# Supplementary material for: The intracellular symbiont Wolbachia alters Drosophila development and metabolism to buffer against nutritional stress
Source: PLoS Genet. 2025 Oct 15;21(10):e1011905. doi: 10.1371/journal.pgen.1011905 (PMC12543281; doi:10.1371/journal.pgen.1011905)
Supplement: S1 Table — (XLSX) [file pgen.1011905.s002.xlsx]

## Sheet: Table S1. RNA-seq library stats
library	paired_reads	total_reads	reads_mapped_and_paired_unique	percent_mapped
tet1	31606144	63212288	59784238	0.945769
tet2	28636713	57273426	54154216	0.945538
tet3	38412212	76824424	72302086	0.941134
wol1	31433966	62867932	59273302	0.942823
wol2	29474055	58948110	55817290	0.946889
wol3	28930955	57861910	54543364	0.942647
