# Supplementary material for: The intracellular symbiont Wolbachia alters Drosophila development and metabolism to buffer against nutritional stress
Source: PLoS Genet. 2025 Oct 15;21(10):e1011905. doi: 10.1371/journal.pgen.1011905 (PMC12543281; doi:10.1371/journal.pgen.1011905)
Supplement: S2 Table — (XLSX) [file pgen.1011905.s003.xlsx]

## Sheet: Table S2. RNAseq-all
genes	logFC	logCPM	F	PValue	FDR	normCounts_tet1	normCounts_tet2	normCounts_tet3	normCounts_wol1	normCounts_wol2	normCounts_wol3
FBgn0000003	0.831466	6.90881	4.95795	0.0604938	0.184755	905.212	630.235	2008.03	3039.96	2295.25	2237.74
FBgn0000008	0.695208	2.23868	1.6026	0.245231	0.450448	112.038	23.6867	20.4486	132.226	94.6687	59.9059
FBgn0000014	-0.498197	3.47074	6.69639	0.0354193	0.131927	252.885	108.282	176.925	172.566	169.29	110.826
FBgn0000015	-1.38046	2.51753	23.5964	0.00173448	0.0240513	151.518	95.5928	78.2383	60.5103	51.2325	41.9341
FBgn0000017	0.312655	2.86071	0.526379	0.491198	0.680372	171.791	43.1436	64.0131	202.822	136.991	65.8964
FBgn0000018	0.267775	1.86569	0.392186	0.550619	0.726321	87.4962	19.4569	33.7847	88.5244	66.825	38.9388
FBgn0000024	-0.034383	2.9979	0.0226733	0.884471	0.93904	136.579	85.4413	99.576	177.049	125.854	87.8619
FBgn0000032	0.44461	4.5163	6.23283	0.0405192	0.143623	277.427	213.18	277.39	524.423	418.77	356.44
FBgn0000036	-0.836276	1.67012	4.05293	0.0831263	0.224833	56.5524	46.5275	51.5661	25.7729	30.0712	46.9263
FBgn0000037	-0.184072	0.591726	0.152857	0.707212	0.833114	34.1449	10.1514	18.6705	31.3757	14.4787	17.9718
FBgn0000038	-0.154179	1.36895	0.107082	0.752866	0.862472	65.0886	24.5327	19.5596	60.5103	34.5262	22.9639
FBgn0000039	-0.245134	1.07987	0.286805	0.608527	0.769294	53.3514	21.1488	16.0033	31.3757	26.73	29.9529
FBgn0000042	0.301202	11.1947	2.40221	0.164215	0.350573	32271.2	19420.6	34146.6	53296.2	45074.6	31087.1
FBgn0000043	-0.533342	6.12727	1.97388	0.201972	0.397916	2221.55	552.408	853.508	1312.18	1045.81	543.146
FBgn0000044	-0.573984	13.3345	5.25842	0.0547947	0.174138	260086	123957	127682	170432	135730	107117
FBgn0000046	-0.647127	8.24376	6.65064	0.0358841	0.132732	8128.61	3534.39	3791	4796	4133.13	2871.49
FBgn0000047	2.11269	-0.317558	11.5244	0.0111648	0.0655466	3.20108	4.22977	1.77814	23.5318	18.9337	11.9812
FBgn0000052	0.569222	5.1205	11.6543	0.0108749	0.0645124	449.218	276.627	408.973	731.727	819.72	508.201
FBgn0000053	0.712704	5.49646	15.7188	0.00520421	0.0422822	548.452	345.995	488.989	909.896	1140.48	716.873
FBgn0000057	0.319111	4.18734	4.72955	0.0653542	0.193737	274.226	156.501	227.602	383.232	353.059	260.59
FBgn0000061	1.48562	0.351069	6.58246	0.0365917	0.134302	14.9384	2.53786	8.89071	44.8225	21.1612	18.9702
FBgn0000063	-0.850927	-0.200999	0.813631	0.396424	0.600627	29.8768	4.22977	8.89071	22.4112	3.34125	1.99686
FBgn0000064	-0.951208	10.6179	20.7369	0.00248774	0.0289832	36991.7	22548	24315.2	22739.6	17691.9	13140.4
FBgn0000071	-0.735197	3.7199	10.8189	0.012926	0.0717697	304.103	170.883	190.261	142.311	185.996	148.766
FBgn0000075	1.08496	3.95457	0.906306	0.37217	0.578765	432.146	21.1488	26.6721	853.868	178.2	87.8619
FBgn0000077	0.254431	2.75375	0.751276	0.414218	0.614651	66.1557	71.0601	97.7978	115.418	125.854	109.827
FBgn0000078	2.32676	4.44176	26.7754	0.00120749	0.0201486	81.9797	41.9085	175.841	512.399	818.918	449.843
FBgn0000079	0.568722	4.86801	3.07467	0.122081	0.291049	298.949	182.269	482.072	452.404	741.446	501.662
FBgn0000083	-0.137077	8.43479	0.693869	0.431799	0.631193	6382.96	3356.74	5198.4	6386.08	5370.5	4539.87
FBgn0000084	-0.633882	4.86828	5.37281	0.0528099	0.170186	420.409	415.363	547.641	345.133	357.514	395.379
FBgn0000097	-0.178347	3.28373	0.528735	0.490263	0.679916	216.606	101.514	104.91	152.396	169.29	122.807
FBgn0000100	0.250243	11.4761	2.19549	0.181099	0.37311	44385.1	25521.6	36457.3	55941.8	52345.1	44101.7
FBgn0000108	-0.749499	3.85809	9.5327	0.0171719	0.084202	352.119	182.726	206.265	254.367	170.404	116.816
FBgn0000109	0.139965	3.83029	0.129157	0.729691	0.84828	364.923	65.9844	169.813	302.552	265.072	172.729
FBgn0000114	-0.619341	3.67427	12.5457	0.00912531	0.0580184	260.355	153.118	210.71	179.29	196.02	120.81
FBgn0000115	0.00309632	6.70329	0.000138153	0.990943	0.996354	1237.75	1043.06	1871.49	1572.15	1914.54	1591.5
FBgn0000116	-0.903205	13.1388	10.8605	0.0128125	0.071198	144386	136921	179691	91330.3	114628	99234.1
FBgn0000117	0.117576	7.92325	0.337602	0.579068	0.747753	3157.33	2553.93	3540.28	4945.04	4008.39	3525.46
FBgn0000119	-0.555485	3.51488	7.40928	0.0290882	0.117529	265.69	135.353	152.92	179.29	161.494	114.82
FBgn0000120	0.400868	3.47429	4.44974	0.0720312	0.206176	135.512	104.052	137.806	219.63	214.954	179.718
FBgn0000137	-0.661089	0.233215	1.73157	0.22884	0.430489	25.6086	16.0731	9.77978	16.8084	12.2512	10.9827
FBgn0000139	-0.205289	3.24679	0.782741	0.405079	0.607271	211.271	83.7494	128.026	191.616	130.309	111.824
FBgn0000140	-0.943911	2.314	10.1664	0.0148861	0.0778961	144.049	55.8329	69.3476	58.2692	50.1187	52.9168
FBgn0000146	0.402407	1.21794	0.286587	0.60866	0.769294	37.3459	24.5327	13.3361	95.2477	28.9575	8.98588
FBgn0000147	-1.03017	3.26784	10.6068	0.0135246	0.0737492	139.781	130.277	236.493	96.3683	95.7825	108.829
FBgn0000150	-0.00970882	10.4823	0.00266631	0.960232	0.980899	26912.6	13116.5	19490.2	22842.6	26133	20857.2
FBgn0000152	0.013394	4.30586	0.00670137	0.937002	0.967633	380.929	179.342	252.496	367.544	338.58	269.576
FBgn0000153	0.613162	2.69221	3.81452	0.0908926	0.239663	86.4292	65.9844	44.4536	137.829	122.512	114.82
FBgn0000157	-1.19794	1.42904	7.35111	0.0295469	0.118379	94.9654	20.3029	42.6754	22.4112	27.8437	24.9608
FBgn0000158	-0.414525	-0.0936601	0.620349	0.456236	0.652378	17.0724	5.92168	16.0033	17.929	11.1375	5.99059
FBgn0000163	0.484037	4.11444	7.95707	0.0251891	0.107435	217.674	130.277	238.271	382.112	348.604	263.586
FBgn0000173	0.0201936	6.87067	0.00709574	0.935179	0.966389	1654.96	1028.68	2061.76	1722.3	2122.81	1869.06
FBgn0000179	-0.197373	2.18102	0.642035	0.448786	0.645417	89.6303	38.9139	68.4585	66.1131	72.3937	61.9027
FBgn0000180	-0.139899	0.237121	0.0770071	0.78925	0.884537	24.5416	9.30549	12.447	26.8935	11.1375	11.9812
FBgn0000181	0.24566	10.7528	0.787712	0.403665	0.606104	21415.2	15525.8	26689	23927.4	34955	31302.8
FBgn0000183	-0.104887	5.43535	0.303396	0.598546	0.762215	682.897	436.512	696.143	626.394	794.104	612.038
FBgn0000212	-0.637746	4.01614	4.29464	0.0761213	0.213479	480.162	151.426	209.821	291.346	206.044	136.785
FBgn0000221	-0.252467	2.9923	0.98244	0.353956	0.562269	107.77	81.2116	153.809	114.297	128.081	106.832
FBgn0000228	-0.347553	2.46048	1.08717	0.331074	0.539221	122.708	51.6032	78.2383	127.744	70.1662	43.931
FBgn0000229	0.271711	4.41372	1.34187	0.283937	0.494031	438.548	152.272	228.491	456.069	416.542	283.554
FBgn0000239	0.884551	5.74864	23.8813	0.00167649	0.0234641	615.675	403.52	500.547	1492.59	1150.5	840.679
FBgn0000241	0.884975	0.900712	4.85777	0.0625653	0.188481	24.5416	8.45954	18.6705	50.4253	28.9575	31.9498
FBgn0000244	0.393618	6.14837	4.53281	0.0699591	0.20208	897.37	627.698	939.748	1457.85	1244.06	1233.06
FBgn0000246	-0.901256	0.199977	2.27988	0.173931	0.363769	22.4076	9.30549	24.0049	6.72337	8.91	16.9733
FBgn0000247	0.427989	2.66946	0.643771	0.448198	0.645168	163.255	27.0705	49.788	199.46	103.579	63.8996
FBgn0000250	-0.185374	4.86295	0.347217	0.573836	0.743601	773.595	240.251	315.62	631.997	397.609	330.481
FBgn0000251	0.405596	4.21155	5.23182	0.0552702	0.174856	227.277	153.118	260.498	397.799	339.694	296.534
FBgn0000253	-0.218902	7.66685	1.55704	0.251421	0.458109	3561.67	2152.94	3183.76	3917.48	3188.53	2281.36
FBgn0000256	0.139628	2.81841	0.20492	0.664199	0.807235	150.451	43.1436	91.5743	156.879	133.65	75.8808
FBgn0000257	0.543796	3.99335	9.6857	0.0165807	0.0825653	196.333	142.966	174.258	374.268	310.736	245.614
FBgn0000259	-0.00210701	5.97233	4.9648e-05	0.994571	0.998005	1037.15	514.34	1054.44	704.833	1212.87	1082.3
FBgn0000261	0.321757	7.59999	2.84788	0.134462	0.30847	2620.62	1590.39	2830.8	4390.36	3788.98	2592.93
FBgn0000273	-0.303134	5.61015	1.60676	0.244677	0.449802	1108.64	525.337	597.456	1006.26	697.207	494.223
FBgn0000283	-0.832506	2.90998	2.56128	0.152656	0.335053	278.494	43.9896	105.799	138.95	92.4412	41.9341
FBgn0000286	-0.44694	4.03954	4.88422	0.0620093	0.187367	298.768	224.178	224.046	266.694	251.707	169.733
FBgn0000287	-0.277625	0.767338	0.130919	0.727941	0.847119	58.6865	3.38381	18.6705	35.858	24.5025	11.9812
FBgn0000289	-0.0476032	4.69478	0.0243518	0.880309	0.936569	665.825	178.496	298.728	508.735	470.002	291.542
FBgn0000299	0.851963	10.0928	16.2969	0.00474052	0.0405883	13778.5	6641.58	11964.2	31552.8	20214.6	18330.2
FBgn0000303	0.155856	0.673173	0.181366	0.682731	0.81895	21.1912	13.5353	21.3377	26.2884	28.8238	20.8572
FBgn0000307	-0.989473	1.77289	6.64801	0.0359111	0.132732	114.14	27.9165	49.7791	37.0009	37.4443	33.098
FBgn0000308	0.0771987	7.76635	0.104056	0.756246	0.864901	4715.19	1518.49	2869.03	4036.26	4042.91	2977.32
FBgn0000316	0.38292	4.67867	3.64634	0.0969572	0.250357	434.28	197.953	289.837	456.069	603.652	367.423
FBgn0000317	-0.102704	3.57487	0.144929	0.714491	0.838848	242.215	108.282	159.144	293.587	154.811	126.801
FBgn0000318	-0.150401	7.77199	0.324352	0.586448	0.75349	2735.86	2368.67	4044.38	3112.92	3758.91	3207.96
FBgn0000319	-0.213089	7.2596	1.43557	0.26907	0.478635	2831.89	1658.07	2212.01	3001.98	2243.09	1823.14
FBgn0000320	-0.943696	3.0641	15.7137	0.00520862	0.0422853	145.116	120.971	163.589	96.3683	115.83	67.8933
FBgn0000326	-0.00353022	3.80056	0.000451665	0.983625	0.993086	248.617	120.125	205.375	267.814	220.522	192.697
FBgn0000330	0.0780016	4.58019	0.24872	0.632957	0.784576	394.8	212.334	345.849	416.849	415.429	364.427
FBgn0000337	2.49089	2.36359	21.0571	0.0023848	0.0285382	39.48	15.2272	8.89071	238.68	124.74	73.8839
FBgn0000339	-0.258576	6.75655	0.646549	0.447261	0.644373	1127.85	1328.99	2126.66	1609.13	1611.6	1564.54
FBgn0000346	-0.162118	3.25965	0.279839	0.612831	0.772475	199.534	102.36	108.467	234.197	114.716	101.84
FBgn0000352	-0.0238493	3.90212	0.0163036	0.901916	0.949124	216.606	169.191	208.043	294.708	235.001	198.688
FBgn0000355	2.15207	0.1964	14.1624	0.00677832	0.0491073	5.33514	5.92168	2.66721	24.6524	33.4125	22.9639
FBgn0000376	0.743953	1.92373	2.76861	0.139188	0.315835	76.8259	22.8407	18.6705	82.9216	77.9625	64.898
FBgn0000377	0.276401	4.55902	1.12192	0.323978	0.532526	507.905	154.81	252.496	434.778	471.116	358.437
FBgn0000382	-0.0111172	3.55514	0.00301467	0.957717	0.979171	213.405	117.588	146.697	246.524	208.271	127.799
FBgn0000384	-0.0956539	5.24804	0.0774308	0.788687	0.884398	376.468	441.588	706.812	485.203	694.98	591.071
FBgn0000394	0.274469	4.57587	1.58483	0.247619	0.453464	383.063	175.112	338.736	374.268	453.296	428.327
FBgn0000395	0.509313	3.18686	6.43319	0.0382051	0.138242	118.44	74.4439	107.578	164.723	211.612	142.776
FBgn0000404	-0.674445	4.48557	18.0421	0.00362748	0.0355437	458.822	245.327	424.976	310.396	279.551	252.603
FBgn0000405	-0.671769	4.61664	8.99395	0.0194829	0.0911539	392.666	307.081	500.547	315.998	290.689	307.517
FBgn0000406	0.272594	7.03938	1.18582	0.31152	0.520787	1456.49	1160.65	2159.55	2381.19	2400.13	2232.49
FBgn0000411	-0.201563	3.22522	0.896757	0.374558	0.580758	202.735	82.0575	130.693	140.07	158.152	122.807
FBgn0000412	-0.13584	6.13882	0.640487	0.44931	0.645906	1418.08	669.149	974.422	1263.99	1215.1	852.66
FBgn0000414	-0.78997	2.54034	8.23216	0.0234851	0.102803	162.188	64.2925	77.3492	85.1627	66.825	54.9137
FBgn0000416	-0.650429	6.51261	5.85866	0.0453514	0.154262	2112.71	1021.91	1486.53	1854.53	933.322	803.737
FBgn0000422	2.56264	6.02502	72.7525	5.35239e-05	0.00838567	255.019	227.562	255.163	2368.87	1284.15	1789.19
FBgn0000426	-0.257564	5.50816	1.16319	0.315849	0.525396	758.656	454.277	808.166	550.196	747.326	694.908
FBgn0000439	0.277254	1.28651	0.292266	0.6052	0.766412	32.0108	30.4543	17.7814	26.8935	38.9812	52.9168
FBgn0000442	1.03964	3.40335	8.6174	0.0213407	0.097051	147.25	66.8303	70.2366	388.835	199.361	131.793
FBgn0000447	0.0743281	6.35628	0.185102	0.679699	0.817068	1219.61	861.181	1115.78	1443.28	1500.22	1185.14
FBgn0000449	0.368167	0.604377	0.908119	0.371719	0.578407	20.2735	12.6893	16.0033	30.2552	31.185	16.9733
FBgn0000451	1.26776	6.02806	0.7691	0.409	0.610693	1840.62	21.1488	60.4568	3906.28	634.837	400.371
FBgn0000454	0.320829	7.83205	2.64338	0.147121	0.327812	3022.89	1827.26	3435.37	4914.78	4643.22	3068.18
FBgn0000455	0.593452	6.89239	5.25656	0.0548278	0.174138	1076.63	961.849	1725.69	2505.58	2495.91	2023.82
FBgn0000463	-0.349353	3.06424	3.83098	0.0903265	0.238864	149.384	92.209	133.361	127.744	126.967	101.84
FBgn0000473	0.811186	1.60583	5.25074	0.0549315	0.174339	27.7427	26.2246	28.4503	79.5599	73.5075	34.9451
FBgn0000477	0.222303	6.30607	0.831035	0.391679	0.596814	922.978	695.374	1320.27	1537.41	1268.56	1345.89
FBgn0000479	-0.309367	4.32408	2.21118	0.179736	0.371468	471.626	194.569	259.609	326.083	337.466	220.653
FBgn0000482	0.20006	3.14597	0.567601	0.475292	0.6684	177.126	56.6789	114.69	207.304	147.015	112.823
FBgn0000489	-0.838252	3.07767	13.4154	0.00775222	0.0526359	177.126	117.588	134.25	116.538	81.3037	93.8525
FBgn0000490	0.147693	2.7688	0.280662	0.612318	0.772117	136.579	52.4491	79.1273	152.396	89.1	104.835
FBgn0000492	-0.19139	1.80001	0.529157	0.490095	0.679774	68.2897	32.1462	48.0098	50.4253	56.8012	45.9278
FBgn0000499	0.0968964	3.81787	0.307588	0.596083	0.760524	209.137	137.044	200.041	303.672	226.091	188.703
FBgn0000500	-0.106133	1.09418	0.0801232	0.785153	0.88232	26.6757	20.3029	36.4519	29.1346	42.3225	23.9623
FBgn0000504	-0.914629	1.15308	3.85649	0.089458	0.237251	39.48	23.6867	48.8989	15.6879	40.095	15.9749
FBgn0000520	-0.207639	4.4609	0.599264	0.463689	0.659043	264.623	263.092	393.859	309.275	354.172	323.492
FBgn0000524	0.0063486	2.79268	0.0009838	0.975836	0.98855	109.904	72.752	90.6853	137.829	108.034	91.8557
FBgn0000527	2.4229	3.93358	16.8704	0.00433167	0.0390968	59.7535	82.9035	32.0066	741.812	233.887	313.507
FBgn0000533	-0.192422	5.21002	1.52404	0.256048	0.463642	639.149	398.444	559.226	646.564	543.51	503.209
FBgn0000536	0.916971	4.72939	31.535	0.000746112	0.0177733	295.566	166.653	288.059	660.011	537.941	501.212
FBgn0000541	-0.798168	4.73824	24.3483	0.0015867	0.0228821	538.849	340.919	488.1	318.24	347.49	284.553
FBgn0000542	0.124691	2.5067	0.0545888	0.821813	0.90302	165.389	27.0705	48.0098	153.517	92.4412	50.92
FBgn0000543	0.302118	4.06697	3.03151	0.124316	0.29457	280.628	146.35	185.816	363.062	328.556	224.647
FBgn0000546	-0.270546	4.37189	1.33881	0.284443	0.4945	308.371	265.629	312.064	388.835	248.366	280.559
FBgn0000547	-0.88179	3.90934	14.6761	0.00619846	0.0466009	406.537	186.11	210.71	189.375	208.271	124.804
FBgn0000551	4.51494	3.70156	38.2452	0.000415994	0.0149859	6.40216	23.6867	7.11257	638.72	318.532	286.55
FBgn0000557	-0.0330219	4.89447	0.0456534	0.836774	0.911826	539.916	291.008	399.193	552.437	466.661	422.336
FBgn0000559	0.445625	11.014	2.47631	0.158688	0.34307	41526.6	14117.3	19274.2	51868.6	41116.3	26976.6
FBgn0000562	0.852073	4.91085	13.4797	0.0076616	0.052383	452.419	170.883	281.836	884.123	611.449	444.302
FBgn0000564	0.488186	1.4573	2.17056	0.183293	0.376008	33.0778	26.2246	26.6721	62.7515	40.095	46.9263
FBgn0000565	1.64059	5.70451	46.2902	0.00022974	0.0120608	431.079	288.47	293.393	1731.27	1032.45	1133.22
FBgn0000566	0.061658	6.54854	0.0678103	0.801894	0.891494	2054.03	768.972	1057.11	1946.42	1676.19	1151.19
FBgn0000567	1.17515	3.64696	10.1565	0.0149186	0.0779496	142.982	71.0601	100.465	434.778	144.787	268.578
FBgn0000568	0.284594	4.83841	0.534264	0.488081	0.678325	618.876	236.021	231.159	875.159	377.561	338.468
FBgn0000575	-0.04809	5.71193	0.0931045	0.76896	0.872719	841.884	519.416	801.942	890.847	901.024	735.844
FBgn0000576	-0.213342	0.474816	0.195395	0.671529	0.811353	32.0108	9.30549	16.8924	25.7729	23.3887	9.98431
FBgn0000577	-0.821411	1.24333	2.90511	0.131185	0.303514	70.4238	29.6084	19.5596	36.9785	20.0475	22.9639
FBgn0000578	-0.250819	3.5202	2.20079	0.180637	0.372522	218.741	120.971	165.367	200.581	163.721	146.769
FBgn0000579	-0.746554	11.5728	9.58563	0.0169643	0.0836816	47437.9	45208.6	56792.1	40485.9	36866.2	34147.3
FBgn0000581	-0.454736	3.91625	5.038	0.0589025	0.181655	339.315	164.961	212.488	263.332	230.546	140.779
FBgn0000588	0.109307	1.99204	0.156296	0.704123	0.832008	77.893	32.1462	45.3426	84.0421	70.1662	45.9278
FBgn0000592	0.445154	6.33393	1.71328	0.231068	0.433437	710.64	658.998	1350.5	1218.05	1852.17	1437.74
FBgn0000611	-0.318526	5.58505	3.89847	0.0880526	0.23471	862.158	533.797	762.823	815.769	795.217	515.19
FBgn0000615	-0.755234	4.18411	6.87451	0.0336822	0.127732	422.543	208.105	308.508	367.544	181.541	135.787
FBgn0000617	-0.353713	4.3213	3.33308	0.109765	0.270979	317.974	220.794	360.963	273.417	320.76	258.594
FBgn0000618	-0.510087	4.42756	3.49255	0.102981	0.259169	312.639	285.932	391.191	244.282	295.144	308.515
FBgn0000625	-0.261972	0.769228	0.223713	0.650328	0.797836	32.0108	24.5327	10.6689	30.2552	15.5925	23.9623
FBgn0000629	0.172469	4.09236	1.35211	0.282254	0.492736	275.293	153.118	224.046	321.601	310.736	251.605
FBgn0000633	-1.01395	1.04263	5.44018	0.0516847	0.167848	53.3514	29.6084	22.2268	31.3757	17.82	14.9765
FBgn0000635	-0.6537	4.55505	10.5003	0.0138385	0.0746435	496.168	311.311	347.627	396.679	315.191	202.681
FBgn0000636	-0.305267	5.4069	4.07587	0.0824257	0.22407	815.209	425.515	689.03	739.571	650.43	490.23
FBgn0000644	1.83664	-0.583935	5.16683	0.0564546	0.177108	7.46919	1.69191	0.889071	20.1701	6.6825	13.978
FBgn0000658	-0.162195	2.97743	0.221683	0.65179	0.799001	204.869	69.3682	75.5711	170.325	103.579	91.8557
FBgn0000659	-0.561826	2.35902	2.56787	0.152202	0.334239	136.579	49.9113	66.6803	100.851	46.7775	53.9153
FBgn0000662	0.274572	4.33442	1.65235	0.238716	0.442565	395.867	159.885	208.043	439.26	369.765	282.556
FBgn0000667	-0.121967	8.79483	0.139664	0.719453	0.841554	11527.1	3910.84	4363.56	9734.32	6959.82	4749.54
FBgn0000709	1.06989	3.37815	7.55815	0.0279555	0.114405	179.261	43.9896	67.5694	331.686	237.229	137.783
FBgn0000711	-0.136537	4.82014	0.60017	0.463364	0.658802	446.017	331.614	396.526	486.324	431.021	397.376
FBgn0000715	0.216175	1.99898	0.47774	0.511264	0.695926	69.3568	27.9165	53.3443	71.7159	53.46	74.8823
FBgn0000719	-0.53957	2.65276	2.97779	0.127174	0.298113	114.172	82.9035	94.2415	107.574	53.46	83.8682
FBgn0000721	0.516664	5.6693	8.06568	0.0244978	0.105434	826.946	376.449	537.888	1241.58	965.621	768.792
FBgn0000723	-0.0288623	4.56636	0.0279303	0.871902	0.931128	458.822	191.186	351.183	429.175	398.722	323.492
FBgn0000810	-0.0230099	1.13172	0.00407488	0.95085	0.975244	46.9492	15.2272	26.6721	39.2197	31.185	29.9529
FBgn0000928	0.0283318	0.383692	0.00253169	0.961248	0.981157	11.7373	14.3812	18.6705	34.7374	11.1375	13.978
FBgn0000964	-0.818118	0.320547	2.70138	0.143373	0.322128	16.0054	21.1488	16.8924	13.4467	16.7062	9.98431
FBgn0000996	0.14666	3.42837	0.422595	0.53597	0.714748	215.539	90.517	117.357	217.389	209.385	131.793
FBgn0001075	-1.06302	1.90228	5.86157	0.045311	0.154225	140.848	30.4543	45.3426	41.4608	37.8675	34.9451
FBgn0001078	2.19996	4.385	57.2919	0.000116501	0.0114291	131.244	66.8303	108.467	794.478	358.627	527.172
FBgn0001079	0.0626451	2.37015	0.0467257	0.834901	0.910636	106.703	49.0653	48.8989	106.453	90.2137	60.9043
FBgn0001083	-0.020097	5.96913	0.010681	0.920526	0.958775	1009.41	581.17	989.536	1125.04	893.227	1005.42
FBgn0001084	-0.265547	2.00893	0.966994	0.357537	0.565816	55.4854	42.2977	72.9038	69.4748	60.1425	45.9278
FBgn0001085	-0.625148	2.86365	5.56164	0.0497338	0.163956	152.585	84.5954	118.246	70.5954	110.261	90.8572
FBgn0001086	-0.468529	2.79676	2.77617	0.138728	0.315064	188.864	61.7546	88.9071	108.694	101.351	73.8839
FBgn0001087	0.115743	4.36733	0.389514	0.551945	0.727027	300.902	181.034	322.733	356.339	427.68	272.572
FBgn0001089	1.94722	4.18607	62.4512	8.81544e-05	0.010403	119.507	62.6006	125.359	690.266	387.585	360.434
FBgn0001090	0.991231	4.06786	1.08009	0.332548	0.540033	446.017	33.8381	51.5661	865.074	181.541	127.799
FBgn0001091	-0.277101	11.2776	2.64252	0.147177	0.327868	44408.6	27028.2	39264.1	40157.6	37893.1	32348.2
FBgn0001092	-0.506609	11.4378	4.46643	0.0716087	0.205488	42243.6	35311	51775.9	34722.8	41715.5	35221.7
FBgn0001098	-0.162863	8.10693	0.156128	0.704273	0.832008	8113.67	1918.62	2823.69	6290.83	4526.28	2445.16
FBgn0001104	0.143769	5.30663	0.350229	0.572218	0.742377	560.189	307.081	681.029	591.657	831.971	601.055
FBgn0001105	0.00544901	7.60179	0.000454814	0.983568	0.993086	2332.52	2139.42	3176.65	3003.11	3352.39	3095.14
FBgn0001108	0.545113	5.00961	9.24422	0.0183624	0.088175	459.889	271.551	329.845	800.081	666.022	443.303
FBgn0001112	-0.653028	5.71997	6.66686	0.0357185	0.132354	1377.53	543.102	793.941	976.009	648.202	443.303
FBgn0001114	1.09904	7.1715	5.48088	0.0510201	0.166476	2612.08	484.731	1017.99	5256.55	3044.99	1771.22
FBgn0001122	-0.350587	3.87846	2.35171	0.168134	0.355755	280.628	187.802	186.705	219.63	270.641	148.766
FBgn0001123	-0.750846	5.5119	22.6287	0.0019517	0.0256959	921.911	605.703	775.27	607.344	589.174	475.253
FBgn0001124	-0.293995	7.55414	2.68467	0.144439	0.323693	3866.91	1988.84	2674.33	3310.14	3062.81	2050.78
FBgn0001125	-0.00155849	9.7016	4.4371e-05	0.994867	0.998072	11273.1	8834.29	13150.3	12111	15411	12940.7
FBgn0001128	0.0896437	8.07811	0.235248	0.642171	0.791925	4701.32	2552.24	3489.6	6012.93	4420.47	3482.53
FBgn0001133	0.226185	4.31645	1.28236	0.294011	0.504205	262.489	199.645	265.832	369.785	322.987	345.457
FBgn0001134	0.401019	0.378967	0.571884	0.473692	0.66725	12.8043	16.0731	8.89071	21.2907	20.0475	22.9639
FBgn0001137	-0.257669	3.32238	1.09315	0.329837	0.537707	230.478	106.59	109.356	169.205	143.674	129.796
FBgn0001138	0.998097	2.84826	20.276	0.00264614	0.0300695	94.9654	39.7598	63.1241	163.602	183.769	119.812
FBgn0001139	0.171822	6.08629	1.08198	0.332154	0.540033	991.268	612.47	993.982	1242.7	1258.54	1030.38
FBgn0001142	0.87094	8.75067	10.8768	0.0127684	0.0710644	3669.51	3382.97	4955.68	11395	7537.86	8438.74
FBgn0001145	0.288912	7.43072	0.455974	0.520749	0.703891	4401.49	947.468	1553.21	4812.81	2983.74	1867.07
FBgn0001147	0.610409	0.262094	1.61765	0.243233	0.448012	20.2735	6.76763	8.89071	19.0495	21.1612	21.9655
FBgn0001149	-0.454638	10.6049	2.34195	0.168906	0.357101	20444.2	19281	31446.4	17995.1	25598.4	20263.2
FBgn0001168	-0.448277	4.20847	6.05283	0.0427556	0.148562	293.432	230.099	320.955	300.311	272.869	198.688
FBgn0001169	-0.565444	3.50372	6.68349	0.0355496	0.132234	207.003	154.81	170.702	197.219	130.309	121.809
FBgn0001179	0.241673	3.56323	0.64258	0.448601	0.645417	239.014	65.9844	160.033	181.531	242.797	192.697
FBgn0001185	-0.569633	2.00701	4.13036	0.0807931	0.221551	99.2335	37.222	60.4568	61.6309	59.0287	35.9435
FBgn0001186	0.0694563	5.50852	0.182003	0.682212	0.818514	832.281	416.209	583.231	897.57	837.54	580.088
FBgn0001187	0.752295	5.75981	14.5789	0.00630322	0.0469588	638.082	410.288	582.342	1037.64	1131.57	1116.25
FBgn0001189	0.397005	3.52472	1.66715	0.236825	0.440771	235.813	64.2925	127.137	284.623	230.546	137.783
FBgn0001197	-0.217338	6.53345	0.561185	0.477706	0.669758	2407.21	678.455	1236.7	1414.15	1739.68	1085.29
FBgn0001202	0.225977	3.43103	0.847037	0.387396	0.593043	196.333	86.2873	128.026	277.899	178.2	124.804
FBgn0001206	-0.358347	0.382854	0.171372	0.691035	0.823621	51.2173	5.07572	5.33443	28.014	17.82	6.98902
FBgn0001208	-1.01777	4.9572	9.86238	0.0159303	0.0807047	1056.36	319.77	414.307	311.516	427.68	269.576
FBgn0001215	-0.531859	6.71198	7.97113	0.0250982	0.107139	1982.54	1337.45	1659.9	1355.88	1609.37	1233.06
FBgn0001217	-2.0099	1.14911	18.7097	0.00329129	0.0334774	40.547	40.6058	49.788	21.2907	7.79625	11.9812
FBgn0001218	0.00446979	8.26784	0.000283011	0.987038	0.994014	6401.1	2447.34	4185.75	6853.36	5877.26	2950.36
FBgn0001220	0.811805	8.25818	24.7891	0.00150754	0.022405	3896.78	2053.13	3207.77	7402.43	6604.54	5290.69
FBgn0001222	0.21626	4.24151	1.0961	0.329228	0.537131	362.789	154.81	210.71	425.813	349.717	236.628
FBgn0001224	-0.677851	5.27281	7.02079	0.0323373	0.124875	529.245	556.638	763.712	559.16	465.547	433.319
FBgn0001225	-0.700216	5.47045	3.94879	0.0864065	0.23138	533.514	646.309	940.637	852.747	453.296	393.382
FBgn0001226	-0.852754	5.03975	8.2233	0.0235376	0.102947	677.178	501.989	495.826	623.032	311.85	251.255
FBgn0001227	-0.810531	3.10967	7.14129	0.0312814	0.12261	150.451	124.355	153.809	104.212	74.6212	116.816
FBgn0001229	-0.246884	1.2324	0.433067	0.531103	0.710849	29.8768	31.3003	32.0066	38.0991	27.8437	32.9482
FBgn0001230	-1.07602	4.80942	24.3646	0.00158368	0.0228821	629.546	442.434	439.201	397.799	291.802	211.667
FBgn0001233	0.465306	7.84138	1.38025	0.277705	0.48747	5215.63	1393.29	1811.04	5933.37	5201.21	2413.21
FBgn0001234	-0.563218	6.72902	2.35325	0.168012	0.355641	1206.81	1467.73	2228.9	1104.87	1461.24	1528.6
FBgn0001235	-0.500381	4.67907	8.29889	0.0230943	0.101687	489.765	333.306	375.188	385.473	394.267	268.578
FBgn0001247	-0.678201	3.97164	6.64641	0.0359276	0.132746	406.537	175.958	218.712	279.02	152.584	163.743
FBgn0001248	0.079788	8.70744	0.195936	0.671107	0.81121	7809.57	3492.94	5685.61	8024.34	7863.07	5457.42
FBgn0001250	0.652081	5.66925	4.12737	0.0808813	0.221687	1001.94	294.392	414.307	1407.43	1045.81	677.935
FBgn0001253	1.21798	3.52289	0.862879	0.38323	0.588727	327.577	2.53786	12.447	518.82	104.692	186.707
FBgn0001254	4.23966	2.87449	32.3782	0.000689511	0.0176102	11.7373	0.845954	18.6705	392.197	187.11	123.805
FBgn0001255	0.199477	0.119876	0.0566544	0.818543	0.901439	26.6757	1.69191	12.447	34.7374	11.1375	6.98902
FBgn0001256	0.46362	3.96593	0.106498	0.753514	0.862667	605.004	4.22977	42.6754	812.407	100.237	59.9059
FBgn0001258	-0.893264	9.48182	26.182	0.0012884	0.0207748	15252.1	9689.55	12674.6	10142.2	8429.97	6356.01
FBgn0001259	-0.704605	2.21661	3.42478	0.105794	0.263978	91.7643	65.1384	66.6803	33.6168	75.735	55.9121
FBgn0001269	-0.242624	2.25905	0.911878	0.370787	0.577471	102.435	43.9896	64.9022	68.3543	72.3937	66.8949
FBgn0001276	-0.229581	1.29435	0.37801	0.557727	0.731716	56.5524	18.611	32.0066	50.4253	35.64	21.9655
FBgn0001280	-0.713843	5.25585	13.3823	0.00779948	0.0527278	698.903	510.11	685.474	438.14	546.851	425.332
FBgn0001281	-6.01909	0.131043	31.5872	0.000742438	0.0177733	11.7373	29.6084	29.3393	1.12056	0	0
FBgn0001285	1.82469	8.7573	16.5152	0.0045793	0.0399575	1641.09	1454.19	4632.06	14351	12555.3	7145.77
FBgn0001291	-0.217645	4.30735	1.23448	0.302507	0.512007	431.079	175.958	283.614	385.473	306.281	218.656
FBgn0001296	0.196425	2.32076	0.525422	0.491578	0.680482	88.5632	40.6058	59.5678	82.9216	115.83	59.9059
FBgn0001297	-0.376691	5.49935	3.0741	0.12211	0.291052	1109.71	439.05	601.901	657.77	710.572	560.12
FBgn0001301	0.854704	3.62074	11.5887	0.01102	0.0651702	152.585	72.752	135.139	368.665	191.565	218.656
FBgn0001308	0.194632	5.96948	0.711687	0.426211	0.625892	1293.24	491.499	685.474	1288.65	1265.22	783.768
FBgn0001311	0.183414	6.65783	0.506755	0.499115	0.686295	2032.69	849.338	1082.89	2547.04	1547	1293.97
FBgn0001316	0.334225	4.89312	1.84391	0.215797	0.41607	595.401	223.332	290.726	708.195	493.391	439.31
FBgn0001319	0.145033	1.45824	0.170944	0.691397	0.823621	48.0162	18.611	38.2301	52.6664	60.1425	25.9592
FBgn0001320	0.318084	1.91403	0.591867	0.466354	0.661351	74.6919	22.8407	41.7863	63.872	44.55	82.8698
FBgn0001321	1.01282	3.81633	4.29601	0.0760837	0.213479	273.159	55.8329	83.5727	525.543	242.797	185.708
FBgn0001323	-0.360132	0.969756	0.768549	0.409159	0.610763	45.8822	15.2272	26.6721	35.858	18.9337	23.9623
FBgn0001324	0.294719	2.91116	0.360276	0.566887	0.738777	196.333	34.6841	67.5694	217.389	125.854	73.8839
FBgn0001325	-1.76374	2.37354	19.2915	0.0030303	0.032293	190.998	54.987	92.4634	26.8935	54.5737	30.9514
FBgn0001330	1.43817	3.57074	36.0295	0.000499292	0.0155899	136.579	49.0653	83.5727	349.615	319.646	192.697
FBgn0001341	0.847322	4.78665	19.9504	0.00276589	0.0308146	379.862	203.029	221.379	662.252	638.179	453.288
FBgn0001404	0.114091	4.19544	0.484292	0.508472	0.693894	312.639	148.042	266.721	374.268	327.442	239.623
FBgn0001491	0.0546038	4.79955	0.0438878	0.839908	0.913458	335.046	294.392	448.092	398.92	492.277	472.258
FBgn0001565	0.717711	4.65735	5.79654	0.0462251	0.156474	481.229	142.966	197.374	649.926	517.894	390.387
FBgn0001612	-0.613341	1.75248	2.99321	0.126345	0.297003	64.0216	49.0653	41.7863	59.3898	46.7775	23.9623
FBgn0001624	0.0829698	5.13147	0.224476	0.64978	0.797655	678.629	307.927	427.643	705.954	618.131	462.274
FBgn0001941	-0.046293	6.14761	0.0398589	0.847318	0.915993	964.592	723.29	1200.25	1021.95	1251.85	1106.26
FBgn0001942	0.118267	9.96089	0.422511	0.53601	0.714748	18625	8684.56	12459.4	19971.8	18418.1	13204.3
FBgn0001961	0.28866	7.5688	1.64949	0.239083	0.443168	2286.64	1634.38	2980.17	3333.67	3738.86	3127.09
FBgn0001965	0.681361	3.20182	5.02317	0.0591932	0.182214	171.791	47.3734	83.5727	237.559	189.337	132.791
FBgn0001967	-0.598548	-0.0696917	1.23043	0.303241	0.512415	21.3405	11.8434	7.11257	14.5673	10.0237	7.98745
FBgn0001970	1.18405	5.97316	19.696	0.00286432	0.0312823	529.245	473.734	496.102	1564.3	1157.19	1494.65
FBgn0001977	0.0756804	5.93107	0.185293	0.679545	0.816994	865.359	604.857	918.411	1126.16	1014.63	925.546
FBgn0001978	0.621444	5.28155	12.4646	0.00926871	0.05864	600.736	286.778	379.633	930.066	821.947	589.074
FBgn0001983	-0.355145	0.837518	0.578624	0.471194	0.664891	50.1503	14.3812	16.0033	25.7729	24.5025	20.9671
FBgn0001986	0.995554	3.78773	15.5064	0.00538914	0.0431776	174.992	88.8251	112.912	425.813	327.442	173.727
FBgn0001987	0.391132	4.80128	7.35688	0.029501	0.118286	418.275	225.87	343.181	593.898	555.761	412.352
FBgn0001989	-0.188689	8.20982	0.768931	0.409049	0.610693	4336.4	3353.36	4904.12	4378.03	4756.83	4333.19
FBgn0001990	-0.5494	2.41745	4.0677	0.0826744	0.224246	118.44	63.4465	72.0148	95.2477	55.6875	58.9074
FBgn0001991	-0.073365	3.75872	0.0812292	0.78372	0.881275	233.679	174.266	135.139	253.247	238.342	159.749
FBgn0001992	-0.511753	2.338	2.16136	0.184112	0.377245	58.6865	70.2142	95.1306	63.872	63.4837	68.8917
FBgn0001994	0.591563	4.19522	8.43233	0.0223378	0.0997787	289.164	142.966	167.145	432.537	409.86	252.603
FBgn0001995	0.312971	6.43875	2.08963	0.190677	0.385507	1122.51	773.202	1223.36	1395.1	1748.59	1516.62
FBgn0002021	0.430162	5.02026	6.40163	0.0385581	0.139277	540.983	248.71	357.407	703.713	674.932	467.266
FBgn0002022	0.250115	6.57645	1.99896	0.199447	0.395363	1288.97	838.34	1407.4	2004.68	1707.38	1412.78
FBgn0002023	0.666314	1.65858	4.3183	0.0754778	0.212705	38.413	18.611	40.0082	81.801	69.0525	36.9419
FBgn0002031	0.333204	8.55132	3.64586	0.0969754	0.250357	5515.46	3329.67	4662.29	6971.01	7203.73	6282.13
FBgn0002036	-0.168779	3.72937	0.442782	0.526664	0.707368	169.657	154.81	224.046	198.339	194.906	205.677
FBgn0002044	0.488229	5.46553	9.94082	0.015652	0.079987	667.959	338.381	509.438	1018.59	876.521	662.958
FBgn0002069	0.100478	6.53174	0.191569	0.674535	0.813207	1883.3	664.074	1257.15	1560.94	1901.17	1261.02
FBgn0002121	-0.455649	5.69818	5.49312	0.0508224	0.165987	851.488	676.763	849.952	868.435	659.34	627.015
FBgn0002174	0.763539	6.81675	21.8778	0.00214481	0.0269307	1527.98	773.202	1149.57	2568.33	2471.41	1955.93
FBgn0002183	0.336365	4.38556	0.465996	0.516341	0.700432	584.731	88.8251	163.589	523.302	395.381	251.605
FBgn0002283	-0.286678	3.18196	2.02473	0.196899	0.392069	188.864	93.9009	123.581	170.325	134.764	97.8462
FBgn0002284	0.0866137	5.82832	0.130445	0.72841	0.847319	1226.01	450.047	660.58	1244.94	1027.99	661.96
FBgn0002306	-0.416156	5.68692	3.65917	0.0964763	0.249711	1220.68	489.807	767.268	953.598	623.7	607.046
FBgn0002354	-0.121822	4.39094	0.200752	0.66738	0.808668	249.684	253.786	345.849	301.431	331.897	332.478
FBgn0002413	0.481061	5.82044	8.93976	0.019737	0.0919413	781.064	456.815	684.585	1101.51	1140.48	975.467
FBgn0002431	0.0368212	4.55445	0.0129025	0.912688	0.954856	539.916	187.802	256.942	620.791	347.49	237.627
FBgn0002440	-0.637985	6.50022	2.34619	0.16857	0.356534	2384.81	838.34	1473.19	586.054	1656.15	1151.19
FBgn0002441	0.470662	3.92487	1.93134	0.206357	0.403527	319.041	96.4387	129.804	425.813	278.437	182.713
FBgn0002466	-1.26131	3.11661	45.207	0.000247488	0.0125502	205.936	113.358	176.036	105.333	81.3037	63.8996
FBgn0002521	-0.456071	5.96442	1.98344	0.201005	0.396854	661.557	845.108	1282.04	902.052	884.317	786.764
FBgn0002522	0.508489	-0.0115572	1.05153	0.338599	0.54664	8.53622	5.92168	14.2251	21.2907	13.365	14.9765
FBgn0002524	0.472793	5.78321	4.90348	0.0616087	0.186694	637.015	406.058	835.727	1164.26	1198.39	809.728
FBgn0002525	0.0377196	6.49355	0.0429579	0.841586	0.913902	1296.44	982.152	1262.48	1606.89	1562.59	1311.94
FBgn0002526	-0.0844124	7.05695	0.185025	0.679761	0.817068	2538.46	1180.11	1988.85	2373.35	1895.6	2037.8
FBgn0002531	-3.29225	7.69057	80.1355	3.89028e-05	0.00773311	6652.91	3699.36	4993.02	394.438	960.052	515.19
FBgn0002533	-3.48574	9.80454	14.5666	0.0063166	0.0469965	28390.4	17065.4	21247.9	292.467	5234.62	1641.42
FBgn0002534	-3.30229	11.8533	32.9976	0.000651395	0.0173106	161339	55010.7	71040.3	4255.89	16219.5	11883.3
FBgn0002535	-2.58382	12.4387	30.641	0.000812787	0.0181163	187720	83196.2	127025	11587.7	36271.5	27676.5
FBgn0002542	-0.0584354	2.96947	0.048429	0.831973	0.908811	139.781	73.598	110.245	192.737	111.375	78.8761
FBgn0002543	-0.628256	0.87018	0.53319	0.488503	0.678552	80.2618	4.98267	12.7404	33.5944	26.5852	8.41677
FBgn0002552	0.305627	2.68792	0.575719	0.472268	0.66578	153.652	33.8381	62.235	154.638	131.422	67.8933
FBgn0002562	-7.45063	7.95783	34.9883	0.00054582	0.0157538	7876.79	5049.5	7087.68	2.24112	114.716	22.9639
FBgn0002563	-5.26479	10.0169	16.2169	0.00480147	0.0407366	51608.9	14130	22301.5	33.6168	2023.68	524.176
FBgn0002564	-6.0655	9.62606	42.5683	0.000298689	0.0132293	32215.7	12729.1	20830	73.9571	848.677	225.645
FBgn0002565	-7.39517	3.78743	50.4929	0.000174528	0.0117616	171.791	484.731	305.84	0	6.6825	0.998431
FBgn0002566	-0.161564	5.68642	0.308617	0.595481	0.760156	648.752	518.57	1011.76	654.408	895.455	793.753
FBgn0002567	1.46571	4.3877	38.0526	0.000422493	0.0149859	234.746	86.2873	148.475	700.351	459.979	371.416
FBgn0002569	0.182569	3.68415	0.416476	0.538856	0.716722	204.869	87.9792	208.043	253.247	301.826	128.798
FBgn0002570	3.92489	3.4764	37.2281	0.000451824	0.0153969	9.60324	6.76763	39.1191	530.026	330.784	193.696
FBgn0002571	1.92859	6.14693	10.152	0.0149335	0.0779887	176.059	243.635	752.154	1651.71	2994.87	1004.42
FBgn0002577	0.71183	2.39687	0.30133	0.599769	0.76257	172.858	4.22977	14.2251	295.223	32.722	17.9718
FBgn0002578	0.428779	6.65247	2.12431	0.187463	0.381357	915.509	905.17	1561.21	1948.66	1764.18	1887.03
FBgn0002579	-0.167814	11.616	0.368116	0.5628	0.735888	39474.7	35795.7	56166.2	45373.8	47456.9	49994.4
FBgn0002590	-0.0529899	10.3503	0.0736848	0.793718	0.88729	27133.4	12021.8	16386.5	24367.7	22090.1	17050.2
FBgn0002592	0.284688	0.918563	0.594612	0.465362	0.66039	21.3405	16.9191	24.894	39.2197	26.73	28.9545
FBgn0002593	-0.332046	10.2955	2.50713	0.156463	0.340076	28498.2	13494.7	16116.2	22679	18374.6	14333.5
FBgn0002609	-0.102877	2.4035	0.130902	0.727957	0.847119	72.5578	66.8303	69.3476	73.9571	91.3275	76.8792
FBgn0002622	0.141839	11.3557	0.551617	0.481347	0.672976	39947.4	24155.4	37477	44112	47199.6	42686.9
FBgn0002626	-0.0937417	10.7659	0.153336	0.70678	0.833041	35393.3	14157	26369.9	24449.5	29384.1	27675.5
FBgn0002638	0.371686	5.96788	4.69159	0.0662111	0.195265	1059.56	490.653	717.48	1270.72	1303.09	918.557
FBgn0002641	0.0228207	5.16386	0.00731588	0.934184	0.965551	385.197	383.217	627.684	589.415	652.657	523.178
FBgn0002643	0.0480428	3.32305	0.0222561	0.88553	0.939795	227.277	93.9009	86.2399	225.233	173.745	107.831
FBgn0002645	-0.916822	5.92715	18.8177	0.00324075	0.0333434	1047.82	922.935	1155.79	747.415	686.07	628.013
FBgn0002673	-1.82091	0.544386	15.5124	0.00538379	0.0431776	32.0108	17.765	35.5628	15.6879	7.79625	5.99059
FBgn0002707	-0.127101	2.30468	0.134183	0.724736	0.845508	116.306	38.9139	59.5678	70.5954	110.261	48.9231
FBgn0002715	-0.654068	0.692681	2.53809	0.154271	0.33716	22.4076	21.9948	26.6721	21.2907	23.3887	12.9796
FBgn0002719	-0.0255098	9.39074	0.0150147	0.90585	0.95068	9743.02	7374.18	9914.92	14606.5	10816.7	7937.53
FBgn0002723	0.765761	3.54237	17.2673	0.00407492	0.0376526	130.177	87.1332	127.137	248.765	236.115	223.649
FBgn0002733	-0.202852	2.2801	0.207239	0.662446	0.805836	150.451	31.3003	43.5645	89.6449	66.825	60.9043
FBgn0002735	-0.387893	0.404844	0.334027	0.58104	0.749203	41.6141	11.8434	5.33443	20.1701	15.5925	14.9765
FBgn0002736	-0.0788706	4.30262	0.0564384	0.818882	0.901439	527.111	139.582	213.377	422.452	325.215	212.666
FBgn0002772	-1.04978	11.4595	19.6896	0.00286687	0.0312823	52472.1	42463.5	55799	28119.4	30640.4	30109.7
FBgn0002773	-0.54261	12.729	6.56592	0.0367661	0.134753	152287	85531.8	90493.2	102462	93199.7	77114.8
FBgn0002774	0.387446	3.52439	1.14203	0.319977	0.529529	252.885	71.9061	103.132	313.757	221.636	121.809
FBgn0002775	-0.324294	2.48113	0.82176	0.394196	0.59859	139.781	62.6006	49.788	104.212	89.1	50.92
FBgn0002778	0.716826	5.60955	23.2271	0.00181354	0.0247013	627.412	357.838	521.885	1102.63	1029.1	852.66
FBgn0002780	0.154305	6.55894	0.262812	0.623653	0.778787	2248.23	698.758	897.073	2041.66	1660.6	1245.04
FBgn0002783	-0.0569494	4.6343	0.0409617	0.845252	0.915015	595.401	197.953	286.281	500.891	472.23	249.608
FBgn0002787	0.192798	6.22724	1.12314	0.323735	0.532473	1364.73	646.309	888.182	1647.23	1322.02	1008.42
FBgn0002789	-1.44883	11.2555	29.6479	0.000896082	0.0184334	49499.4	45261.1	44755	19625.5	23209.4	20828.3
FBgn0002791	-0.302546	2.71637	1.14015	0.320349	0.529716	131.244	70.2142	90.6853	149.035	80.19	62.9012
FBgn0002862	-4.29614	2.26409	21.3546	0.00229401	0.0280343	82.1611	105.744	156.477	10.0851	0	10.9827
FBgn0002865	-2.65633	-0.0214221	6.05563	0.0427196	0.148486	29.8768	12.6893	19.5596	11.2056	1.11375	0
FBgn0002868	-0.0355765	7.77172	0.0110485	0.919176	0.958438	3031.42	2078.51	3852.35	2275.86	4061.85	3931.82
FBgn0002869	1.76928	2.44823	6.67232	0.0356629	0.132354	20.2735	20.3029	56.0115	42.5813	161.494	177.721
FBgn0002872	-0.80054	1.64015	3.90957	0.0876859	0.234134	98.1665	28.7624	37.341	50.4253	28.9575	28.9545
FBgn0002873	-2.18332	0.65574	6.36792	0.0389396	0.140078	82.1611	15.2272	9.77978	16.8084	3.34125	5.99059
FBgn0002878	0.14994	1.56612	0.0908054	0.771733	0.874353	78.96	16.9191	23.1159	61.6309	62.37	26.9576
FBgn0002887	-0.908277	1.31655	7.90472	0.0255314	0.108547	55.4854	31.3003	39.1191	23.5318	30.0712	25.9592
FBgn0002891	-0.472493	1.96459	2.52959	0.154869	0.338115	75.7589	47.3734	54.2333	77.3188	43.4362	37.9404
FBgn0002899	0.0285752	3.38922	0.0124805	0.914121	0.955635	138.714	109.128	160.922	143.432	222.75	145.771
FBgn0002901	-0.336088	1.1703	0.758422	0.412113	0.613183	50.1503	19.4569	30.2284	39.2197	21.1612	30.9514
FBgn0002905	0.268608	1.22968	0.516227	0.495264	0.683422	40.547	16.9191	26.6721	58.2692	27.8437	33.9467
FBgn0002906	-0.989367	1.72296	10.6383	0.0134334	0.0735323	73.6249	49.9113	45.3426	42.5813	32.2987	29.9529
FBgn0002917	0.156243	1.19524	0.042428	0.84255	0.914134	74.6919	8.45954	11.5579	63.872	38.9812	14.9765
FBgn0002921	-0.377993	7.26247	2.18626	0.181907	0.374052	3789.01	1528.64	1986.19	3004.23	2285.41	1446.73
FBgn0002922	0.373118	0.633575	0.187392	0.677857	0.81562	39.48	0.845954	17.7814	26.8935	32.2987	19.9686
FBgn0002924	-0.141061	3.3201	0.237829	0.64038	0.790411	234.746	81.2116	125.359	227.474	144.787	101.84
FBgn0002930	-0.130138	4.17282	0.531587	0.489135	0.678981	364.923	148.888	274.723	327.204	286.234	232.634
FBgn0002931	-0.520217	0.821519	2.13034	0.186913	0.380729	35.2119	17.765	26.6721	21.2907	25.6162	18.9702
FBgn0002932	-0.178157	2.93661	0.70381	0.428666	0.628363	121.641	89.6711	107.578	146.794	121.399	84.8666
FBgn0002933	-1.2571	7.35636	32.0324	0.000712033	0.0177733	3614.86	2101.51	3747.75	1773.65	1328.39	1595.82
FBgn0002939	1.36006	5.62501	7.63625	0.0273841	0.113344	208.07	238.559	654.356	1077.98	1759.72	715.875
FBgn0002941	0.0880153	0.152417	0.0335786	0.859696	0.923383	21.3405	9.30549	8.89071	21.2907	13.365	14.9765
FBgn0002945	-1.35063	2.0052	24.347	0.00158694	0.0228821	94.9654	59.2168	72.0148	50.4253	34.5262	24.9608
FBgn0002948	0.166464	1.57799	0.193974	0.672641	0.812072	41.6141	36.376	26.6721	68.3543	54.5737	29.9529
FBgn0002962	0.479399	1.17615	0.902532	0.373111	0.579626	16.0054	19.4569	33.7847	70.5954	34.5262	21.9655
FBgn0002973	0.510125	4.34869	6.95037	0.0329758	0.126166	352.119	138.736	214.266	448.225	427.68	305.52
FBgn0002985	-0.417983	1.55974	1.64654	0.239464	0.44356	70.4238	23.6867	43.5645	40.3402	37.8675	38.9388
FBgn0002989	-0.075693	2.53977	0.0946114	0.767163	0.872094	112.038	54.141	75.5711	126.623	90.2137	61.9027
FBgn0003008	0.0651583	3.37829	0.0990185	0.761997	0.868856	173.925	82.9035	160.922	169.205	174.859	166.738
FBgn0003016	0.816221	3.79356	12.0098	0.0101294	0.0618642	182.462	93.0549	135.139	426.934	230.546	220.653
FBgn0003028	-0.0713945	2.63566	0.0528188	0.824667	0.904643	130.177	60.9087	67.5694	97.4889	139.219	60.9043
FBgn0003041	-0.112087	4.33469	0.391249	0.551084	0.726724	390.532	187.802	286.281	307.034	383.13	259.592
FBgn0003042	-0.057172	2.08789	0.0550267	0.821114	0.902455	72.5578	38.9139	61.3459	88.5244	64.5975	48.9231
FBgn0003044	0.0378493	2.07008	0.010721	0.920378	0.958775	103.502	29.6084	40.8973	81.801	80.19	44.9294
FBgn0003046	-2.11721	5.29472	9.42173	0.0176177	0.0855379	762.924	717.369	1022.43	49.3047	334.125	298.531
FBgn0003048	0.0701872	1.65982	0.0189045	0.894434	0.94541	85.3622	23.6867	19.5596	78.4393	45.6637	32.9482
FBgn0003053	1.07626	2.21382	7.78059	0.0263671	0.110813	61.8876	17.765	45.3426	163.602	75.735	69.8902
FBgn0003057	1.9412	8.29759	77.5392	4.33822e-05	0.00785143	2299.44	1466.88	1466.08	10164.6	7658.14	6892.17
FBgn0003060	-0.383544	5.9673	2.5611	0.152668	0.335053	1502.37	604.857	872.179	1104.87	715.027	838.682
FBgn0003062	0.819798	8.52492	12.2744	0.0096167	0.0598024	3812.49	3047.13	3699.43	6838.79	8441.11	7522.18
FBgn0003065	5.56221	6.11014	35.0812	0.000541449	0.015744	57.6195	3.38381	67.5694	3632.86	973.417	2084.72
FBgn0003068	0.545447	0.57649	0.52375	0.492245	0.680687	40.547	2.53786	8.89071	28.014	25.6162	24.9608
FBgn0003071	-0.463728	8.67305	6.00399	0.0433899	0.149824	6939.94	5336.28	6543.56	6082.41	5966.36	4844.39
FBgn0003074	-0.183714	8.27693	0.847919	0.387162	0.592858	6579.29	3078.43	4049.72	5949.06	5085.38	3488.52
FBgn0003076	-0.50066	8.32038	8.06041	0.0245308	0.105533	5748.07	3881.24	5472.23	4506.9	4824.76	3698.19
FBgn0003079	0.513078	3.23648	4.75404	0.0648091	0.193055	167.523	60.9087	96.9088	228.595	174.859	140.779
FBgn0003082	-0.825212	3.3772	9.38488	0.0177691	0.0860341	156.853	149.734	208.932	118.78	115.83	123.805
FBgn0003086	-1.93097	5.79618	38.6786	0.000401833	0.0149289	945.386	923.781	1603	329.445	416.542	370.418
FBgn0003087	-1.11104	2.22456	5.15991	0.0565827	0.177404	45.8822	82.0575	106.689	32.4963	57.915	47.9247
FBgn0003089	0.543587	4.6121	2.3032	0.172019	0.36121	517.508	144.658	199.152	692.507	488.936	285.551
FBgn0003090	0.193313	2.74426	0.42401	0.535308	0.714401	147.25	43.1436	74.682	147.914	111.375	89.8588
FBgn0003091	-0.0922972	1.9252	0.0960721	0.765437	0.870962	74.6919	38.9139	41.7863	56.0281	55.6875	59.9059
FBgn0003093	-0.472356	2.85377	4.14941	0.0802321	0.220759	177.126	68.5222	103.132	116.538	96.8962	80.8729
FBgn0003116	0.159486	2.1628	0.442605	0.526744	0.707368	75.7589	39.7598	53.3443	89.6449	67.9387	67.8933
FBgn0003117	0.234717	1.38702	0.420836	0.536797	0.715071	44.8151	26.2246	21.3377	59.3898	45.6637	29.9529
FBgn0003118	-0.250897	2.25755	0.732815	0.41974	0.619343	103.502	44.8355	63.1241	104.212	64.5975	45.9278
FBgn0003124	-0.257759	3.61917	0.772394	0.408047	0.610066	325.443	89.6711	160.922	233.077	187.11	133.79
FBgn0003129	-0.273865	-0.0982172	0.292301	0.60518	0.766412	21.3405	5.92168	10.6689	11.2056	15.5925	8.98588
FBgn0003130	0.484945	1.10514	1.92263	0.207271	0.404485	28.8097	13.5353	27.5612	52.6664	32.2987	31.9498
FBgn0003132	-2.24207	1.17893	14.7194	0.00615258	0.046424	67.2227	43.9896	30.2284	24.6524	8.91	4.99216
FBgn0003134	0.197774	4.47428	0.975988	0.355445	0.563696	370.258	222.486	241.827	499.77	418.77	267.58
FBgn0003137	0.00687829	7.24467	0.00104949	0.975042	0.988413	3003.68	1398.36	1885.72	3387.46	2277.62	1924.98
FBgn0003139	0.405227	4.31105	3.81757	0.0907872	0.239506	357.454	136.199	224.935	406.764	439.931	272.572
FBgn0003141	-0.946386	5.44278	11.0799	0.0122353	0.0691178	855.756	500.805	986.869	359.7	534.6	524.176
FBgn0003149	0.0823579	9.90138	0.059324	0.81441	0.899123	23756.3	7545.91	8693.34	22338.4	16304.2	10949.8
FBgn0003159	-0.0769922	2.53193	0.024778	0.879276	0.935891	176.059	30.4543	55.1224	134.467	91.3275	53.9153
FBgn0003162	0.25649	4.30467	1.19054	0.310628	0.519926	360.655	166.653	216.933	505.373	349.717	226.644
FBgn0003165	-0.619279	4.61643	16.8312	0.00435816	0.0391021	481.229	281.703	445.425	355.218	314.077	277.564
FBgn0003169	-0.118097	5.71966	0.253721	0.629617	0.782411	752.254	645.463	757.489	761.982	843.109	834.688
FBgn0003174	0.105096	3.35506	0.0186245	0.895213	0.945567	341.449	43.1436	65.7913	377.629	120.285	55.9121
FBgn0003175	0.741804	3.43692	3.64879	0.0968653	0.250257	218.741	65.9844	61.3459	285.743	223.864	160.747
FBgn0003187	0.480101	2.26245	2.49013	0.157685	0.341563	51.2173	35.5301	71.1257	108.694	70.1662	86.8635
FBgn0003189	0.524167	5.68063	7.19565	0.0308196	0.121544	856.823	385.755	507.66	998.42	1072.54	886.607
FBgn0003204	0.89723	6.70119	20.2739	0.00264687	0.0300695	1286.83	724.982	957.53	2005.81	2586.13	2011.84
FBgn0003205	-0.377681	5.58515	4.94316	0.0607938	0.185245	823.745	519.416	857.954	701.472	739.53	603.052
FBgn0003206	-0.611142	5.29973	10.6099	0.0135155	0.0737492	928.314	408.596	649.022	489.685	565.785	463.272
FBgn0003209	-0.241197	3.80359	0.814312	0.396236	0.600627	356.387	104.052	188.483	255.488	203.816	169.733
FBgn0003210	-0.0800318	4.97153	0.231763	0.644608	0.79354	467.358	340.073	480.098	541.231	536.827	420.339
FBgn0003218	0.349195	3.86008	4.12597	0.0809229	0.22173	195.266	137.89	174.258	322.722	265.072	212.666
FBgn0003227	-1.18122	2.1604	7.37185	0.0293823	0.118086	86.4292	50.7572	110.245	42.5813	24.5025	57.909
FBgn0003231	0.166797	5.4626	0.76643	0.409774	0.611222	778.93	320.616	646.355	950.236	743.985	616.032
FBgn0003255	2.02145	0.356718	13.4602	0.00768896	0.052383	12.8043	2.53786	4.44536	38.0991	25.6162	26.9576
FBgn0003256	-0.215472	6.39365	0.437397	0.529115	0.709429	863.118	1007.5	1649.02	1254.97	1247.4	1268.02
FBgn0003257	0.883512	5.13845	7.12002	0.0314645	0.122919	624.211	184.418	259.609	815.769	997.92	474.255
FBgn0003261	0.605722	8.71306	11.6443	0.0108967	0.0645866	6100.19	3316.14	4226.64	9288.34	9412.3	6448.87
FBgn0003268	-0.27015	1.55296	0.352791	0.570848	0.741425	76.8259	24.5327	30.2284	67.2337	43.4362	19.9686
FBgn0003274	-0.384206	12.9042	1.65793	0.238	0.441866	100136	95963.3	145796	98273.3	106555	115409
FBgn0003275	-0.0146137	6.53615	0.00261582	0.96061	0.980983	1129.98	1078.59	1445.63	1227.02	1667.28	1549.56
FBgn0003277	0.53535	4.64926	3.62749	0.0976701	0.251557	469.492	160.731	240.938	703.713	481.14	311.51
FBgn0003278	0.470361	3.57114	5.87829	0.0450799	0.153887	193.132	93.9009	120.914	256.609	259.504	164.741
FBgn0003279	0.218854	10.0905	0.25985	0.625581	0.78054	29404.1	6651.73	8653.33	27489.6	19504	12385.5
FBgn0003285	-0.434264	1.97931	2.21858	0.179098	0.370514	68.2897	51.6032	54.2333	75.0776	52.3462	35.9435
FBgn0003292	0.941287	3.38856	1.33955	0.28432	0.494369	189.931	48.2194	72.0148	592.777	81.3037	56.9106
FBgn0003300	0.0941616	0.220958	0.032099	0.862783	0.925384	24.5416	10.1514	7.11257	20.1701	21.1612	11.9812
FBgn0003301	1.85928	2.91257	19.5336	0.00292955	0.0315723	77.893	24.5327	34.6738	335.048	154.811	105.834
FBgn0003302	-0.346805	1.99249	1.40527	0.273751	0.482708	62.9546	37.222	76.4601	58.2692	49.005	56.9106
FBgn0003308	0.576324	3.41067	4.81284	0.0635245	0.190519	196.333	60.9087	105.799	245.403	230.546	151.762
FBgn0003310	-0.370692	2.08711	1.07703	0.333189	0.540486	120.574	32.1462	49.788	72.8365	62.37	43.931
FBgn0003312	0.896403	1.77987	6.95163	0.0329643	0.126166	25.6086	24.5327	40.8973	85.1627	83.5312	46.9263
FBgn0003317	-0.460241	3.80303	8.39142	0.0225663	0.100457	282.762	159.039	213.377	206.183	207.157	160.747
FBgn0003319	2.59852	1.22899	6.78005	0.0345893	0.129696	22.4076	0	7.11257	94.1272	35.64	57.909
FBgn0003321	0.115281	3.91053	0.328111	0.584334	0.751855	283.829	125.201	189.372	338.41	262.845	177.721
FBgn0003326	-0.850235	0.567679	1.84979	0.215143	0.414986	51.2173	12.6893	12.447	28.014	13.365	7.98745
FBgn0003330	-0.00199033	4.22183	0.00012048	0.991542	0.996734	277.427	210.642	249.829	317.119	348.604	248.609
FBgn0003334	-0.102547	3.83424	0.257706	0.626986	0.781091	253.952	156.501	182.26	291.346	245.025	149.765
FBgn0003339	-0.198699	2.01477	0.288073	0.607751	0.768886	48.0162	52.4491	61.3459	73.9571	79.0762	31.9498
FBgn0003345	-0.00586126	4.67194	0.00100253	0.975607	0.98855	478.028	198.799	392.969	435.898	480.026	335.473
FBgn0003346	-0.455878	4.50717	4.33069	0.0751438	0.21221	580.463	203.029	332.513	373.147	334.125	241.62
FBgn0003353	-0.0561973	0.272736	0.00810763	0.930725	0.964188	32.0108	4.22977	13.3361	14.5673	25.6162	11.9812
FBgn0003356	1.7993	9.6761	37.3333	0.000447941	0.0153514	5212.3	2732.82	7225.69	27726.8	22860.8	13568.1
FBgn0003357	1.92981	8.66143	36.2436	0.000490359	0.0155899	2230.21	1322.68	3381.82	14492.6	11742.3	6318.62
FBgn0003358	3.28475	7.69866	21.7632	0.00217641	0.0271182	173.925	270.705	1108.67	5885.19	8406.58	4438.03
FBgn0003360	-0.0456235	12.0886	0.0634201	0.808257	0.894966	70663.9	44897.3	63779.3	71961.3	77381.1	61259.7
FBgn0003366	0.175076	4.64888	1.10603	0.327195	0.53549	420.409	237.713	299.617	550.196	419.884	346.456
FBgn0003371	0.462028	5.84804	7.29858	0.0299692	0.119524	932.123	405.652	688.354	1188.92	1167.21	927.542
FBgn0003380	-0.639382	2.4401	5.4212	0.0519985	0.168334	99.2335	82.0575	72.0148	69.4748	71.28	61.9027
FBgn0003386	0.434417	1.35802	1.76432	0.224925	0.426255	40.547	21.1488	23.1159	60.5103	49.005	30.9514
FBgn0003388	-0.638238	3.44947	3.49291	0.102967	0.259169	184.596	124.355	224.046	93.0066	212.726	108.829
FBgn0003390	0.850679	4.20542	10.6375	0.0134357	0.0735323	148.317	129.431	243.606	467.274	364.196	332.478
FBgn0003391	-1.18774	4.27153	47.4223	0.000212895	0.0119603	501.503	258.016	339.625	242.041	185.996	153.758
FBgn0003392	-0.290308	4.66279	2.4138	0.163334	0.349394	572.994	244.481	344.96	448.225	395.381	285.551
FBgn0003396	0.184873	0.980015	0.080659	0.784457	0.881821	58.6865	5.92168	15.1142	45.943	26.73	24.9608
FBgn0003401	-0.127774	1.94227	0.163047	0.698174	0.828056	51.2173	31.3003	76.4601	63.872	54.5737	54.9137
FBgn0003410	-0.326182	3.31355	2.08922	0.190715	0.385507	216.606	93.9009	146.697	192.737	152.584	93.8525
FBgn0003415	-0.622176	2.60913	3.04912	0.123398	0.292857	178.194	60.9087	70.2366	114.297	62.37	58.9074
FBgn0003416	0.213715	3.21307	0.74718	0.415432	0.615657	113.105	106.59	110.245	200.581	174.859	115.818
FBgn0003423	-0.453177	5.92202	6.3506	0.0391376	0.140186	1332.72	705.525	833.06	960.321	923.299	653.972
FBgn0003429	0.63672	3.47439	10.2384	0.0146517	0.0771306	141.915	98.1306	104.021	263.332	238.342	164.741
FBgn0003435	-1.48557	3.96553	12.4286	0.00933343	0.0587016	347.851	262.246	298.728	262.211	85.7587	72.8855
FBgn0003444	-0.47764	3.21185	4.99828	0.0596851	0.182924	141.915	110.82	172.48	131.106	139.219	105.834
FBgn0003447	0.117708	5.24207	0.392807	0.550312	0.726071	517.508	357.838	585.898	834.818	631.496	493.225
FBgn0003449	0.016993	5.27325	0.00600831	0.94034	0.969611	678.629	359.53	539.666	517.699	739.53	620.026
FBgn0003450	0.678228	2.67772	5.86144	0.045313	0.154225	58.6865	60.0627	68.4585	149.035	112.489	116.816
FBgn0003459	-0.651541	1.26537	2.01826	0.197534	0.392488	57.6195	27.9165	29.3393	47.0636	32.2987	11.9812
FBgn0003460	0.143138	2.69888	0.486687	0.507459	0.693323	115.239	56.6789	78.2383	117.659	114.716	95.8494
FBgn0003462	-0.359138	9.673	1.79979	0.220791	0.422107	10364	9824.06	16059.3	11672.9	12263.5	10970.8
FBgn0003463	0.671241	3.32944	8.85594	0.0201386	0.0931256	163.255	62.6006	97.7978	257.729	201.589	149.765
FBgn0003464	0.329349	4.61571	3.40135	0.106791	0.26557	418.275	216.564	254.274	498.65	448.841	389.388
FBgn0003475	0.202485	2.90342	0.59729	0.464397	0.659633	142.982	66.8303	73.7929	178.169	122.512	93.8525
FBgn0003479	-0.280592	3.16173	2.08096	0.191492	0.386556	187.797	86.2873	128.915	157.999	142.56	96.8478
FBgn0003480	0.123504	1.62438	0.192572	0.673743	0.812805	41.6141	26.2246	47.1208	57.1486	47.8912	45.9278
FBgn0003483	-0.820875	0.454036	2.03232	0.196157	0.391437	28.8097	16.9191	18.6705	24.6524	5.56875	13.978
FBgn0003495	-1.01275	3.71734	35.7187	0.000512628	0.0155899	327.577	157.347	238.271	170.325	140.332	116.816
FBgn0003499	-0.641424	1.38586	2.97491	0.127331	0.298412	37.3459	34.6841	47.1208	45.943	23.3887	26.9576
FBgn0003502	0.540825	4.29097	5.76705	0.0466475	0.157548	325.443	140.428	197.374	426.934	315.191	379.404
FBgn0003507	0.212265	3.63589	1.3043	0.290238	0.500814	170.383	108.35	184.713	257.942	201.956	190.72
FBgn0003512	0.406954	4.87237	3.78844	0.0917995	0.241327	348.918	260.554	395.637	498.65	599.197	519.184
FBgn0003514	0.005173	5.60094	0.000318476	0.98625	0.993833	1173.73	373.066	532.554	1104.87	761.805	570.104
FBgn0003515	1.10795	4.01328	18.6297	0.00332943	0.0336129	138.714	101.514	168.034	538.99	330.784	237.627
FBgn0003517	0.195452	11.0727	0.959991	0.359179	0.567559	40740.2	18512.9	24437.9	40186.7	40337.8	32627.7
FBgn0003520	-0.711771	2.76672	5.25343	0.0548835	0.174263	184.596	76.9818	86.2399	116.538	90.2137	49.9216
FBgn0003525	-0.625977	3.11512	8.41089	0.0224572	0.100099	170.724	118.434	125.359	110.936	130.309	89.8588
FBgn0003527	-1.08949	1.25837	2.9553	0.128398	0.299635	33.0778	33.8381	54.2333	51.5458	8.91	13.978
FBgn0003545	-0.81448	3.71955	6.03598	0.0429731	0.149007	166.456	210.642	261.387	154.638	138.105	163.743
FBgn0003557	0.53572	3.712	3.58547	0.0992841	0.253944	207.003	111.666	114.69	352.977	288.461	140.779
FBgn0003559	0.280492	4.17065	2.04286	0.195133	0.390228	309.438	150.58	208.932	387.714	384.244	213.664
FBgn0003567	0.364	4.42886	2.38541	0.165504	0.352394	390.532	134.507	274.723	376.509	490.05	321.495
FBgn0003575	0.216679	3.11438	0.404442	0.544621	0.721373	201.668	69.3682	65.7913	172.566	164.835	117.815
FBgn0003598	-0.12843	3.19248	0.145954	0.713536	0.838034	234.746	69.3682	103.132	210.666	125.854	97.8462
FBgn0003607	-0.219058	6.39132	1.12171	0.324021	0.532526	1449.02	760.512	1521.2	1186.67	1448.99	1150.19
FBgn0003612	-0.186849	3.68482	0.582586	0.469737	0.664174	278.494	128.585	156.477	276.779	197.134	127.799
FBgn0003638	0.506063	4.30628	2.18054	0.18241	0.374562	424.677	105.744	182.26	466.154	458.865	238.625
FBgn0003651	1.09645	3.86196	19.6943	0.00286499	0.0312823	119.507	76.9818	178.703	355.218	349.717	265.583
FBgn0003654	0.376625	5.78629	2.88343	0.132414	0.305415	1060.29	411.819	553.002	1205.71	1117.18	775.761
FBgn0003656	0.310697	2.73179	0.688391	0.433543	0.63292	147.25	44.8355	58.6787	179.29	119.171	68.8917
FBgn0003660	-0.200433	7.05646	0.812252	0.396804	0.600783	1935.59	1370.44	2439.61	1963.22	2145.08	1921.98
FBgn0003676	0.336363	8.83243	2.04647	0.194783	0.389678	5416.23	4150.25	6570.24	7429.32	9404.5	7902.58
FBgn0003687	-0.431003	1.90767	1.74417	0.227321	0.429223	97.0995	29.6084	52.4552	51.5458	63.4837	37.9404
FBgn0003701	0.101767	-0.0277759	0.01074	0.920308	0.958775	33.0778	3.38381	1.77814	28.014	8.91	7.98745
FBgn0003710	-0.169688	1.55905	0.252511	0.630421	0.782437	56.8192	29.6084	36.123	56.0281	30.5836	42.9325
FBgn0003714	-0.04341	7.72697	0.0248645	0.879067	0.935859	2635.56	2279.85	3621.19	2931.39	3591.84	3531.45
FBgn0003716	-0.445973	3.78612	1.90478	0.209162	0.40689	348.918	151.426	158.255	292.467	190.451	107.831
FBgn0003719	-1.06653	0.621441	3.64706	0.0969301	0.250357	25.6086	22.8407	26.6721	11.2056	8.91	21.9655
FBgn0003720	-0.124486	-0.00554587	0.0337623	0.859317	0.923322	29.8768	3.38381	8.00164	19.0495	13.365	8.98588
FBgn0003721	-0.432319	11.6392	4.96327	0.0603863	0.184552	58658.7	40716.6	47469.3	46551.5	46162.7	40344.6
FBgn0003731	-0.257777	3.87106	1.13504	0.32136	0.530283	362.789	126.893	184.038	259.97	237.229	161.746
FBgn0003742	0.349285	4.41056	4.16381	0.0798119	0.219891	297.701	183.572	274.723	376.509	462.206	326.487
FBgn0003744	0.0688923	4.26863	0.0899448	0.772781	0.87488	379.862	173.421	224.935	444.863	340.807	205.677
FBgn0003748	0.823561	5.01778	8.03194	0.02471	0.106173	542.05	166.653	296.061	904.293	775.17	410.355
FBgn0003862	-1.36426	2.74447	21.974	0.00211875	0.0268606	160.054	110.82	107.578	67.2337	46.7775	63.8996
FBgn0003863	3.05084	6.03317	134.652	6.77793e-06	0.00456733	183.582	120.98	269.415	2385.49	1821.14	1578.68
FBgn0003866	-0.145047	3.26157	0.131583	0.727285	0.846846	263.556	77.8277	88.9071	212.907	165.949	79.8745
FBgn0003867	0.974794	5.72571	15.7201	0.00520309	0.0422822	478.028	362.914	586.787	1352.52	905.479	1151.19
FBgn0003870	-0.672873	4.65783	19.9309	0.00277327	0.0308146	508.972	323.154	416.974	356.339	331.897	267.58
FBgn0003882	-0.453922	3.5294	7.07971	0.0318153	0.123397	210.204	133.661	191.15	165.843	164.835	141.777
FBgn0003884	-0.183035	11.5728	1.13014	0.322335	0.531155	55090.6	33081.9	43572.5	55268.3	47847.8	38284.8
FBgn0003885	-0.27472	6.73983	2.1858	0.181947	0.374052	2213.01	1185.18	1395.84	1735.75	1789.8	1262.02
FBgn0003886	0.231864	7.08218	1.68866	0.234116	0.437202	2447.76	1101.43	1650.12	2738.65	2494.8	1996.86
FBgn0003889	-5.72465	2.96447	35.4273	0.000525555	0.0156282	120.574	197.107	254.274	12.3262	0	1.99686
FBgn0003890	1.17041	7.41992	31.5518	0.000744925	0.0177733	2171.4	845.954	1435.85	4681.71	4251.18	2894.45
FBgn0003891	-0.623007	5.12528	9.8972	0.015806	0.0803463	696.769	454.277	549.446	600.621	380.902	377.407
FBgn0003892	0.377011	2.08703	0.48007	0.510268	0.69535	105.636	21.1488	32.8956	136.709	67.9387	35.9435
FBgn0003896	-0.0694813	2.83784	0.106857	0.753115	0.862662	110.971	73.598	105.799	108.694	118.057	106.832
FBgn0003941	-0.294842	9.00812	0.918398	0.36918	0.576073	14500.9	3877.01	6394.2	9160.59	7919.87	5923.69
FBgn0003942	-0.146607	11.871	0.259012	0.626129	0.780764	46578.9	41102.4	68688.8	51582.8	59225.9	60611.8
FBgn0003943	0.0313427	8.7467	0.00998962	0.923131	0.960041	4090.98	4944.6	7445.08	7356.49	7301.74	6573.67
FBgn0003944	0.0126463	2.86959	0.00290977	0.958458	0.979617	116.306	77.8277	93.3525	107.574	122.512	118.813
FBgn0003950	-0.47715	-0.0900735	0.473276	0.513182	0.697962	14.9384	13.5353	8.00164	23.5318	7.79625	3.99372
FBgn0003961	-2.62851	7.90864	147.113	5.00776e-06	0.00404357	5919.87	3912.54	6956.09	1296.49	1255.2	790.757
FBgn0003963	-0.377454	1.55611	0.642232	0.448719	0.645417	84.2951	16.0731	40.8973	62.7515	31.185	28.9545
FBgn0003964	0.0340102	3.83844	0.00971012	0.92421	0.960538	362.789	97.2847	151.142	335.048	243.911	147.768
FBgn0003965	0.950016	4.36342	31.8309	0.000725591	0.0177733	272.092	120.125	191.15	512.097	441.045	377.407
FBgn0003969	-0.334303	2.78957	0.562887	0.477063	0.669215	190.998	40.6058	103.132	170.325	81.3037	55.9121
FBgn0003975	-0.728026	0.633782	1.80638	0.220034	0.421171	52.2843	9.30549	17.7814	21.2907	20.0475	11.9812
FBgn0003977	0.303064	2.65542	0.302734	0.598938	0.762344	167.523	33.8381	45.3426	186.013	120.285	46.9263
FBgn0003978	0.573047	4.83908	8.94253	0.0197239	0.091937	342.516	232.637	349.405	512.097	652.657	501.212
FBgn0003984	-0.979319	1.88527	12.5234	0.00916449	0.0582322	85.3622	50.7572	56.0115	45.943	34.5262	36.9419
FBgn0003996	0.430265	4.81975	3.63021	0.0975671	0.251451	312.639	210.642	451.648	606.224	565.785	427.328
FBgn0003997	-1.16305	1.31733	8.24948	0.0233828	0.102527	33.0778	40.6058	52.4552	26.8935	20.0475	23.9623
FBgn0004003	-0.384881	5.33283	1.25877	0.298152	0.507904	476.961	489.807	824.169	456.069	820.834	441.307
FBgn0004034	3.52087	4.06447	59.4626	0.00010333	0.011182	39.48	38.0679	24.894	811.287	291.802	421.338
FBgn0004047	-0.175572	1.29743	0.258258	0.626623	0.780955	42.6811	26.2246	31.1175	30.2552	35.64	38.9388
FBgn0004049	-0.296462	2.93248	1.44289	0.267955	0.47693	170.724	60.0627	121.803	132.226	126.967	77.8776
FBgn0004050	0.0459046	4.75501	0.0490466	0.830924	0.908469	387.331	285.086	385.857	401.161	484.481	438.311
FBgn0004055	-0.0907089	4.91416	0.240865	0.638289	0.789085	539.916	319.77	400.082	448.225	510.097	456.283
FBgn0004057	1.04584	5.39888	20.3193	0.00263071	0.0299872	598.602	192.877	387.635	1028.68	1046.92	734.845
FBgn0004066	0.263469	8.26656	0.906549	0.372109	0.578757	3152	2926.15	5010.81	5346.2	5636.69	5347.6
FBgn0004087	-0.3717	5.19727	1.98903	0.200442	0.396301	512.173	461.891	653.467	512.097	461.092	562.117
FBgn0004101	0.387152	2.91244	2.11213	0.188583	0.383116	148.317	54.987	68.4585	159.12	148.129	108.829
FBgn0004102	0.276847	1.73461	1.04749	0.339469	0.547374	53.3514	26.2246	40.0082	66.1131	69.0525	39.9372
FBgn0004103	-0.232442	6.56704	0.996207	0.350811	0.55905	2281.3	849.338	1210.91	1790.66	1503.56	1058.34
FBgn0004106	-1.02086	3.82849	13.6816	0.00738583	0.051242	328.644	145.504	316.509	115.418	191.565	143.774
FBgn0004107	-0.707801	3.58036	0.921534	0.36841	0.575648	542.05	70.2142	69.3476	272.296	124.74	68.8917
FBgn0004108	-0.310982	3.41977	1.16618	0.315271	0.524969	253.952	120.971	109.356	210.666	155.925	107.831
FBgn0004117	-0.599421	10.1059	2.80366	0.137071	0.312519	34636.8	11411.1	10916	18816.5	14802.8	10326.8
FBgn0004118	0.080415	1.0503	0.0111229	0.918905	0.958346	58.6865	16.9191	6.2235	57.1486	34.5262	11.9812
FBgn0004132	-0.600075	5.89314	10.1079	0.01508	0.0783636	998.737	689.452	1202.91	833.698	841.995	649.979
FBgn0004133	-0.195827	3.75658	0.888601	0.376617	0.582832	299.835	120.971	181.371	244.282	231.66	147.768
FBgn0004167	0.184491	4.74768	0.110916	0.748659	0.859597	832.281	119.279	196.485	739.571	408.746	297.532
FBgn0004168	-0.698572	0.574638	3.39737	0.106961	0.265695	32.0108	16.0731	21.3377	17.929	17.82	14.9765
FBgn0004169	-0.533087	10.5963	1.98377	0.200971	0.396854	50006.2	14298.3	15307.1	27382	21658	14535.2
FBgn0004171	-4.16988	0.26723	24.0961	0.00163441	0.0231747	33.0778	27.0705	20.4486	3.36168	2.2275	0
FBgn0004172	-5.0256	1.29655	110.43	1.32957e-05	0.00533879	59.7535	49.9113	70.2366	3.36168	1.11375	1.99686
FBgn0004173	-5.39954	1.81677	27.1668	0.00115766	0.0200197	35.2119	91.363	120.914	6.72337	0	0.998431
FBgn0004177	0.129335	8.33255	0.376452	0.55852	0.73239	4270.24	2995.52	5169.95	5420.16	6036.52	5013.12
FBgn0004179	-0.722753	5.71094	18.8566	0.00322279	0.0332968	983.799	691.99	937.97	731.727	644.861	565.112
FBgn0004181	3.04408	-0.483821	20.8486	0.0024512	0.0287168	2.13405	1.69191	0.889071	22.4112	10.0237	17.9718
FBgn0004197	0.312693	3.27516	1.29496	0.291835	0.502196	202.735	67.6763	94.2415	220.751	179.314	128.798
FBgn0004198	-0.538414	3.07916	6.48145	0.0376736	0.137265	174.992	98.9766	128.915	134.467	132.536	73.8839
FBgn0004227	-0.234959	4.35934	1.24176	0.301193	0.510655	430.012	202.183	284.503	430.296	309.622	205.677
FBgn0004228	1.13534	6.01162	8.11316	0.0242033	0.104768	320.108	389.139	881.07	1486.99	1535.86	1311.94
FBgn0004237	-0.589712	6.0603	12.296	0.00957645	0.0596582	1479.97	800.272	1001.98	1008.51	946.687	685.922
FBgn0004242	-0.957472	4.9008	20.9294	0.00242519	0.0286358	593.267	375.603	628.573	463.913	282.892	262.587
FBgn0004244	-1.23381	1.85078	19.1986	0.00307017	0.0325533	69.3568	44.8355	84.4618	35.858	33.4125	31.9498
FBgn0004359	0.386354	2.83926	3.36676	0.108284	0.268269	115.239	52.4491	86.2399	166.964	121.399	106.832
FBgn0004360	-0.409557	2.03728	2.15116	0.185027	0.378676	91.7643	36.376	63.1241	52.6664	56.8012	55.9121
FBgn0004362	-0.683693	5.53203	4.0544	0.0830811	0.224833	1510.91	408.596	563.671	739.571	642.634	397.376
FBgn0004363	0.071274	11.1766	0.0869502	0.776471	0.876661	29165	24057.2	36630.6	36258	41141.9	37807.6
FBgn0004367	-0.022526	1.73979	0.00264619	0.960382	0.980899	60.8205	40.6058	27.5612	88.5244	36.7537	35.9435
FBgn0004368	0.11464	3.79002	0.313013	0.592927	0.75791	262.489	120.125	165.367	274.538	203.816	219.655
FBgn0004369	-0.618878	3.18899	8.92278	0.0198175	0.0921299	166.456	126.047	140.473	144.552	113.602	93.8525
FBgn0004370	-0.139141	4.93831	0.518832	0.494215	0.682512	538.849	346.841	405.416	642.082	424.339	381.401
FBgn0004372	-0.32474	0.278395	0.212103	0.658808	0.803475	17.0724	11.8434	19.5596	34.7374	4.455	9.98431
FBgn0004373	-0.463775	3.992	3.86101	0.0893051	0.236906	361.722	182.726	209.821	308.154	182.655	171.73
FBgn0004374	-0.212632	2.92778	0.88319	0.377993	0.583678	109.904	93.9009	112.912	118.78	129.195	93.8525
FBgn0004378	-0.284719	2.26648	0.582347	0.469825	0.664209	126.976	44.8355	47.1208	103.092	57.915	50.92
FBgn0004379	-0.814795	2.40177	9.22108	0.0184625	0.0882245	130.177	61.7546	80.9055	86.2832	62.37	39.9372
FBgn0004380	-0.0387819	3.68988	0.0489687	0.831056	0.908519	218.741	139.582	164.478	222.992	235.001	165.74
FBgn0004381	0.594575	3.8931	7.44174	0.0288362	0.11687	232.612	93.9009	168.034	323.842	251.707	287.548
FBgn0004387	-0.579204	3.95355	11.0188	0.0123926	0.0698629	343.583	183.572	228.491	242.041	193.792	172.729
FBgn0004390	0.241569	2.21117	0.517394	0.494794	0.682978	65.0886	37.222	66.6803	122.141	87.9862	39.9372
FBgn0004391	0.256222	2.66886	0.537796	0.486697	0.677747	147.25	41.4517	57.7896	138.95	128.081	73.8839
FBgn0004394	0.14972	0.446381	0.0968471	0.764526	0.870433	26.6757	7.61358	16.0033	15.6879	24.5025	21.9655
FBgn0004395	-0.740266	4.06145	12.6592	0.00892919	0.0573737	269.958	242.789	302.284	221.871	218.295	171.73
FBgn0004396	-1.34864	3.842	51.319	0.000165748	0.0117616	346.784	197.107	291.615	152.396	113.602	125.802
FBgn0004397	0.553817	6.17255	4.57951	0.0688286	0.200026	1371.13	455.969	673.916	1808.59	1359.89	1100.27
FBgn0004401	0.31182	6.50906	0.806779	0.398317	0.601588	2158.6	557.483	840.172	2134.67	1853.28	1089.29
FBgn0004403	-0.201782	9.61085	0.576476	0.471988	0.665653	19999.4	6436.58	9523.67	13158.3	13371.9	9509.52
FBgn0004404	-0.00605467	7.16938	0.000282326	0.987054	0.994014	3932.91	1006.96	1383.46	3042.82	2521.28	1643.96
FBgn0004406	0.883012	3.16868	13.9411	0.0070497	0.0500682	123.775	66.8303	64.0131	220.751	197.134	151.762
FBgn0004419	-0.695117	5.33157	11.7365	0.0106964	0.0639046	1068.09	401.828	634.797	569.245	512.325	430.324
FBgn0004425	-0.956919	9.69858	14.5416	0.006344	0.0471288	17512.5	9236.41	18620.8	7765.12	12079.6	7850.7
FBgn0004426	-0.293708	3.8716	0.952633	0.360917	0.569021	381.996	103.206	210.71	237.559	270.641	144.772
FBgn0004427	-0.237096	8.05109	0.769536	0.408874	0.610693	4705.94	2031.69	5334.17	3666.98	5095.19	3232.2
FBgn0004428	1.40512	1.97061	6.66463	0.0357411	0.132354	37.634	9.30549	42.791	62.6058	158.531	53.5858
FBgn0004430	1.37508	9.10565	27.1894	0.00115487	0.0200197	3857.3	3037.82	5398.44	17840.5	10990.5	10728.1
FBgn0004432	0.0889146	8.67794	0.126802	0.73205	0.849323	9018.51	2997.21	4997.47	8302.24	7839.68	4972.19
FBgn0004436	-0.57174	5.26397	6.59861	0.0364225	0.133962	947.52	384.909	596.567	661.131	565.785	327.485
FBgn0004449	-0.907221	4.56838	22.1061	0.0020836	0.0266691	416.141	349.379	452.537	300.311	271.755	235.63
FBgn0004456	0.185015	4.93509	1.53824	0.254042	0.461123	454.554	293.546	405.416	602.862	573.581	429.325
FBgn0004463	0.294401	3.96049	3.58802	0.0991855	0.253845	249.684	126.893	196.485	330.566	279.551	231.636
FBgn0004465	0.344385	7.0464	2.4276	0.162292	0.348025	1539.72	1195.33	1923.95	2415.93	2483.66	2302.38
FBgn0004507	-0.0579196	8.57119	0.0319166	0.863169	0.92541	8790.17	3555.54	3976.82	9671.57	5421.73	3859.93
FBgn0004509	0.470847	5.98642	4.25964	0.0770862	0.215091	705.305	583.708	816.167	1211.33	1129.34	1222.08
FBgn0004510	0.0229122	3.36566	0.0075593	0.933101	0.965287	126.976	117.588	152.031	145.673	190.451	161.746
FBgn0004511	0.0330697	0.593123	0.000416432	0.984277	0.993127	67.2227	0	0.889071	60.5103	10.0237	3.99372
FBgn0004512	0.920932	5.12203	22.1298	0.00207737	0.0266691	339.315	225.87	408.084	951.357	723.937	586.079
FBgn0004513	-0.298734	4.45442	2.13221	0.186742	0.380627	361.722	288.47	299.617	352.977	305.167	298.531
FBgn0004514	0.741989	1.62536	3.37414	0.107963	0.267643	48.0162	22.8407	20.4486	47.0636	59.0287	69.8902
FBgn0004516	-0.115911	2.85257	0.086172	0.777441	0.877223	193.132	57.5249	68.4585	174.808	102.465	68.8917
FBgn0004552	1.46528	1.167	3.9748	0.0855712	0.229711	3.20108	19.4569	16.8924	42.5813	70.1662	39.9372
FBgn0004554	0.345516	3.30611	2.32776	0.170037	0.358768	177.126	80.3656	100.465	230.836	192.679	124.804
FBgn0004556	0.270606	3.65129	1.92993	0.206505	0.40374	188.864	126.047	137.806	236.439	219.409	208.672
FBgn0004567	0.0396092	0.178588	0.00478132	0.946767	0.973381	26.6757	8.45954	7.11257	25.7729	15.5925	9.98431
FBgn0004569	-0.181069	2.58936	0.627025	0.45392	0.650306	86.4292	61.7546	104.021	108.694	94.6687	70.8886
FBgn0004573	0.374547	0.252511	0.635434	0.451031	0.647517	21.3405	5.92168	12.447	26.8935	18.9337	13.978
FBgn0004574	0.601397	6.14265	15.1636	0.0057058	0.0444976	999.804	530.413	776.159	1594.56	1503.56	1117.24
FBgn0004575	-0.610156	2.95517	8.50624	0.0219326	0.0986824	144.049	104.052	120.025	121.021	93.555	83.8682
FBgn0004577	-0.151986	2.73224	0.172112	0.69041	0.823082	152.585	66.8303	66.6803	150.155	64.5975	90.8572
FBgn0004580	-0.474037	3.6906	5.70338	0.0475769	0.159252	274.226	141.274	197.374	159.12	197.134	164.741
FBgn0004581	-0.253279	0.965276	0.17234	0.690218	0.822946	21.3405	32.9922	18.6705	48.1842	13.365	21.9655
FBgn0004583	-0.448922	2.06274	1.00362	0.349135	0.55765	124.842	37.222	40.0082	88.5244	38.9812	43.931
FBgn0004584	-0.541598	2.96676	1.58129	0.248099	0.454026	248.617	60.0627	92.4634	170.325	84.645	63.8996
FBgn0004587	0.379265	6.87865	1.81497	0.219054	0.420525	2389.07	867.103	1089.11	2663.58	2605.06	1422.76
FBgn0004595	-1.48154	2.08501	10.1683	0.0148798	0.0778961	103.502	56.6789	88.9071	71.7159	21.1612	18.9702
FBgn0004597	-0.305532	3.58583	2.2466	0.17671	0.367312	176.059	142.12	204.486	211.786	185.996	131.793
FBgn0004598	0.876994	5.71075	19.6567	0.00287995	0.0313272	705.305	356.147	458.761	1492.59	1004.6	876.622
FBgn0004607	-1.05456	3.50865	26.9233	0.00118835	0.0201045	231.545	160.731	218.712	110.936	133.65	111.824
FBgn0004611	-0.379784	3.90024	4.44028	0.0722724	0.206715	274.226	186.11	211.599	262.211	208.271	168.735
FBgn0004619	0.508386	1.4655	2.95035	0.128669	0.300075	44.8151	18.611	27.5612	59.3898	50.1187	42.9325
FBgn0004620	0.462381	3.53333	4.74764	0.0649511	0.193263	161.121	107.436	118.246	295.828	201.589	165.74
FBgn0004622	0.234162	0.0167619	0.244885	0.635546	0.786962	18.1395	7.61358	8.00164	15.6879	15.5925	14.9765
FBgn0004623	0.630476	-0.0262407	1.14293	0.319801	0.529346	9.60324	10.9974	4.44536	20.1701	14.4787	15.9749
FBgn0004629	-1.47073	7.46819	32.6611	0.000671758	0.0175846	3380.34	2641.91	4394.68	1350.28	1657.26	1533.59
FBgn0004635	0.213973	3.72039	1.40167	0.274314	0.483295	173.925	124.355	187.594	245.403	259.504	187.705
FBgn0004636	-0.183687	4.74184	1.19021	0.31069	0.519926	450.285	307.927	379.633	471.756	467.775	303.523
FBgn0004638	-0.694443	5.4273	16.6119	0.00451013	0.0396189	856.823	579.478	695.254	610.706	520.121	480.245
FBgn0004643	0.132927	4.56469	0.72842	0.421072	0.62054	348.918	218.256	345.849	470.636	441.045	312.509
FBgn0004644	0.0294297	0.911385	0.00509549	0.945049	0.971995	42.6811	11.8434	20.4486	35.858	30.0712	21.9655
FBgn0004646	-0.311448	3.87689	0.630491	0.452725	0.64886	432.146	121.817	147.586	323.842	214.954	123.805
FBgn0004647	-0.979856	3.52998	17.6563	0.00384194	0.0366086	326.51	141.274	166.256	147.914	142.56	92.8541
FBgn0004648	0.60068	5.85816	9.02786	0.019326	0.090808	671.16	472.042	708.59	1408.55	975.645	1046.36
FBgn0004652	0.380136	5.66924	4.19795	0.0788264	0.218034	845.085	396.752	593.01	1177.71	830.857	825.702
FBgn0004654	0.84494	9.34833	11.2162	0.0118935	0.067888	5494.12	4970.82	8001.64	13947.6	14289.4	12693.1
FBgn0004655	0.472088	2.97677	0.952919	0.360849	0.569021	201.668	38.0679	51.5661	196.098	167.062	91.8557
FBgn0004656	-0.248972	4.84731	2.38586	0.16547	0.352391	572.994	297.776	411.64	489.685	493.391	321.495
FBgn0004657	-0.164991	5.83088	0.656612	0.443895	0.641753	1218.54	442.434	894.406	990.576	917.73	736.842
FBgn0004687	-0.124882	6.3885	0.450578	0.523153	0.70549	1250.56	828.189	1463.41	1507.16	1424.49	1040.37
FBgn0004698	-0.394042	2.66755	0.821508	0.394265	0.59859	201.668	44.8355	66.6803	125.503	95.7825	51.9184
FBgn0004777	3.87212	7.94146	43.429	0.000280611	0.0128983	734.115	356.992	200.93	14138.1	4380.38	4978.18
FBgn0004778	5.98752	6.85264	50.0682	0.000179275	0.0117616	11.7373	62.6006	51.5661	5850.45	2323.28	3162.03
FBgn0004779	5.85695	7.93364	14.7283	0.00614316	0.0463954	1.06703	196.261	64.9022	13674.2	5346	5389.53
FBgn0004780	3.63422	6.50796	29.3557	0.000922657	0.0184334	393.733	119.279	72.9038	5289.07	1542.54	1780.2
FBgn0004781	6.3021	5.55291	152.646	4.41225e-06	0.00404357	16.0054	12.6893	17.7814	2617.63	749.554	1266.01
FBgn0004782	1.42554	5.65553	3.26858	0.112678	0.276028	1047.78	129.05	97.4511	2130.88	898.518	723.703
FBgn0004783	2.65999	5.66854	12.2653	0.00963391	0.059874	481.272	90.8977	54.5801	2733.45	904.643	862.804
FBgn0004795	0.534933	1.39498	1.77154	0.224075	0.425381	49.0832	10.9974	29.3393	59.3898	54.5737	33.9467
FBgn0004797	1.02392	5.54167	16.0784	0.00490932	0.0411121	357.454	294.392	576.118	1065.65	1142.71	860.648
FBgn0004811	-0.235504	3.98544	0.76958	0.408861	0.610693	213.405	178.496	284.503	191.616	284.006	224.647
FBgn0004828	0.0925052	9.16572	0.0844859	0.77956	0.878815	6185.56	5714.42	10163	7904.44	10376.8	10211
FBgn0004832	-0.394971	2.99335	2.48527	0.158036	0.342114	169.657	98.9766	92.4634	118.78	134.764	82.8698
FBgn0004837	0.112974	1.45184	0.0614135	0.811244	0.896948	55.4854	13.5353	40.0082	58.2692	59.0287	20.9671
FBgn0004838	0.0566253	8.76598	0.0748047	0.7922	0.88616	5909.2	4633.29	6461.77	7103.24	8122.58	6506.77
FBgn0004839	-1.04467	2.12251	6.80025	0.0343926	0.129473	144.049	49.9113	48.8989	36.9785	50.1187	45.9278
FBgn0004841	-0.157701	0.400455	0.129435	0.729413	0.848101	19.2065	15.2272	15.1142	26.8935	17.82	11.9812
FBgn0004852	-0.880408	5.56611	18.2646	0.00351072	0.0348977	1080.9	707.217	669.471	591.657	592.515	457.281
FBgn0004854	-0.230397	0.945799	0.449327	0.523713	0.705784	32.0108	21.1488	24.894	26.8935	30.0712	23.9623
FBgn0004855	-0.238472	5.03748	1.13338	0.321689	0.530688	502.57	370.528	546.779	433.657	511.211	504.208
FBgn0004856	0.231213	6.29704	0.983795	0.353644	0.561944	906.973	760.512	1207.36	1334.59	1500.22	1299.96
FBgn0004858	-0.0800492	4.59396	0.173048	0.689623	0.822797	409.738	247.864	346.738	351.856	393.154	385.394
FBgn0004859	-0.836671	4.61031	18.0864	0.0036038	0.0354015	451.352	331.614	464.984	267.814	309.622	271.573
FBgn0004860	-0.1095	0.816874	0.044117	0.839498	0.913458	44.2176	10.9974	18.6705	40.654	27.8326	11.9812
FBgn0004861	-0.252681	1.5601	0.169867	0.692309	0.823756	97.697	22.8407	15.1142	64.6788	42.3336	23.9623
FBgn0004862	-0.066239	0.301321	0.00787044	0.931742	0.964451	38.413	2.53786	11.5579	16.8084	24.5025	11.9812
FBgn0004864	0.100346	2.27189	0.0390305	0.848889	0.917125	140.848	24.5327	39.1191	118.78	79.0762	48.9231
FBgn0004865	1.4677	1.61157	6.06107	0.0426498	0.14832	34.1449	10.1514	22.2268	152.396	33.4125	36.9419
FBgn0004867	0.155193	11.273	0.815385	0.395941	0.600433	41814.7	23199.4	30886.3	46924.6	45341.9	36329.9
FBgn0004868	0.336134	7.80073	3.96219	0.0859747	0.230518	3397.41	1778.19	2957.05	4855.39	4416.02	3116.1
FBgn0004872	0.822272	0.0545376	3.67052	0.0960531	0.249022	10.6703	6.76763	8.89071	21.2907	22.275	13.978
FBgn0004875	0.278957	4.12491	1.76343	0.22503	0.426255	339.315	139.582	178.703	355.218	336.352	249.608
FBgn0004876	0.227829	3.8026	1.13993	0.320393	0.529716	183.529	126.893	203.597	323.842	267.3	160.747
FBgn0004878	-0.176094	2.14669	0.104902	0.755295	0.86403	147.25	27.0705	31.1175	97.4889	62.37	43.931
FBgn0004880	-1.06712	1.52109	9.12385	0.0188907	0.0894431	70.4238	31.3003	53.3443	24.6524	25.6162	33.9467
FBgn0004882	-1.03251	0.720001	5.72535	0.0472535	0.158726	30.9438	16.0731	37.341	21.2907	20.0475	8.98588
FBgn0004885	-0.338076	4.07637	4.40755	0.0731147	0.208533	299.835	192.031	264.943	298.069	232.774	201.683
FBgn0004888	0.23072	8.79514	1.74004	0.227818	0.42943	7298.46	3734.89	5855.42	7897.72	8796.4	6855.23
FBgn0004889	-0.26771	4.29434	0.972687	0.35621	0.564346	519.642	159.885	239.16	352.977	311.85	217.658
FBgn0004892	-0.630994	2.8648	4.39923	0.0733308	0.208832	169.657	97.2847	86.2399	105.333	72.3937	94.8509
FBgn0004893	-0.0991247	4.10806	0.195844	0.671179	0.81121	389.465	134.507	232.048	337.289	284.006	203.68
FBgn0004898	-0.63252	0.332301	1.50722	0.258452	0.466066	33.0778	9.30549	16.8924	20.1701	17.82	6.98902
FBgn0004901	1.08501	4.315	24.2114	0.00161237	0.0230033	281.695	97.2847	161.811	514.338	465.547	353.445
FBgn0004903	-0.59975	4.22935	7.98036	0.0250388	0.106973	312.639	279.165	286.281	265.573	262.845	202.681
FBgn0004907	-0.660018	9.00689	14.3087	0.00660638	0.0482919	10623.3	6548.53	8380.39	7041.61	6596.74	5915.7
FBgn0004908	-0.335801	4.25395	1.27637	0.295055	0.504923	223.009	226.716	383.19	272.296	258.39	280.559
FBgn0004910	-0.16998	4.19182	0.959421	0.359313	0.567686	320.108	210.642	242.716	320.481	268.414	250.606
FBgn0004913	0.0168815	4.26755	0.00939191	0.925458	0.961169	360.655	186.11	236.493	398.92	314.077	245.614
FBgn0004914	0.273063	4.20729	1.25354	0.299082	0.508857	364.923	120.971	225.824	315.998	407.632	266.581
FBgn0004915	-0.172382	5.93572	0.253974	0.629449	0.782303	593.267	770.664	1134.45	878.52	950.029	951.505
FBgn0004919	0.843362	1.59074	5.65126	0.0483556	0.160986	41.6141	20.3029	23.1159	84.0421	42.3225	55.9121
FBgn0004921	-0.351832	8.34144	1.41344	0.272477	0.481838	4113.39	4081.73	6082.14	4072.12	4799.15	4859.36
FBgn0004924	1.12708	5.60042	46.8947	0.000220542	0.0119603	530.312	280.857	440.979	1381.65	1038.01	879.618
FBgn0004926	0.114851	7.51026	0.254114	0.629357	0.78228	3906.39	1430.51	2099.1	3514.08	3390.25	2487.09
FBgn0004957	0.0407607	3.09066	0.0299242	0.867459	0.928397	151.518	68.5222	125.359	121.021	175.972	119.812
FBgn0004959	0.102221	3.01259	0.0819293	0.782818	0.881016	80.027	98.9766	114.69	109.815	190.451	104.835
FBgn0005198	0.209994	3.02801	0.463879	0.517266	0.7013	163.255	66.8303	82.6836	216.268	136.991	84.8666
FBgn0005278	-0.0580802	8.18768	0.0689168	0.800326	0.890536	3945.87	3440.49	4332.44	4829.62	4726.75	4392.1
FBgn0005322	0.670665	5.10348	6.84714	0.0339418	0.128484	602.87	194.569	337.847	925.584	707.231	482.242
FBgn0005355	-0.306453	3.99127	2.61355	0.1491	0.330821	339.315	178.496	198.263	257.729	245.025	193.696
FBgn0005386	-0.527813	0.995527	1.41988	0.271479	0.481011	56.5524	12.6893	27.5612	26.8935	23.3887	23.9623
FBgn0005411	0.192237	6.79781	0.618016	0.45705	0.653097	1275.1	1180.95	1626.11	1832.12	2150.65	1800.17
FBgn0005427	-0.108634	3.49576	0.386436	0.55348	0.728055	183.529	109.974	178.703	180.41	191.565	154.757
FBgn0005533	-0.16322	11.5431	0.362495	0.565725	0.738149	39493.9	33364.4	52538.8	40075.8	48335.6	47431.5
FBgn0005536	0.135253	5.0587	0.635438	0.451029	0.647517	582.597	316.387	398.304	719.401	552.42	456.283
FBgn0005558	-0.731903	1.037	1.60943	0.244322	0.449427	74.6919	13.5353	19.5596	36.9785	22.275	13.978
FBgn0005561	-0.107067	1.30015	0.0933413	0.768677	0.872719	30.9438	25.3786	40.0082	38.0991	49.005	24.9608
FBgn0005564	0.462234	3.70273	8.04737	0.0246126	0.105841	180.328	114.204	144.03	274.538	257.276	205.677
FBgn0005585	-0.158306	9.10538	0.31882	0.589589	0.755575	13397.6	4567.3	6883.19	11177.6	9790.97	5351.59
FBgn0005586	-0.246948	3.00177	1.06254	0.336247	0.544101	174.992	84.5954	94.2415	133.347	141.446	84.8666
FBgn0005593	-0.247063	10.144	0.885971	0.377285	0.583161	29046.6	9939.96	13522.8	20490.6	17794.4	13209.2
FBgn0005596	0.78627	2.47596	5.02833	0.0590919	0.181956	94.9654	28.7624	48.0098	156.879	130.309	62.9012
FBgn0005612	0.123847	1.96929	0.126766	0.732086	0.849323	68.2897	37.222	42.6754	107.574	53.46	39.9372
FBgn0005614	0.743226	0.0411327	1.12699	0.322963	0.531788	20.2735	5.92168	2.66721	24.6524	22.275	9.98431
FBgn0005616	-0.16691	2.69361	0.194315	0.672373	0.812072	114.172	66.8303	92.4634	181.531	66.825	57.909
FBgn0005617	-0.759865	1.99885	6.35542	0.0390824	0.140148	112.038	35.5301	61.3459	54.9075	46.7775	39.9372
FBgn0005624	-0.536909	0.145728	0.585158	0.468795	0.663379	35.2119	8.45954	7.11257	24.6524	7.79625	7.98745
FBgn0005626	1.42389	4.68466	10.901	0.0127034	0.0708164	273.159	173.421	109.356	1079.1	428.794	393.382
FBgn0005631	-0.694473	2.13919	4.78851	0.064052	0.191554	117.373	44.8355	61.3459	76.1982	42.3225	43.931
FBgn0005632	-0.323433	4.71357	2.49346	0.157444	0.341331	607.138	265.629	340.514	485.203	357.514	309.514
FBgn0005636	0.0956317	4.21464	0.169179	0.692895	0.824172	237.947	195.415	274.723	274.538	340.807	307.517
FBgn0005638	4.8047	2.78216	18.6876	0.00330177	0.033538	20.2735	0	1.77814	443.742	128.081	105.834
FBgn0005640	-0.123577	4.47409	0.442549	0.526769	0.707368	370.258	220.794	349.405	413.487	294.03	328.484
FBgn0005642	0.557673	3.34164	5.24928	0.0549574	0.174339	181.395	69.3682	91.5743	242.041	207.157	145.771
FBgn0005648	0.16735	6.58917	0.509969	0.497802	0.684943	1276.16	856.105	1542.54	1445.52	1942.38	1561.55
FBgn0005649	-0.56421	6.00346	9.50555	0.0172796	0.0845217	1463.96	720.753	977.089	832.577	931.095	764.798
FBgn0005655	-0.587675	5.33589	7.72138	0.0267783	0.1119	1021.14	459.353	534.332	564.763	600.311	426.33
FBgn0005658	-1.77298	1.6941	21.0647	0.00238242	0.0285382	73.6249	54.987	63.1241	14.5673	30.0712	22.9639
FBgn0005659	-0.321317	2.89067	2.57732	0.151553	0.333563	141.915	82.9035	104.91	107.574	112.489	96.8478
FBgn0005660	-0.355377	2.37701	1.98015	0.201337	0.396976	115.239	47.3734	76.4601	94.1272	79.0762	49.9216
FBgn0005666	-1.54245	8.98218	16.8136	0.00437008	0.0391021	9640.59	9961.1	9409.93	3152.14	3816.82	5223.79
FBgn0005670	-0.259095	7.97968	0.652949	0.445115	0.642604	2741.19	2562.39	5684.72	4353.38	3947.13	3077.16
FBgn0005671	0.539347	8.73325	3.39665	0.106992	0.265695	7930.14	2704.51	4201.75	12158.1	8191.63	5223.79
FBgn0005672	-0.0461018	5.26182	0.0636267	0.807952	0.894966	569.792	391.677	606.347	617.429	635.951	582.085
FBgn0005674	-0.0241859	5.80618	0.00513197	0.944853	0.971953	1447.96	438.204	547.668	1296.49	896.569	604.051
FBgn0005677	-0.948565	2.20489	9.42579	0.0176011	0.085497	137.646	48.2194	65.7913	64.9926	44.55	41.9341
FBgn0005683	-0.494795	-0.220035	0.761981	0.411071	0.612319	18.1395	5.07572	13.3361	16.8084	8.91	4.99216
FBgn0005694	-0.448836	4.19965	7.96077	0.0251652	0.107382	370.258	218.256	268.5	300.311	263.959	201.683
FBgn0005695	0.13615	3.29943	0.589221	0.467314	0.661997	149.384	97.2847	127.137	175.928	178.2	145.771
FBgn0005696	0.499225	3.57949	5.85212	0.0454424	0.154522	157.92	77.8277	171.591	239.8	256.162	187.705
FBgn0005771	0.131293	5.01027	0.515927	0.495385	0.683425	469.492	344.303	408.973	644.323	506.756	498.217
FBgn0005775	-1.05683	1.19505	6.95874	0.0328991	0.126166	68.2897	27.0705	27.5612	30.2552	18.9337	19.9686
FBgn0005777	0.024913	5.1844	0.0201495	0.891039	0.943532	690.366	300.314	514.772	635.358	700.549	474.255
FBgn0008635	0.364801	7.51608	4.91047	0.0614641	0.186417	2551.26	1596.31	2347.15	3814.39	3712.13	2686.78
FBgn0008646	-0.0887546	1.71068	0.0940924	0.767781	0.872488	64.0216	32.1462	37.341	58.2692	59.0287	34.9451
FBgn0010014	-0.4264	2.02156	1.96123	0.203263	0.399559	96.0324	35.5301	59.5678	47.0636	60.1425	54.9137
FBgn0010015	-0.47443	4.76764	4.71134	0.0657636	0.194491	547.385	340.919	386.746	324.963	477.799	311.51
FBgn0010019	-0.698707	6.52594	3.98045	0.0853913	0.22954	2676.1	1024.45	1116.67	1673	1319.79	600.057
FBgn0010038	-0.267553	5.63683	1.17658	0.313275	0.52264	846.152	380.679	1049.1	829.216	810.81	592.07
FBgn0010039	-0.933942	5.73493	6.6954	0.0354293	0.131927	791.734	809.578	1125.56	385.473	745.099	620.026
FBgn0010042	-0.413477	2.51341	1.17098	0.314347	0.523763	71.4908	67.6763	112.912	52.6664	111.375	68.8917
FBgn0010043	0.0276975	7.32835	0.00741875	0.933724	0.965361	1755.26	1447.43	3198.88	2260.17	3128.52	2495.08
FBgn0010044	-0.786471	3.49954	3.93001	0.0870158	0.232893	248.617	101.514	247.162	97.4889	231.66	80.8729
FBgn0010051	0.224827	3.39974	0.745347	0.415978	0.616131	192.065	90.517	116.468	277.899	172.631	118.813
FBgn0010052	-0.953706	1.0281	4.31197	0.0756495	0.21298	22.4076	25.3786	51.5661	20.1701	25.6162	17.9718
FBgn0010053	0.195906	6.59478	0.75499	0.413122	0.61398	1174.8	829.035	1642.11	1824.27	1749.7	1491.66
FBgn0010078	-0.270477	12.1876	0.874031	0.38034	0.586346	61190.8	54380.4	86688.9	59947.8	70823.3	72819.6
FBgn0010100	0.0769172	8.5579	0.0659468	0.804567	0.893028	8323.88	3394.81	3699.43	9271.53	6200.25	4117.53
FBgn0010105	-0.579942	0.973621	1.65873	0.237898	0.441866	58.6865	16.9191	19.5596	25.7729	27.8437	18.9702
FBgn0010109	-0.125681	1.27553	0.0968727	0.764496	0.870433	54.4184	21.9948	24.0049	29.1346	35.64	39.9372
FBgn0010113	-2.24282	3.88469	111.992	1.26787e-05	0.00533879	409.738	256.324	312.953	112.056	70.1662	70.8886
FBgn0010114	0.304463	2.49689	0.526163	0.491283	0.680372	132.311	38.0679	43.5645	145.673	110.261	54.9137
FBgn0010173	-0.166926	4.84859	1.12196	0.32397	0.532526	484.43	303.697	443.647	452.707	474.457	397.376
FBgn0010194	-0.609478	1.35246	1.51783	0.256932	0.464602	87.4962	18.611	24.0049	35.858	37.8675	21.9655
FBgn0010198	0.164171	10.6183	0.317573	0.590303	0.755933	19297.2	13649.5	27118.4	21936.1	29462	28488.2
FBgn0010213	-0.0248215	7.40773	0.0190153	0.894127	0.945181	3328.06	1587.01	2189.78	2945.96	3014.92	2332.33
FBgn0010215	-0.732117	5.47086	15.5754	0.0053282	0.0428728	799.203	619.238	777.937	554.678	611.449	468.264
FBgn0010217	-0.198353	12.0033	0.75169	0.414095	0.614588	62064.7	43833.1	70989.7	56288.1	70822.2	58991.3
FBgn0010220	0.518478	3.34353	3.15985	0.117826	0.284065	178.194	86.2873	75.5711	246.524	217.181	129.796
FBgn0010222	-0.27911	5.38864	0.871934	0.380881	0.586835	569.792	515.186	721.037	453.827	726.165	635.002
FBgn0010223	0.487243	2.29772	4.18242	0.0792726	0.218922	80.027	35.5301	50.6771	99.73	91.3275	82.8698
FBgn0010225	0.309423	8.95541	1.61823	0.243156	0.447949	5324.46	4443.79	7945.63	9891.2	9142.77	7970.47
FBgn0010226	-0.589128	5.89792	4.19065	0.0790356	0.218441	1642.15	638.695	738.818	1105.99	794.104	504.208
FBgn0010228	0.0719657	7.22278	0.103024	0.757412	0.865413	3173.34	1152.19	1866.16	2608.67	2884.61	2059.76
FBgn0010235	-0.37028	4.82165	4.3286	0.0752002	0.212312	630.613	298.622	388.524	491.927	396.495	329.482
FBgn0010238	-0.00379227	6.16855	0.000376126	0.985057	0.99341	1203.61	620.084	1152.24	1091.43	1368.8	1048.35
FBgn0010240	0.310694	1.4768	0.512719	0.496684	0.684481	59.7535	16.9191	25.7831	75.0776	49.005	25.9592
FBgn0010241	0.523844	4.09712	3.64123	0.0971501	0.250643	322.242	113.358	158.255	368.665	272.869	332.478
FBgn0010246	1.41952	6.97148	33.3165	0.000632826	0.0171206	1201.47	560.021	1085.56	4006.01	3467.1	1786.19
FBgn0010247	-0.38447	4.49931	1.68377	0.234728	0.4378	348.918	247.864	431.2	225.233	432.135	290.543
FBgn0010258	-1.18588	3.22354	4.19077	0.0790324	0.218441	183.529	151.426	170.702	209.545	37.8675	45.9278
FBgn0010263	-0.351015	4.46324	2.88671	0.132226	0.305185	503.637	208.951	320.955	327.204	297.371	312.509
FBgn0010265	-0.317077	9.03104	0.607768	0.460657	0.656337	16265.8	4164.63	5046.37	11075.6	7722.74	4822.42
FBgn0010269	0.48517	3.4286	2.63978	0.147357	0.328131	219.808	60.0627	105.799	247.644	224.977	147.768
FBgn0010278	0.23494	4.09782	0.193863	0.672728	0.812072	504.704	74.4439	134.25	420.211	358.627	159.749
FBgn0010280	0.0455512	5.00652	0.0718588	0.79622	0.888574	586.865	307.081	402.749	662.252	573.581	390.387
FBgn0010282	-0.00126784	4.48472	1.70441e-05	0.996819	0.998955	562.323	154.81	252.496	422.452	444.386	248.609
FBgn0010287	-0.6569	3.27164	4.62819	0.0676755	0.19777	133.378	124.355	203.597	98.6094	139.219	119.812
FBgn0010288	-0.533777	4.18111	1.25534	0.298763	0.508696	658.356	93.9009	220.49	301.431	271.755	165.74
FBgn0010292	1.14615	4.77205	20.7955	0.00246849	0.0288228	388.398	152.272	173.369	656.649	703.89	493.225
FBgn0010294	0.0460305	8.36888	0.0251644	0.878347	0.935472	4458.26	3475.86	5045.17	7853.1	3705.76	5031.76
FBgn0010295	-3.55557	8.09982	44.0852	0.000267762	0.0127689	6871.65	5109.56	8325.26	273.417	962.28	794.751
FBgn0010296	6.6617	-0.838711	46.5202	0.000918857	0.0184334	0	0	0	11.2056	15.5925	13.978
FBgn0010300	-0.737931	4.93731	16.7939	0.00438354	0.0391169	574.061	429.744	516.55	389.955	388.699	341.463
FBgn0010303	0.332313	4.2225	3.87392	0.0888708	0.236209	303.036	156.501	216.933	413.487	310.736	295.536
FBgn0010309	0.164122	3.05551	0.660471	0.442615	0.641031	122.708	78.6737	111.134	183.772	151.47	98.8447
FBgn0010313	-0.21613	3.21503	0.449901	0.523456	0.705588	243.282	85.4413	90.6853	184.893	142.56	97.8462
FBgn0010314	-1.3029	0.90695	11.3044	0.0116788	0.0670639	55.4854	21.1488	28.4503	21.2907	15.5925	12.9796
FBgn0010315	0.191233	3.84864	0.992968	0.351547	0.559543	194.199	138.736	202.708	239.8	275.096	228.641
FBgn0010316	-0.351111	3.89358	1.80676	0.219991	0.421165	228.344	189.494	235.604	171.446	281.779	180.716
FBgn0010328	0.221145	5.326	0.915831	0.369811	0.576667	797.069	326.538	429.421	953.598	715.027	495.222
FBgn0010329	0.216373	0.259025	0.252353	0.630526	0.782437	21.3405	8.45954	11.5579	19.0495	21.1612	15.9749
FBgn0010333	0.042023	6.37764	0.0616701	0.810859	0.896617	1297.5	794.351	1240.25	1397.34	1555.91	1188.13
FBgn0010339	0.430332	6.8867	3.68693	0.0954456	0.248055	1603.74	981.306	1515.87	1844.44	2623.99	2118.67
FBgn0010340	0.578164	3.43211	9.68023	0.0166014	0.0825772	160.054	76.1358	119.136	261.091	226.091	151.762
FBgn0010341	-0.301649	6.0035	2.69371	0.143861	0.322948	1386.07	663.228	883.737	1149.7	1024.65	691.913
FBgn0010342	-0.0812296	5.2172	0.132369	0.726511	0.846322	569.792	359.53	622.35	495.288	708.345	549.137
FBgn0010348	0.234781	9.25837	0.737114	0.418443	0.618116	7274.99	4883.69	10771.1	9710.79	12009.6	10437.6
FBgn0010350	-0.402534	5.32166	3.88907	0.0883649	0.235244	619.943	420.439	801.942	643.202	635.951	429.325
FBgn0010352	0.0163742	8.29019	0.00921917	0.926144	0.961501	5467.45	3147.79	4081.73	6260.58	5351.57	4043.65
FBgn0010355	0.157627	3.41671	0.145918	0.71357	0.838034	275.293	64.2925	100.465	274.538	190.451	102.838
FBgn0010356	0.0800143	3.76311	0.268132	0.620223	0.776537	229.411	122.663	185.816	249.885	243.911	188.703
FBgn0010357	1.33495	4.23228	47.2435	0.000215447	0.0119603	172.858	84.5954	183.149	531.146	458.865	340.465
FBgn0010358	1.30528	11.5432	32.8021	0.000663129	0.0175337	23750.8	16625.7	29122.5	87163	61210.9	61357.7
FBgn0010359	0.867999	9.85741	3.05981	0.122844	0.292204	15550.5	3216.23	10327.6	12558.7	16488.1	26675.9
FBgn0010379	0.307605	5.11645	2.72365	0.141968	0.320275	471.626	290.162	497.88	592.777	729.506	551.134
FBgn0010380	0.415048	5.31532	2.175	0.182899	0.375273	798.136	236.867	436.534	956.96	849.791	481.244
FBgn0010382	0.771838	2.84771	4.34108	0.0748653	0.211789	141.915	37.222	48.8989	160.24	177.086	106.832
FBgn0010383	1.59665	4.88851	7.22294	0.0305911	0.120947	385.197	103.206	151.142	1137.37	227.205	796.748
FBgn0010385	-3.29471	0.974072	17.4746	0.00394854	0.0370391	89.6303	21.9948	34.6738	1.12056	11.1375	3.99372
FBgn0010387	0.842205	6.97594	9.92718	0.0157	0.0800805	1759.53	559.175	1554.1	2781.23	2840.06	2314.36
FBgn0010388	-2.3517	0.982203	5.00801	0.0594921	0.182751	115.239	12.6893	16.0033	1.12056	11.1375	14.9765
FBgn0010389	0.427168	2.0491	3.01265	0.12531	0.295657	66.1557	28.7624	48.0098	80.6804	86.8725	59.9059
FBgn0010391	0.160953	7.92817	0.744354	0.416274	0.616483	3442.23	2148.72	3779.44	4497.93	4336.94	3777.06
FBgn0010395	0.177202	2.76115	0.411621	0.541167	0.718682	84.2951	79.5196	79.1273	155.758	101.351	93.8525
FBgn0010397	0.330992	8.41605	2.52734	0.155027	0.338249	4639.43	3516.63	3857.68	6570.97	6087.76	5915.7
FBgn0010398	-0.180542	2.82292	0.615159	0.458051	0.65433	98.1665	82.9035	111.134	115.418	106.92	96.8478
FBgn0010399	0.746695	2.69617	8.93485	0.0197603	0.0919838	93.8984	38.0679	67.5694	122.141	132.536	130.794
FBgn0010406	-0.492745	3.80158	7.08937	0.0317308	0.123397	301.969	130.277	245.384	222.992	179.314	163.743
FBgn0010407	0.12526	0.94219	0.089393	0.773456	0.875266	42.6811	14.3812	16.0033	34.7374	30.0712	26.9576
FBgn0010408	-0.138165	11.2651	0.606352	0.46116	0.656557	44216.5	25476.7	35663.3	38955.2	41413.7	34466.8
FBgn0010409	0.138976	9.52526	0.144673	0.714729	0.838865	19236.4	4935.29	6598.69	16594.4	13197.9	8973.9
FBgn0010411	-0.141109	11.4369	0.322623	0.587426	0.754	38529.3	30372.3	47285.3	39218.5	44223.7	44015.8
FBgn0010412	-0.126084	11.413	0.302228	0.599237	0.762453	39715.8	30620.1	43266.6	40283.1	43023	42997.4
FBgn0010414	0.197489	2.81743	0.666698	0.440564	0.63964	106.703	59.2168	98.6869	123.262	104.692	128.798
FBgn0010415	-0.238075	5.16335	1.50386	0.258937	0.466461	539.916	400.982	609.014	521.061	589.174	491.228
FBgn0010416	0.27613	4.94332	2.16707	0.183603	0.376422	386.264	270.705	462.317	570.366	622.586	461.275
FBgn0010417	-0.313746	3.30129	2.02012	0.197351	0.392488	188.864	120.971	124.47	184.893	149.242	100.842
FBgn0010421	-0.211593	2.27498	0.347023	0.573941	0.743601	132.311	35.5301	52.4552	90.7655	76.8487	50.92
FBgn0010422	-0.157741	4.83553	0.590388	0.46689	0.661683	584.731	257.17	412.529	391.076	503.415	413.35
FBgn0010423	-0.736038	9.6263	10.7602	0.0130882	0.0722328	18970.7	10844.3	10331.9	11504.8	9941.33	7941.52
FBgn0010424	-1.19673	8.9471	31.8634	0.000723382	0.0177733	13336.8	6451.24	8696.89	4503.54	5602.16	4519.9
FBgn0010425	2.06926	8.13437	103.038	1.67967e-05	0.00533879	1811.81	914.476	1756.8	9411.6	6787.19	6275.14
FBgn0010434	-0.381776	5.54936	1.32809	0.286223	0.496363	1383.93	384.909	532.554	896.449	674.932	467.266
FBgn0010435	0.638551	5.76874	4.63689	0.067472	0.19734	867.493	387.447	520.996	1781.69	840.881	736.842
FBgn0010438	0.229517	4.77656	0.828368	0.3924	0.597219	562.323	181.88	334.291	441.501	546.851	447.297
FBgn0010441	0.51399	3.38307	8.69452	0.0209422	0.0957448	154.719	82.0575	112.023	221.871	198.247	175.724
FBgn0010452	-0.764057	2.04927	4.94309	0.0607952	0.185245	106.703	50.7572	51.5661	75.0776	44.55	30.9514
FBgn0010453	0.325075	1.4849	0.67762	0.437005	0.636493	45.8822	12.6893	43.5645	63.872	53.46	31.9498
FBgn0010470	0.723783	7.47594	5.95834	0.043994	0.151184	2911.92	1043.06	1761.25	5715.98	3062.81	2449.15
FBgn0010473	-0.579318	2.18547	2.7696	0.139128	0.315835	133.378	38.9139	56.9006	68.3543	50.1187	54.9137
FBgn0010482	-1.20299	8.46132	24.6135	0.00153845	0.0226146	7395.56	6056.18	5874.09	3571.23	3352.39	3450.58
FBgn0010488	-0.335523	5.4751	1.11688	0.324994	0.533375	1232.42	383.217	518.329	934.548	562.444	473.256
FBgn0010497	0.402606	7.09484	1.81138	0.219463	0.420536	1233.48	1117.5	2350.7	3025.52	2597.26	2084.72
FBgn0010501	0.80636	0.782397	1.51643	0.257132	0.464832	33.0778	3.38381	16.0033	57.1486	24.5025	20.9671
FBgn0010504	0.625925	4.19319	11.8559	0.0104437	0.0628612	238.374	126.047	224.935	467.633	322.987	302.525
FBgn0010516	-0.0943484	8.64152	0.280581	0.612368	0.772117	6438.44	4024.2	6303.51	6526.15	6576.69	5797.89
FBgn0010520	0.340138	3.53326	2.86347	0.133559	0.307112	210.204	87.1332	127.137	252.126	222.75	161.746
FBgn0010531	0.21921	4.61834	0.740743	0.417353	0.617471	276.36	217.41	413.418	407.884	442.159	425.332
FBgn0010548	1.12633	7.12665	33.4756	0.000623812	0.0170033	1473.56	834.956	1285.6	4291.75	3050.56	2271.43
FBgn0010551	0.271932	9.40193	1.01523	0.346536	0.555102	7560.95	6428.4	10394.1	10280	13849.5	11749.5
FBgn0010583	-0.256147	3.58863	1.19288	0.310187	0.519926	273.159	122.663	144.03	230.836	157.039	149.765
FBgn0010590	0.51372	6.04356	1.93694	0.205772	0.402923	1498.11	310.465	606.347	1369.33	1499.11	976.466
FBgn0010591	1.26212	5.99391	12.3026	0.00956408	0.0596519	933.649	233.483	473.875	2149.24	1582.64	844.673
FBgn0010602	-0.204462	4.96933	0.395531	0.548969	0.72512	868.56	241.097	344.96	615.188	524.576	319.498
FBgn0010607	0.0581062	3.10705	0.0533639	0.823783	0.904213	147.25	71.0601	127.137	113.177	177.086	130.794
FBgn0010611	0.57216	6.5681	3.70127	0.0949193	0.247054	1695.51	571.019	996.649	2875.36	1670.62	1204.11
FBgn0010612	-0.770567	8.66452	18.133	0.00357917	0.0353107	7533.21	5487.7	7467.31	5505.32	5027.47	4243.33
FBgn0010620	-0.288106	4.65044	0.823193	0.393805	0.59855	693.568	179.342	328.956	514.338	345.262	269.576
FBgn0010621	0.187265	8.50441	1.14598	0.319201	0.528577	6214.37	3393.12	4306.66	6762.59	6921.95	5369.56
FBgn0010622	-0.123135	2.49656	0.0817054	0.783106	0.881053	161.121	42.2977	48.0098	117.659	99.1237	50.92
FBgn0010638	-0.194021	9.6798	0.635386	0.451047	0.647517	11639.1	8387.63	15311.6	11395	13684.6	12087
FBgn0010651	0.69041	6.00845	11.7911	0.01058	0.0634254	655.155	495.729	822.391	1379.41	1382.16	1138.21
FBgn0010660	-0.210906	3.52785	0.460707	0.518658	0.702498	307.304	99.8225	118.246	214.027	192.679	122.807
FBgn0010741	-0.133643	8.04908	0.196236	0.670873	0.811113	3238.43	3140.18	4500.48	3465.9	4150.95	4490.94
FBgn0010747	0.236263	4.70972	0.236628	0.641212	0.791114	673.294	174.266	200.93	821.372	410.974	224.647
FBgn0010750	0.475188	4.46461	7.85873	0.0258369	0.109447	359.588	164.115	241.827	438.14	458.865	359.435
FBgn0010762	-0.391556	3.33306	3.63221	0.097491	0.251317	213.405	110.82	140.473	178.169	157.039	96.8478
FBgn0010768	-0.278679	2.43614	1.47282	0.263473	0.472119	98.1665	65.1384	69.3476	86.2832	85.7587	63.8996
FBgn0010770	1.16378	4.35554	31.2192	0.000768832	0.0178549	259.288	96.4387	176.925	481.842	549.079	362.43
FBgn0010772	0.337538	3.49598	0.437082	0.52926	0.709442	298.768	55.8329	88.018	311.516	235.001	94.8509
FBgn0010774	-0.0446583	7.68085	0.0345031	0.857802	0.922482	2764.67	2080.2	3522.5	2972.85	3614.12	3212.95
FBgn0010786	0.70222	5.5135	6.46862	0.0378139	0.13749	841.884	273.243	374.299	1190.04	940.005	690.914
FBgn0010803	0.281435	5.45659	2.82725	0.135671	0.31027	743.718	365.452	528.108	915.499	897.682	583.084
FBgn0010808	-0.226143	6.6938	1.79517	0.221323	0.422359	1997.47	1142.04	1409.18	1726.79	1671.74	1307.94
FBgn0010825	-0.195789	4.35936	0.819052	0.394936	0.599254	449.218	201.337	257.831	426.934	294.03	231.636
FBgn0010830	0.34733	2.66955	0.460765	0.518633	0.702498	176.059	29.6084	42.6754	154.638	122.512	74.8823
FBgn0010877	0.0544284	4.19033	0.114445	0.744858	0.856852	340.382	166.653	229.38	349.615	318.532	246.612
FBgn0010894	-0.563054	5.73152	4.11016	0.0813931	0.222554	735.182	702.988	1050.88	616.309	731.734	717.872
FBgn0010905	0.150138	3.46263	0.540462	0.485656	0.677017	189.931	99.8225	135.139	259.97	178.2	136.785
FBgn0010909	0.587543	5.05991	9.08844	0.0190498	0.089953	556.988	209.797	359.185	760.861	699.435	520.183
FBgn0010926	0.514283	4.88205	5.83456	0.0456878	0.155075	346.784	212.334	430.31	740.691	583.605	407.36
FBgn0011016	0.000999935	9.14922	2.41675e-05	0.996212	0.998641	8070.99	5452.17	9469.5	9235.67	10274.3	8314.93
FBgn0011020	-0.742224	1.58384	2.88819	0.132142	0.305058	82.1611	40.6058	24.894	49.3047	33.4125	24.9608
FBgn0011202	-0.0466306	4.48359	0.0844498	0.779606	0.878815	374.526	222.486	324.511	426.934	329.67	320.496
FBgn0011204	0.362692	4.58282	1.52329	0.256153	0.463753	507.905	153.118	240.049	593.898	472.23	287.548
FBgn0011205	0.0508783	5.53446	0.0721084	0.795876	0.888284	796.002	356.992	748.598	962.562	775.17	604.051
FBgn0011206	-0.89105	2.87372	11.5586	0.0110875	0.0653856	139.781	120.971	104.91	93.0066	93.555	63.8996
FBgn0011207	0.0883317	6.02399	0.220933	0.652333	0.799339	865.359	643.771	1017.99	1186.67	1156.07	951.505
FBgn0011211	0.15863	10.8465	0.510825	0.497454	0.684775	37294.7	14693.4	21505.7	40379.4	32493.6	24115.1
FBgn0011217	-0.529135	9.01303	4.07706	0.0823896	0.22407	8067.79	6858.99	9217.89	5810.11	7479.94	7102.84
FBgn0011224	-1.25987	5.70658	25.6886	0.00136104	0.0215312	990.201	849.338	1060.66	429.175	557.989	498.217
FBgn0011225	0.540393	5.32122	2.09926	0.189777	0.384499	846.152	212.334	366.297	1173.23	792.99	444.302
FBgn0011227	-0.180924	6.12371	0.358189	0.567986	0.739354	1111.84	576.94	1381.62	801.202	1203.96	1126.23
FBgn0011230	-0.96806	4.49367	10.2614	0.014578	0.0768585	666.892	281.703	293.393	366.424	197.134	194.694
FBgn0011232	0.843759	3.39094	8.98256	0.019536	0.0912634	148.317	70.2142	88.9071	338.41	207.157	131.793
FBgn0011236	0.590924	3.00704	0.865714	0.382492	0.588326	203.802	41.4517	37.341	302.552	105.806	82.8698
FBgn0011244	-7.55081	-0.124219	68.7281	0.000361832	0.0146647	23.4746	10.9974	31.1175	0	0	0
FBgn0011259	-1.28689	2.60751	24.9629	0.0014777	0.022405	129.11	91.363	119.136	50.4253	57.915	58.9074
FBgn0011260	-0.792003	3.8818	16.2697	0.00476112	0.0406651	332.912	181.034	246.273	162.481	220.522	143.774
FBgn0011272	-0.311826	10.4544	2.06844	0.192678	0.38746	33623.1	13387.2	18546.9	22912.1	21808.3	17134.1
FBgn0011274	0.577587	3.24392	4.95498	0.0605538	0.184885	164.322	54.987	101.354	246.524	161.494	148.766
FBgn0011276	-1.08358	0.24449	5.20047	0.0558374	0.175697	20.2735	16.9191	19.5596	16.8084	7.79625	8.98588
FBgn0011283	-0.594288	5.15509	4.70439	0.0659206	0.194866	963.525	346.841	507.66	393.317	491.164	479.247
FBgn0011284	0.259219	9.93611	0.604882	0.461682	0.657119	23414.8	6480.85	8965.39	22655.5	18246.6	12603.2
FBgn0011286	-0.400928	6.27704	2.54781	0.153591	0.336249	1657.09	1017.68	877.513	1415.27	976.759	917.558
FBgn0011288	0.289893	4.05528	1.08044	0.332474	0.540033	174.992	153.118	262.276	272.296	287.347	314.506
FBgn0011289	0.317289	5.41817	3.92141	0.0872971	0.233289	672.227	324	582.342	847.145	846.45	642.99
FBgn0011290	-0.176723	3.87762	0.908447	0.371637	0.578366	292.365	131.969	221.379	293.587	223.864	166.738
FBgn0011291	-0.324132	3.25529	2.03094	0.196292	0.39148	157.92	93.9009	176.925	127.744	173.745	110.826
FBgn0011296	-0.823948	7.02581	11.3412	0.0115907	0.066667	3575.61	1652.99	1680.34	1673	1739.68	1240.05
FBgn0011297	0.529239	5.0465	11.6359	0.0109153	0.0646602	434.28	282.549	371.632	709.316	642.634	561.118
FBgn0011300	-0.207057	4.51932	1.43466	0.269209	0.478639	405.47	256.324	327.178	415.728	310.736	314.506
FBgn0011305	-0.675296	4.73573	21.0361	0.00239139	0.0285382	547.385	330.768	448.092	387.714	338.58	282.556
FBgn0011327	-0.515696	5.08627	12.1973	0.00976262	0.0604591	719.176	367.144	559.226	523.302	480.026	375.41
FBgn0011335	-0.376507	1.96044	1.9903	0.200315	0.396281	84.2951	37.222	56.0115	51.5458	65.7112	43.931
FBgn0011336	0.571837	6.70503	3.51202	0.102192	0.258245	1868.36	593.014	1145.12	2977.33	2194.09	1178.15
FBgn0011361	-0.168032	8.97441	0.439418	0.528193	0.708826	7503.33	4944.6	9183.22	6529.51	8478.98	7860.65
FBgn0011455	-0.530223	7.62902	9.82654	0.0160595	0.0812027	3956.54	2290	3305.57	2718.48	2865.68	2357.3
FBgn0011474	-0.789579	2.05505	3.40653	0.106569	0.265228	135.512	40.6058	44.4536	75.0776	43.4362	30.9514
FBgn0011476	-0.350092	4.55939	0.940371	0.363842	0.571916	244.349	306.235	467.651	280.14	340.807	367.423
FBgn0011481	0.0134146	4.84248	0.00789183	0.93165	0.964451	462.023	280.857	414.307	498.65	533.486	385.394
FBgn0011509	-0.309367	6.55892	1.51363	0.257532	0.465274	1433.02	1015.14	1759.47	1132.89	1612.71	1330.91
FBgn0011554	0.443003	3.80887	3.58623	0.0992549	0.253931	219.808	87.1332	190.261	336.168	299.599	170.732
FBgn0011555	3.12749	4.8828	102.17	1.72819e-05	0.00533879	119.507	34.6841	105.799	1113.84	790.762	712.88
FBgn0011556	-0.0954549	8.53204	0.0917245	0.77062	0.873469	3893.58	3618.14	7756.26	6064.48	6133.42	5327.63
FBgn0011566	0.0175568	2.56937	0.00383726	0.952303	0.976299	115.239	47.3734	80.0164	145.673	85.7587	63.8996
FBgn0011570	-0.356112	4.80282	1.98159	0.201191	0.396972	688.232	247.018	392.969	540.111	439.931	252.603
FBgn0011573	0.0173674	4.70193	0.00263919	0.960434	0.980899	643.417	210.642	250.718	639.841	415.429	267.58
FBgn0011576	0.827324	3.0229	10.9601	0.0125463	0.0702489	118.44	46.5275	78.2383	177.049	219.409	114.82
FBgn0011581	-0.430014	3.33307	4.37887	0.0738634	0.209893	166.456	126.893	161.811	163.602	125.854	126.801
FBgn0011584	-0.225594	6.97251	1.66137	0.237561	0.441593	2092.44	1249.47	2188.89	2240	1964.65	1532.59
FBgn0011586	-0.346775	5.44508	1.22364	0.30448	0.513682	560.189	502.496	869.512	486.324	673.819	672.943
FBgn0011589	-0.0254215	1.75622	0.00805792	0.930937	0.964188	46.9492	29.6084	56.9006	67.2337	54.5737	38.9388
FBgn0011591	-0.482811	2.78935	3.16253	0.117696	0.28393	163.255	63.4465	107.578	104.212	122.512	57.909
FBgn0011592	-0.11697	2.51694	0.313694	0.592533	0.757591	89.6303	61.7546	82.6836	99.73	91.3275	73.8839
FBgn0011603	-0.672088	7.32128	11.013	0.0124078	0.069879	2835.09	1826.41	3330.46	2079.76	2084.94	1863.07
FBgn0011604	-1.13515	2.98446	9.09119	0.0190373	0.0899348	282.762	87.9792	90.6853	106.453	84.645	53.9153
FBgn0011606	-0.433004	2.20137	1.77205	0.224015	0.425381	116.306	46.5275	53.3443	79.5599	74.6212	37.9404
FBgn0011638	0.794731	8.47653	6.78378	0.0345529	0.129675	2952.46	2961.68	4294.21	5991.64	8438.88	7393.38
FBgn0011640	0.0271715	6.36467	0.0205108	0.890073	0.942795	1634.69	690.298	1098	1420.87	1584.87	1100.27
FBgn0011642	-0.209138	6.5021	0.445416	0.525472	0.706949	1023.28	1073.52	1710.57	1200.12	1420.03	1427.76
FBgn0011648	-0.178363	4.51649	0.836438	0.390224	0.595895	337.181	275.781	344.071	355.218	367.537	321.495
FBgn0011653	-0.108872	2.29947	0.00704765	0.935399	0.96652	218.741	5.92168	19.5596	212.907	28.9575	8.98588
FBgn0011656	-0.415089	4.90161	5.0297	0.0590649	0.181956	504.704	390.831	455.204	426.934	456.637	368.421
FBgn0011659	0.0826576	2.84256	0.0998164	0.761075	0.868214	92.8314	70.2142	111.134	100.851	147.015	105.834
FBgn0011660	-0.0489765	2.7329	0.0498763	0.829527	0.907509	92.8314	67.6763	105.799	121.021	101.351	92.8541
FBgn0011661	0.446261	7.48496	5.34632	0.0532611	0.171174	2866.03	1279.08	2194.23	4425.1	3326.77	2566.97
FBgn0011666	-0.783208	4.2068	11.4982	0.0112243	0.0656388	328.644	274.935	311.175	199.46	235.001	218.656
FBgn0011672	0.31569	4.49042	3.68336	0.0955774	0.248274	290.231	203.875	307.619	473.998	420.997	332.478
FBgn0011674	0.742089	1.8882	3.84164	0.0899622	0.238227	61.8876	13.5353	41.7863	89.2191	78.6641	54.9137
FBgn0011676	0.543768	0.0958493	0.550974	0.481594	0.673231	25.6086	1.69191	8.00164	24.6524	17.82	12.9796
FBgn0011692	0.244517	3.18936	0.635741	0.450926	0.647517	200.601	70.2142	80.0164	211.786	145.901	127.799
FBgn0011695	1.66523	7.61625	15.9743	0.00499244	0.0414274	2161.8	873.87	919.3	8752.71	3154.14	3279.85
FBgn0011701	0.140163	1.09584	0.046352	0.835551	0.911061	66.1557	10.1514	10.6689	50.4253	30.0712	24.9608
FBgn0011703	0.627802	4.33172	3.7612	0.0927597	0.243121	406.537	114.204	162.7	516.579	439.931	266.581
FBgn0011704	0.138331	6.66684	0.374982	0.559269	0.733006	1254.82	967.771	1653.67	1744.71	2106.1	1402.8
FBgn0011705	0.0402357	4.25541	0.0176091	0.89809	0.947367	182.462	228.407	310.286	336.168	309.622	294.537
FBgn0011706	-1.18241	1.24867	5.11772	0.0573718	0.178508	37.3459	31.3003	56.0115	10.0851	30.0712	24.9608
FBgn0011708	0.152674	4.63503	0.354549	0.569913	0.740704	543.117	180.188	280.057	553.557	461.092	293.539
FBgn0011710	-0.0695455	3.82836	0.0771496	0.78906	0.884537	305.17	114.204	192.039	328.325	206.044	157.752
FBgn0011715	-0.152349	4.81918	0.952808	0.360875	0.569021	547.385	262.246	419.642	469.515	491.164	355.441
FBgn0011722	0.190873	8.20212	0.626268	0.454181	0.650504	3728.19	2712.13	4635.62	5720.47	4332.49	5201.83
FBgn0011723	0.272794	2.25232	0.259578	0.625759	0.780581	131.244	15.2272	46.2317	107.574	90.2137	56.9106
FBgn0011725	0.167496	4.35025	0.857103	0.384741	0.590063	354.253	164.115	277.39	467.274	343.035	262.587
FBgn0011726	-0.422935	9.36227	4.24679	0.0774443	0.215673	13756.1	6347.19	11357.9	8472.57	10647.4	8349.88
FBgn0011737	-0.0311538	2.45116	0.0107942	0.920107	0.958775	115.239	43.1436	70.2366	113.177	104.692	49.9216
FBgn0011739	-0.0592048	2.59134	0.0287974	0.869951	0.930115	154.719	46.5275	58.6787	110.936	114.716	63.8996
FBgn0011740	-0.142099	4.05716	0.576714	0.4719	0.665618	265.69	203.875	217.822	292.467	273.982	210.669
FBgn0011741	-0.631762	4.06722	11.1598	0.0120334	0.0683891	393.733	202.183	236.493	231.956	247.252	167.736
FBgn0011742	0.091017	4.21336	0.0600288	0.813336	0.898212	451.352	124.355	200.93	486.324	320.76	166.738
FBgn0011743	-2.39126	0.382234	17.4754	0.0039481	0.0370391	26.6757	28.7624	20.4486	8.96449	3.34125	5.99059
FBgn0011745	-0.227013	7.40306	1.23403	0.302588	0.512007	2498.98	1856.02	2970.39	2636.68	2641.81	2347.31
FBgn0011746	-1.11373	0.547134	6.19963	0.04092	0.144577	43.7481	12.6893	22.2268	15.6879	12.2512	12.9796
FBgn0011747	-0.790579	6.45225	11.5367	0.0111368	0.0654186	1498.11	1237.63	1658.12	1011.87	1015.74	1072.31
FBgn0011754	-0.391288	5.44447	6.54059	0.0370351	0.135533	778.93	509.264	703.255	710.436	631.496	515.19
FBgn0011758	0.553136	0.242081	0.877747	0.379385	0.58539	21.3405	7.61358	7.11257	11.2056	28.9575	19.9686
FBgn0011760	-0.566904	7.86905	2.8975	0.131614	0.304308	4320.39	2431.27	4728.97	1955.38	3588.5	3422.62
FBgn0011762	0.149517	1.85301	0.202501	0.66604	0.80807	77.893	22.8407	41.7863	66.1131	73.5075	42.9325
FBgn0011763	-0.0224721	4.85846	0.0148824	0.906263	0.950848	590.066	269.859	352.072	546.834	522.349	357.438
FBgn0011766	0.430923	5.65517	6.67022	0.0356842	0.132354	761.857	450.893	527.219	1058.93	990.124	799.743
FBgn0011768	0.168355	8.14151	0.885794	0.37733	0.583161	3905.32	2689.29	4129.74	5481.79	5019.67	4221.37
FBgn0011769	-0.168006	2.24923	0.184482	0.680199	0.817422	134.445	33.8381	46.2317	93.0066	67.9387	55.9121
FBgn0011770	0.0519071	7.07286	0.0850812	0.77881	0.878294	2270.63	1233.4	1927.51	2186.22	2568.31	1962.92
FBgn0011771	-0.409148	3.75626	4.28093	0.0764974	0.214053	320.108	131.123	191.15	220.751	202.702	147.768
FBgn0011774	0.149453	2.4209	0.456522	0.520506	0.703891	81.0941	54.141	64.0131	106.453	98.01	68.8917
FBgn0011785	0.434279	3.46049	0.833108	0.39112	0.596337	283.829	58.3708	71.1257	294.708	212.726	126.801
FBgn0011787	0.24428	5.75332	0.69398	0.431764	0.631193	1228.15	402.674	483.655	1105.99	1081.45	719.869
FBgn0011802	-0.49037	2.25709	3.50242	0.10258	0.25878	77.893	60.9087	77.3492	59.3898	79.0762	51.9184
FBgn0011817	-0.582276	3.069	9.40074	0.0177037	0.0858363	177.126	95.5928	134.25	126.623	124.74	78.8761
FBgn0011818	-0.171876	3.62443	0.509747	0.497892	0.684977	164.322	164.115	173.369	215.148	210.499	144.772
FBgn0011822	2.05728	2.83553	14.3505	0.00655825	0.0481142	16.0054	25.3786	64.9022	230.836	237.229	104.835
FBgn0011824	0.857498	4.05393	10.142	0.0149666	0.0780011	280.628	98.1306	120.914	395.558	396.495	264.584
FBgn0011826	0.241299	4.80805	1.30003	0.290966	0.50144	556.7	192.336	342.595	555.731	531.192	407.4
FBgn0011828	0.312834	6.37102	1.47767	0.262756	0.471236	1376.46	691.144	979.756	2164.93	1676.19	832.691
FBgn0011829	0.239435	1.07152	0.471546	0.51393	0.698464	33.0778	20.3029	19.5596	43.7019	36.7537	25.9592
FBgn0011834	1.28743	3.18209	8.42766	0.0223637	0.0998298	46.9492	40.6058	122.692	164.723	277.324	178.719
FBgn0011836	0.0553018	3.63699	0.0744626	0.792662	0.886582	214.472	93.0549	199.152	253.247	220.522	152.76
FBgn0011837	0.445014	4.14591	4.63418	0.0675353	0.19747	243.207	114.754	263.21	409.778	320.593	274.189
FBgn0012034	0.048043	9.21157	0.051137	0.827427	0.906345	7682.59	6239.75	9288.13	11982.2	9351.04	8452.72
FBgn0012036	0.479803	9.57388	7.6314	0.0274191	0.113344	10072.7	6347.19	9418.82	18148.6	14786.1	11289.3
FBgn0012037	0.711479	6.87493	9.6748	0.0166219	0.0825772	1730.72	717.369	1294.49	3250.75	2560.51	1545.57
FBgn0012042	-3.66185	0.508586	23.0612	0.00185055	0.0248087	66.1557	16.0731	23.1159	1.12056	2.2275	4.99216
FBgn0012051	-0.215348	5.21239	1.36516	0.280131	0.490252	754.388	376.449	510.327	746.294	556.875	410.355
FBgn0012058	0.387339	3.62662	2.23761	0.177471	0.368498	216.606	100.668	122.692	338.41	212.726	149.765
FBgn0012344	-0.232076	1.21815	0.269132	0.619584	0.776243	65.0886	15.2272	24.0049	41.4608	37.8675	21.9655
FBgn0013269	0.552758	7.62302	5.55994	0.0497605	0.163956	3292.85	1301.92	2152.44	3423.32	4736.78	3321.78
FBgn0013272	-0.619797	7.53482	13.8528	0.00716173	0.0503524	3694.05	2284.92	3136.64	2771.15	2356.69	2076.74
FBgn0013276	0.497123	3.42183	2.10834	0.188934	0.383383	94.9654	83.9694	171.946	292.96	149.242	173.467
FBgn0013278	3.22474	0.836896	11.0061	0.0124257	0.069879	11.2038	2.63092	0	55.3445	46.8555	44.2704
FBgn0013300	-5.44174	-0.349575	27.3695	0.00113289	0.0199125	9.60324	12.6893	28.4503	1.12056	0	0
FBgn0013303	-0.360842	5.93221	1.50218	0.259179	0.466601	710.64	762.094	1210.91	834.482	921.695	839.591
FBgn0013305	0.023515	6.42891	0.0150807	0.905644	0.950655	1163.06	906.862	1337.16	1652.83	1426.71	1205.11
FBgn0013307	1.09692	4.68608	22.2119	0.00205599	0.0265992	335.046	146.35	200.93	805.684	588.06	371.416
FBgn0013308	0.224906	3.66889	0.388859	0.552271	0.727027	319.041	73.598	120.025	286.864	228.319	163.743
FBgn0013325	0.121645	11.735	0.274748	0.61602	0.774545	46545.9	32910.1	52102.2	52398.6	61276.3	58273.4
FBgn0013334	0.0629515	6.48248	0.087571	0.7757	0.876294	1133.18	928.011	1417.18	1519.48	1650.58	1309.94
FBgn0013342	-0.973127	1.69375	3.10782	0.120401	0.288551	130.177	24.5327	30.2284	52.6664	30.0712	22.9639
FBgn0013343	0.364875	2.65933	1.2306	0.303211	0.512415	102.712	43.076	81.3322	185.061	111.252	60.8444
FBgn0013347	-0.411131	4.31372	3.83941	0.0900381	0.238332	393.733	173.421	378.744	266.694	298.485	261.589
FBgn0013348	-1.27098	0.418345	3.75999	0.0928025	0.243172	13.8714	19.4569	32.8956	5.60281	11.1375	15.9749
FBgn0013432	0.168179	3.93141	0.596173	0.464799	0.659859	219.808	123.509	242.716	236.439	287.347	253.601
FBgn0013433	-0.361003	-0.297565	0.289403	0.606939	0.768058	19.2065	5.07572	8.89071	20.1701	6.6825	3.99372
FBgn0013435	0.0555565	2.32238	0.0237875	0.881691	0.937259	105.636	43.9896	50.6771	128.865	81.3037	43.931
FBgn0013467	0.197015	5.08891	0.499624	0.50205	0.688892	456.688	313.003	506.771	448.225	608.107	669.947
FBgn0013469	-0.666903	-0.0221758	0.854205	0.385502	0.590833	25.6086	3.38381	17.7814	17.929	4.455	9.98431
FBgn0013531	0.243604	2.2278	0.933212	0.365568	0.573426	74.6919	39.7598	56.9006	107.574	66.825	69.8902
FBgn0013548	0.0001552	3.42508	4.65575e-07	0.999474	0.99975	169.657	109.974	149.364	199.46	227.205	107.831
FBgn0013563	0.320453	4.3335	3.82322	0.0905929	0.239177	280.628	193.723	240.938	442.622	363.082	297.532
FBgn0013576	0.31503	6.76096	3.04731	0.123491	0.293002	1408.48	977.077	1507.86	2169.41	1978.02	1754.24
FBgn0013672	-0.408635	11.5052	1.37682	0.278255	0.48819	29724.2	45208.6	50165.8	48566.3	40684.2	34328.1
FBgn0013674	-0.357103	14.1768	0.948505	0.361897	0.570139	173658	256776	365277	294800	283289	223716
FBgn0013675	-0.655617	12.4961	3.61358	0.0982005	0.252431	63118.9	91723.4	114011	83102	74384	63639
FBgn0013676	-0.197313	13.1136	0.31699	0.590637	0.756016	82288.1	109383	174673	148366	142218	116325
FBgn0013678	-0.348461	12.9077	0.990968	0.352003	0.560099	74766.6	107435	146965	123550	115435	94489.5
FBgn0013679	-0.500071	11.2672	2.10706	0.189053	0.383475	26050.4	39114.4	43926.3	39276.8	33629.7	28068.9
FBgn0013680	-0.374337	9.53674	0.88645	0.377163	0.583093	7328.34	10816.4	13756.6	15237.4	11907.1	5873.77
FBgn0013681	-0.329419	9.13868	1.10377	0.327656	0.535817	6014.83	7373.33	10924.9	9292.82	7884.23	7366.42
FBgn0013683	-1.48989	4.94556	12.5546	0.00910974	0.0580019	543.117	563.405	649.911	466.154	259.504	111.824
FBgn0013684	-0.220018	11.8778	0.331693	0.582335	0.750401	32434.4	55610.5	63937.6	67670.7	60510	44689.8
FBgn0013685	-2.2042	2.60213	16.4407	0.00463354	0.0400315	74.6919	174.266	99.576	49.3047	34.5262	22.9639
FBgn0013686	-1.24917	17.1045	11.8496	0.0104568	0.0628612	1.96141e+06	2.59047e+06	3.01757e+06	1.33804e+06	1.30643e+06	1.39591e+06
FBgn0013688	-0.923566	4.62496	10.011	0.0154084	0.0792853	355.32	384.909	509.438	282.382	245.025	291.542
FBgn0013717	0.190015	4.14657	1.61682	0.243342	0.448134	277.427	162.423	230.269	333.927	341.921	250.606
FBgn0013718	-0.528758	4.67262	7.08736	0.0317483	0.123397	421.476	345.149	419.642	422.452	310.736	293.539
FBgn0013720	-0.458831	4.75166	9.21754	0.0184778	0.0882245	564.457	293.546	421.42	397.799	412.087	305.52
FBgn0013726	0.127806	5.42633	0.500147	0.501834	0.688825	772.528	387.447	533.443	969.286	732.847	540.151
FBgn0013732	-0.837737	1.43372	6.52523	0.0371997	0.135963	58.6865	38.9139	34.6738	30.2552	35.64	24.9608
FBgn0013733	-0.0858111	5.89013	0.107958	0.751897	0.861927	1323.11	570.173	656.135	1272.96	759.577	812.723
FBgn0013746	-0.1963	4.66195	1.2188	0.305367	0.514664	516.441	241.097	361.852	499.77	395.381	280.559
FBgn0013749	-0.101489	7.92796	0.122925	0.735989	0.850658	2745.46	2686.75	4513.81	3681.05	3915.94	3801.03
FBgn0013750	-0.299011	6.07297	1.54895	0.252545	0.459556	1077.7	675.071	1272.26	824.733	1200.62	908.572
FBgn0013751	-0.170789	2.29481	0.197325	0.670026	0.810377	56.5524	63.4465	75.5711	50.4253	85.7587	78.8761
FBgn0013753	-0.512355	4.61998	2.60044	0.149981	0.331652	326.51	299.468	514.772	263.332	334.125	366.424
FBgn0013756	-1.11773	6.09882	23.7697	0.00169891	0.0236832	1884.37	928.857	1056.22	766.464	629.269	703.894
FBgn0013759	0.0963223	4.27552	0.267206	0.620817	0.77696	341.139	170.35	257.991	424.278	358.427	218.167
FBgn0013762	-0.148126	4.01708	0.394914	0.549272	0.725429	213.405	165.807	298.728	282.382	224.977	237.627
FBgn0013763	0.248813	8.55037	0.821489	0.39427	0.59859	7490.53	2665.6	4444.47	9950.59	5885.05	4693.62
FBgn0013764	0.244861	5.18426	2.25653	0.175875	0.366228	520.709	311.311	522.774	668.975	686.07	573.099
FBgn0013765	-0.888395	2.3435	3.69866	0.0950149	0.247119	150.451	56.6789	64.9022	108.694	38.9812	30.9514
FBgn0013767	-1.44571	1.92838	24.7151	0.00152046	0.0224416	99.2335	57.5249	62.235	31.3757	31.185	32.9482
FBgn0013770	0.816175	8.59876	8.27009	0.0232619	0.102125	3124	2952.47	5036.93	9527.09	7010.38	7673.29
FBgn0013771	-0.559677	3.92011	5.21581	0.0555589	0.175326	222.987	186.694	302.711	183.257	213.161	192.877
FBgn0013772	0.0550313	5.02443	0.0575726	0.81711	0.900523	596.468	231.791	518.329	709.316	594.742	360.434
FBgn0013773	0.559034	1.38499	2.47841	0.158535	0.342839	23.4746	23.6867	31.1175	67.2337	43.4362	36.9419
FBgn0013799	0.370843	3.18734	1.15539	0.317361	0.526771	205.936	56.6789	78.2383	226.353	158.152	122.807
FBgn0013949	0.609284	6.56863	8.80213	0.020402	0.0940948	1164.13	624.314	1314.94	1920.64	1981.36	1705.32
FBgn0013953	2.5957	6.18349	27.073	0.00116936	0.0201045	271.025	262.246	266.721	3026.64	811.924	2223.51
FBgn0013954	-0.121091	9.93523	0.215391	0.656377	0.801908	12879	10917	16730.5	13524.1	16201.7	15594.5
FBgn0013972	0.310164	2.81867	1.45539	0.26607	0.474828	131.244	57.5249	69.3476	164.723	134.764	85.8651
FBgn0013973	-0.0247166	-0.18478	0.00100801	0.97554	0.98855	27.7427	3.38381	3.55628	17.929	10.0237	8.98588
FBgn0013981	-0.318958	8.36461	1.63672	0.240735	0.444684	4426.03	3886.31	6203.05	4958.49	4654.36	4665.67
FBgn0013983	0.148674	3.13921	0.269659	0.619248	0.775963	189.931	72.752	85.3508	207.304	139.219	110.826
FBgn0013987	0.455694	6.26422	4.90099	0.0616604	0.186743	893.102	653.076	1056.22	1417.51	1559.25	1354.87
FBgn0013995	0.546087	3.99427	9.87806	0.0158741	0.0805498	224.076	137.89	158.255	326.083	326.329	269.576
FBgn0013997	-1.20407	3.47456	27.8551	0.00107625	0.0195795	273.159	150.58	204.486	160.24	100.237	74.8823
FBgn0014000	-0.461215	6.5917	1.76005	0.22543	0.426521	1123.58	1109.89	2195.12	1146.33	1315.34	1430.75
FBgn0014006	0.362883	4.72356	5.2669	0.0546442	0.173901	433.213	215.718	302.284	519.941	510.097	424.333
FBgn0014007	-0.84327	3.61598	14.8711	0.00599508	0.0457532	209.137	187.802	214.266	152.396	147.015	126.801
FBgn0014009	0.260281	5.64201	2.70071	0.143415	0.322155	698.903	450.047	689.03	1053.33	942.232	701.897
FBgn0014010	0.124251	6.73982	0.344947	0.575062	0.744503	1562.13	889.097	1749.69	1724.54	1991.38	1711.31
FBgn0014011	-0.251156	4.55638	3.01192	0.125348	0.295681	436.414	236.867	372.521	387.714	377.561	290.543
FBgn0014018	0.118533	3.49465	0.0565351	0.81873	0.901439	325.443	49.0653	111.134	295.828	182.655	112.823
FBgn0014019	0.963972	2.20837	12.9494	0.00845208	0.0556247	64.0216	28.7624	33.7847	121.021	94.6687	78.8761
FBgn0014020	-0.170285	6.62799	0.479269	0.510609	0.695645	2269.57	876.408	1279.37	2121.22	1526.95	1038.37
FBgn0014022	-0.0822936	2.42667	0.0984574	0.762648	0.869403	109.904	54.141	58.6787	88.5244	80.19	79.8745
FBgn0014023	0.160226	6.977	0.335932	0.579987	0.748295	1366.86	1301.92	2018.19	1966.59	2331.08	2142.63
FBgn0014024	0.0838327	4.35167	0.1204	0.738592	0.852008	426.811	188.648	206.265	411.246	398.722	236.628
FBgn0014026	0.0733557	10.7173	0.142131	0.717115	0.840365	32404.5	15826.9	19668.9	33529.4	28171.2	23706.7
FBgn0014028	0.339189	8.66531	3.95316	0.0862653	0.23112	6322.14	3295.84	5169.95	7626.54	8133.71	6507.77
FBgn0014029	0.25051	4.90329	1.94659	0.20477	0.401621	537.782	253.786	338.736	663.372	507.87	435.316
FBgn0014031	-0.0388395	5.86969	0.0520105	0.825988	0.905524	910.174	586.246	901.518	967.045	983.441	865.64
FBgn0014032	-0.859277	3.18709	4.83536	0.0630414	0.189348	317.974	89.6711	96.0197	100.851	131.422	82.8698
FBgn0014033	-0.493926	3.08051	3.40177	0.106773	0.26557	181.395	91.363	129.804	175.928	105.806	69.8902
FBgn0014037	0.454485	5.73808	8.01578	0.0248124	0.106482	768.259	411.133	671.249	1042.12	1069.2	906.575
FBgn0014073	1.00122	1.75349	2.61003	0.149336	0.330992	67.2227	14.3812	14.2251	123.262	36.7537	56.9106
FBgn0014075	-0.604865	5.55238	11.359	0.0115484	0.0665037	963.525	456.815	934.414	681.301	671.591	487.234
FBgn0014092	-0.314209	3.32175	1.88962	0.210788	0.408991	230.478	102.36	123.581	178.169	158.152	103.837
FBgn0014127	-0.344925	2.41014	1.40969	0.27306	0.48222	123.775	50.7572	69.3476	109.815	64.5975	54.9137
FBgn0014133	0.481782	4.45223	5.94808	0.0441312	0.151536	369.191	172.575	212.488	489.685	474.457	302.525
FBgn0014135	-0.52062	1.55064	1.62668	0.242046	0.446767	73.6249	36.376	25.7831	53.787	33.4125	27.9561
FBgn0014141	-1.03836	10.1161	17.5185	0.00392248	0.0370103	18514	17707.5	22196.6	11525	13004.1	10969.8
FBgn0014143	0.754	0.195027	1.44464	0.26769	0.476909	23.4746	3.38381	7.11257	16.8084	22.275	21.9655
FBgn0014163	-0.576885	5.70946	13.3605	0.00783072	0.0528951	1013.68	653.922	858.843	768.705	765.146	544.145
FBgn0014184	0.114725	9.34514	0.114887	0.744387	0.856592	5715.35	6812.42	11871.7	11510.2	10839.9	10618.2
FBgn0014189	-0.201527	7.04555	1.48273	0.262012	0.470706	2398.68	1433.05	1914.17	2236.64	2258.68	1593.5
FBgn0014269	0.0573677	3.38845	0.0613241	0.811378	0.897002	214.472	94.7468	113.801	226.353	165.949	133.79
FBgn0014340	0.488432	2.21566	1.59465	0.246295	0.451922	87.4962	35.5301	34.6738	132.226	90.2137	46.9263
FBgn0014342	0.897741	0.460882	2.62496	0.148338	0.329966	18.1395	9.30549	8.00164	49.3047	21.1612	12.9796
FBgn0014343	-0.334509	1.31398	0.654591	0.444567	0.642166	68.2897	20.3029	24.894	45.943	34.5262	23.9623
FBgn0014366	0.0239375	4.18392	0.0121332	0.915319	0.956125	373.459	139.582	246.273	338.41	363.082	208.672
FBgn0014368	0.0404408	9.2757	0.02459	0.87973	0.93628	8949.16	6148.39	9566.41	9839.65	8691.7	11579.8
FBgn0014380	0.0799061	4.9367	0.184282	0.680361	0.817502	471.626	263.938	483.655	486.324	578.036	467.266
FBgn0014388	0.0676521	4.84537	0.170429	0.691832	0.823709	430.012	262.246	448.092	547.955	540.169	368.421
FBgn0014391	-0.517774	9.23653	3.20445	0.115677	0.28134	8468.99	7259.13	12574.1	6982.22	8403.24	8501.64
FBgn0014411	0.140782	4.14719	0.299201	0.601035	0.76344	392.666	128.585	196.485	373.147	337.466	213.664
FBgn0014417	-1.55586	1.98861	27.6962	0.00109438	0.0196036	81.0941	68.5222	76.4601	41.4608	26.73	27.9561
FBgn0014427	1.53187	4.19103	15.5026	0.00539258	0.0431776	249.684	48.2194	117.357	605.103	458.865	295.536
FBgn0014454	-2.5623	4.8011	15.3288	0.00555034	0.0437117	1695.23	233.424	264.765	112.325	151.047	126.521
FBgn0014455	0.527815	9.06931	7.14004	0.0312921	0.12261	7213.1	4190.85	6590.68	9457.54	12080.8	9436.17
FBgn0014469	-0.381051	6.08555	5.37238	0.0528171	0.170186	1183.33	752.053	1178.91	1135.13	945.574	826.701
FBgn0014857	-0.172591	6.01793	0.400739	0.546419	0.723208	1614.41	568.481	739.707	1331.23	1032.45	693.91
FBgn0014859	-2.14597	2.82767	55.8712	0.000126299	0.0114783	153.652	133.661	160.922	34.7374	51.2325	38.9388
FBgn0014861	-0.372467	3.17048	1.3938	0.275554	0.484991	215.539	97.2847	104.021	199.46	113.602	79.8745
FBgn0014863	-0.53795	10.0015	5.73582	0.0471004	0.158503	17005.2	14245	16644.3	13608.1	13800.5	13275.1
FBgn0014868	-0.0746973	8.08795	0.132285	0.726594	0.846322	4061.1	2638.53	4640.06	4196.5	5090.95	3727.14
FBgn0014869	-1.12	8.82662	32.4571	0.000684497	0.0176102	12250.5	6102.71	7322.39	5532.21	5023.01	3667.24
FBgn0014870	-0.174296	4.74275	0.86346	0.383079	0.588727	523.91	302.005	323.622	448.225	473.344	320.496
FBgn0014877	0.429625	7.13602	3.97393	0.085599	0.229711	1754.19	1159.8	1941.73	2376.71	3065.04	2426.19
FBgn0014879	-0.657825	4.58725	5.38726	0.0525659	0.169688	714.908	247.018	288.059	373.147	326.329	226.644
FBgn0014903	0.13858	4.83661	0.160827	0.700114	0.829469	670.872	176.804	334.904	733.452	502.847	283.624
FBgn0014906	0.173733	5.41082	0.707387	0.427548	0.627162	562.323	347.687	721.037	778.79	786.307	644.986
FBgn0014930	-0.135612	4.98316	0.642114	0.448759	0.645417	518.575	309.619	519.218	495.288	519.007	453.288
FBgn0014931	0.407312	0.124625	0.580278	0.470585	0.664396	10.6703	6.76763	16.0033	30.2552	16.7062	8.98588
FBgn0015000	0.158137	4.03187	0.564723	0.476372	0.668692	308.371	123.509	215.155	346.254	325.215	188.703
FBgn0015001	1.38855	4.63533	6.97454	0.0327549	0.12594	74.6919	148.888	302.284	713.798	745.099	350.449
FBgn0015010	0.277264	5.00164	1.40258	0.274171	0.483206	423.61	244.481	518.329	512.097	623.7	560.12
FBgn0015011	0.316271	5.53206	2.71645	0.14242	0.320949	782.131	381.525	539.666	857.23	1063.63	623.021
FBgn0015019	0.434539	8.64313	4.26216	0.0770161	0.215091	4938.2	3630.83	5044.59	6914.99	8599.26	6907.15
FBgn0015024	-0.252181	6.9785	1.27681	0.294979	0.504909	1775.53	1569.24	2054.64	1881.42	2032.59	1713.31
FBgn0015025	-0.94582	0.830153	5.96518	0.0439029	0.151048	36.2789	23.6867	27.5612	23.5318	22.275	10.9827
FBgn0015031	-0.12316	6.71363	0.121058	0.737911	0.851567	2957.8	753.745	1084.67	2167.17	1722.97	1152.19
FBgn0015032	2.16043	7.27978	21.5081	0.00224889	0.0275907	846.152	522.799	947.75	5180.36	1730.77	5193.84
FBgn0015033	1.25345	0.924117	3.32472	0.110137	0.271451	4.26811	10.1514	25.7831	45.943	57.915	21.9655
FBgn0015034	-2.11427	0.850235	14.566	0.00631724	0.0469965	44.8151	21.9948	46.2317	4.48225	16.7062	8.98588
FBgn0015035	-2.60827	0.529963	26.8495	0.00119785	0.0201486	32.0108	20.3029	40.0082	10.0851	5.56875	2.99529
FBgn0015036	0.645588	0.798622	1.99306	0.200037	0.396069	19.2065	10.1514	22.2268	28.014	51.2325	18.9702
FBgn0015037	-0.261926	4.37251	1.50372	0.258956	0.466461	468.425	170.037	316.509	368.665	278.437	274.569
FBgn0015038	-2.23611	1.61973	36.3044	0.000487859	0.0155899	85.3622	38.0679	80.0164	24.6524	11.1375	14.9765
FBgn0015039	1.13583	6.20045	9.96968	0.0155512	0.0797466	614.608	352.763	929.079	1783.93	1129.34	1919.98
FBgn0015040	-0.525022	6.28215	10.3262	0.0143725	0.076145	1554.66	949.16	1218.03	1147.46	1179.46	830.695
FBgn0015075	0.455829	4.18647	2.65211	0.146548	0.326883	369.191	115.05	172.48	379.87	422.111	242.619
FBgn0015218	-0.434408	6.90114	3.5752	0.0996841	0.254657	3007.95	1202.95	1574.55	2112.26	1669.51	1282.98
FBgn0015221	0.465514	7.04609	3.49599	0.102841	0.259003	2436.02	783.353	1547.87	3194.72	2656.29	1819.14
FBgn0015222	0.52213	8.9712	5.03166	0.0590265	0.181915	5261.51	3991.21	7325.95	9911.37	10264.3	8795.18
FBgn0015229	-1.47963	1.27644	22.1154	0.00208116	0.0266691	53.3514	36.376	46.2317	23.5318	17.82	17.9718
FBgn0015239	0.147653	6.00487	0.432732	0.531257	0.710849	822.678	631.081	980.646	1020.83	1149.39	1095.28
FBgn0015240	0.365195	3.56499	2.42523	0.16247	0.348336	163.255	120.125	123.581	292.467	230.546	141.777
FBgn0015245	0.526777	11.0219	3.00153	0.1259	0.296477	18961.1	18065.3	30340.4	34088.6	44884.1	39818.4
FBgn0015247	0.370863	5.89238	2.37698	0.166157	0.353228	616.742	556.638	873.068	1223.65	1025.76	1023.39
FBgn0015268	0.331856	8.37275	3.19138	0.116302	0.281944	5666.98	2877.09	3555.4	6635.97	6653.54	4970.19
FBgn0015269	-1.23811	2.04631	11.8529	0.01045	0.0628612	119.507	47.3734	70.2366	62.7515	26.73	29.9529
FBgn0015270	-0.301939	1.88824	1.10697	0.327003	0.535398	85.3622	31.3003	50.6771	53.787	53.46	48.9231
FBgn0015271	-0.456231	1.60762	2.06931	0.192596	0.387433	71.4908	28.7624	41.7863	56.0281	34.5262	31.9498
FBgn0015277	0.519644	4.21573	10.3801	0.0142044	0.0756754	230.478	144.658	241.827	416.849	370.879	289.545
FBgn0015278	-0.195187	3.68993	0.670946	0.439174	0.638128	291.298	120.125	161.811	254.367	218.295	127.799
FBgn0015279	-0.228599	2.72632	0.296554	0.602617	0.764894	186.73	42.2977	80.0164	150.155	102.465	52.9168
FBgn0015282	0.0758986	6.85229	0.199413	0.668411	0.809356	2097.78	1085.36	1447.41	2300.51	1998.07	1575.52
FBgn0015283	0.302707	5.55545	0.718621	0.424069	0.623802	1084.1	318.925	416.974	1295.37	799.672	536.157
FBgn0015286	-0.206897	5.00776	1.23512	0.30239	0.511966	472.693	338.381	573.451	569.245	529.031	380.402
FBgn0015288	-0.388654	9.11725	1.56827	0.249875	0.456236	15597.9	4910.41	6615.51	11018.9	7437.13	5703.3
FBgn0015295	0.324389	3.82438	4.30827	0.0757498	0.213032	209.137	124.355	174.258	308.154	259.504	206.675
FBgn0015296	-0.0658085	4.34891	0.0676558	0.802114	0.891508	259.288	211.488	356.518	281.261	402.064	284.553
FBgn0015298	-0.241385	5.14635	1.80817	0.21983	0.42101	718.109	302.851	586.787	562.522	594.742	439.31
FBgn0015299	-0.423904	5.52041	2.11799	0.188043	0.382315	559.122	581.17	917.521	606.224	644.861	642.99
FBgn0015316	2.19089	1.81028	9.0151	0.0193849	0.0909624	5.33514	12.6893	28.4503	39.2197	133.65	91.8557
FBgn0015320	-0.190234	4.88881	1.59119	0.246761	0.452366	560.189	277.473	465.873	527.785	476.685	362.43
FBgn0015321	0.37088	5.64391	5.21101	0.0556459	0.175437	711.707	401.828	671.249	952.477	1053.61	767.793
FBgn0015331	0.399056	2.05729	1.15489	0.317458	0.526771	70.4238	30.4543	44.4536	124.382	74.6212	36.9419
FBgn0015336	2.14425	2.73147	30.8516	0.000796417	0.0180172	20.2735	27.9165	44.4536	166.964	182.655	166.738
FBgn0015338	0.230467	7.00203	0.633398	0.451727	0.647784	1249.49	1206.33	2214.68	2308.36	2358.92	2092.71
FBgn0015351	0.117642	1.15461	0.0693826	0.79967	0.890341	53.3514	16.9191	16.0033	45.943	34.5262	27.9561
FBgn0015359	0.314764	4.08485	1.67321	0.236057	0.439812	349.985	112.512	182.26	341.771	318.532	260.59
FBgn0015360	0.430494	3.69741	5.15207	0.0567282	0.177542	215.539	98.1306	142.251	311.516	238.342	185.708
FBgn0015371	-0.747526	3.39228	8.49951	0.0219691	0.0988043	266.757	129.431	141.362	113.177	134.764	126.801
FBgn0015372	0.273978	3.47613	1.64727	0.23937	0.443464	171.791	93.9009	143.14	170.325	220.522	192.697
FBgn0015376	0.425731	1.81734	1.22145	0.304881	0.514193	66.1557	21.9948	35.5628	69.4748	93.555	33.9467
FBgn0015379	-0.106652	5.8416	0.34644	0.574255	0.743917	1031.82	550.716	860.621	848.265	977.872	856.654
FBgn0015380	-0.694041	0.654721	1.79647	0.221173	0.422359	40.547	8.45954	29.3393	28.014	16.7062	10.9827
FBgn0015391	0.050846	1.99601	0.00832279	0.929814	0.963557	121.641	25.3786	22.2268	91.8861	65.7112	40.9357
FBgn0015396	-1.52197	2.99105	36.3817	0.000484706	0.0155899	185.663	139.582	135.139	80.6804	56.8012	60.9043
FBgn0015399	-0.0420571	1.83197	0.0114246	0.917818	0.957539	77.893	39.7598	24.894	59.3898	60.1425	46.9263
FBgn0015400	-0.614409	1.18707	2.82023	0.136086	0.310812	60.8205	19.4569	31.1175	28.014	31.185	23.9623
FBgn0015402	0.486886	2.90722	2.26981	0.174766	0.364564	142.982	43.9896	77.3492	163.602	188.224	82.8698
FBgn0015477	-0.0878993	3.85026	0.191705	0.674427	0.81317	312.639	126.893	180.481	266.694	241.684	179.718
FBgn0015509	0.309457	6.98545	2.17955	0.182498	0.374597	1569.6	1125.96	1859.94	2515.66	2141.74	2187.56
FBgn0015513	-0.471218	2.94495	3.54971	0.100686	0.255908	190.998	79.5196	98.6869	135.588	103.579	77.8776
FBgn0015520	-0.541027	2.22625	1.58569	0.247503	0.453359	67.2227	63.4465	80.9055	107.574	33.4125	45.9278
FBgn0015521	-0.327913	10.5585	1.28009	0.294406	0.504737	20575.5	17164.4	29243.3	18348.1	22633.6	23286.4
FBgn0015522	0.48297	3.03246	6.23675	0.0404722	0.143526	122.708	56.6789	100.465	165.843	157.039	137.783
FBgn0015524	-0.231738	3.10304	0.613323	0.458696	0.654647	225.143	73.598	93.3525	138.95	145.901	100.842
FBgn0015527	1.01171	6.13513	31.3422	0.000759876	0.0177733	893.102	441.588	589.454	1554.22	1706.26	1344.89
FBgn0015544	-0.157011	2.28488	0.203174	0.665526	0.807812	115.239	38.9139	59.5678	112.056	74.6212	41.9341
FBgn0015546	0.0644145	2.05782	0.0284231	0.870789	0.930473	83.2281	35.5301	46.2317	117.659	55.6875	37.9404
FBgn0015550	-0.232339	1.45363	0.429299	0.532844	0.712337	53.3514	32.1462	28.4503	39.2197	34.5262	41.9341
FBgn0015553	-0.419905	1.07847	0.863068	0.383181	0.588727	42.6811	10.9974	44.4536	36.9785	28.9575	18.9702
FBgn0015558	0.0455832	2.39596	0.0143817	0.907845	0.951988	131.244	32.9922	56.9006	124.382	85.7587	53.9153
FBgn0015568	0.518057	6.3881	3.20503	0.115649	0.281338	733.048	693.682	1304.27	1619.21	1681.76	1507.63
FBgn0015569	0.480955	3.85663	3.51844	0.101933	0.258122	272.092	91.363	149.364	361.941	237.229	230.638
FBgn0015570	0.204325	4.42312	1.04884	0.339177	0.547155	263.556	190.34	345.849	417.969	399.836	310.512
FBgn0015571	0.32302	4.44573	3.44993	0.104739	0.262334	292.365	195.415	289.837	514.338	378.675	307.517
FBgn0015572	1.15247	4.45022	23.9736	0.00165825	0.0233646	169.657	122.663	253.385	556.919	545.737	385.394
FBgn0015575	0.0195132	6.57707	0.0107035	0.920443	0.958775	1888.64	763.896	1341.61	1726.79	1744.13	1278.99
FBgn0015576	1.45764	2.70877	10.2431	0.0146366	0.0771287	91.7643	23.6867	33.7847	263.332	104.692	107.831
FBgn0015577	0.140391	5.94929	0.500869	0.501536	0.688675	876.029	579.478	920.189	1052.21	1025.76	1059.34
FBgn0015582	0.313642	5.5632	1.74292	0.227471	0.429223	524.977	406.904	758.378	847.145	898.796	803.737
FBgn0015589	-0.0900621	2.34506	0.0778906	0.788079	0.884094	122.708	43.1436	51.5661	106.453	75.735	57.909
FBgn0015591	-0.108606	2.11036	0.187577	0.67771	0.815551	84.2951	40.6058	55.1224	81.801	59.0287	57.909
FBgn0015600	-0.355873	3.36872	1.03947	0.341204	0.54939	287.03	83.7494	125.359	226.353	132.536	94.8509
FBgn0015602	-0.158863	4.65674	0.606502	0.461106	0.656557	441.749	230.945	421.42	339.53	458.865	357.438
FBgn0015609	-1.67025	3.01822	39.6187	0.000373177	0.0148609	165.389	142.966	169.813	64.9926	54.5737	64.898
FBgn0015614	0.00568259	5.86397	0.000889361	0.977024	0.989276	897.37	543.948	926.412	900.932	1032.45	902.582
FBgn0015615	0.0907709	3.53814	0.142377	0.716883	0.840365	239.014	99.8225	128.026	227.474	236.115	130.794
FBgn0015618	0.128214	1.85668	0.264097	0.62282	0.778171	59.7535	31.3003	46.2317	66.1131	70.1662	44.9294
FBgn0015621	0.29119	2.53912	1.24493	0.300622	0.510372	107.77	37.222	72.9038	115.418	121.399	74.8823
FBgn0015622	0.315466	6.85371	2.60435	0.149718	0.331514	1842.76	934.779	1480.3	2840.62	2155.11	1451.72
FBgn0015623	1.05965	7.96852	34.9132	0.00054939	0.0157538	2638.76	1570.94	2414.72	7124.53	5274.72	4438.03
FBgn0015625	-0.851248	1.85003	2.65503	0.146357	0.326735	130.177	27.0705	41.7863	69.4748	36.7537	20.9671
FBgn0015663	-0.254651	2.14335	0.463829	0.517288	0.7013	88.5632	23.6867	89.7962	81.801	67.9387	45.9278
FBgn0015664	-0.0108155	4.27931	0.0036792	0.953294	0.976906	373.459	178.496	251.607	386.594	350.831	224.647
FBgn0015714	-1.03467	3.62118	9.65726	0.0166886	0.0826709	412.939	133.661	156.477	180.41	110.261	106.832
FBgn0015737	0.194688	6.33065	0.270156	0.61893	0.775936	1918.51	483.04	885.515	2177.25	1408.89	797.746
FBgn0015754	0.188693	6.51884	0.527246	0.490853	0.680297	1027.55	873.024	1512.31	1537.41	1602.69	1591.5
FBgn0015756	-0.235848	9.45265	0.443504	0.526337	0.707334	20717.4	4957.29	7742.03	12833.8	11380.3	7900.58
FBgn0015765	-0.109066	3.25385	0.203082	0.665596	0.807812	193.132	71.9061	149.364	200.581	130.309	119.812
FBgn0015766	0.192682	8.69285	0.328003	0.584394	0.751855	9277.8	3152.02	4090.62	11410.7	6350.6	4658.68
FBgn0015772	0.419442	3.82144	4.20471	0.0786332	0.217845	202.735	124.355	159.144	366.424	263.959	177.721
FBgn0015773	0.72466	3.14843	13.6615	0.00741273	0.0513853	112.038	69.3682	85.3508	218.51	198.247	127.799
FBgn0015774	-0.0503914	1.67648	0.00847971	0.929158	0.963309	82.1611	27.9165	23.1159	91.8861	42.3225	21.9655
FBgn0015776	-0.141322	6.5845	0.784488	0.404581	0.606872	1702.98	985.536	1418.96	1767.13	1464.58	1272
FBgn0015777	-0.0616228	6.6708	0.0814086	0.783488	0.881204	1330.58	1098.05	1710.57	1687.57	1797.59	1411.78
FBgn0015778	-0.180794	6.65434	1.1541	0.317612	0.526944	1854.49	1034.6	1491.86	1555.34	1749.7	1330.91
FBgn0015781	0.182216	5.55238	0.762957	0.410786	0.612155	627.412	433.974	709.479	736.209	936.664	752.817
FBgn0015789	0.0619139	6.99829	0.0581861	0.81616	0.900047	1532.25	1319.69	2115.1	1937.45	2324.4	2072.74
FBgn0015790	0.24404	7.5669	1.7071	0.231827	0.434242	3272.57	1500.72	2465.39	4338.81	3400.28	2531.02
FBgn0015791	-0.142095	3.5308	0.535147	0.487734	0.678205	235.813	94.7468	175.147	197.219	180.427	156.754
FBgn0015793	-0.188763	3.88135	0.660972	0.44245	0.641031	203.802	166.653	248.94	211.786	224.977	224.647
FBgn0015794	-0.326872	6.22178	1.43787	0.268719	0.478092	970.995	879.792	1434.96	1006.26	1075.88	1112.25
FBgn0015795	-0.0786007	6.51364	0.170772	0.691542	0.823621	1344.45	939.009	1497.2	1482.5	1525.84	1333.9
FBgn0015797	0.279501	5.48055	1.40426	0.273908	0.482904	914.442	295.238	518.329	917.74	887.659	621.024
FBgn0015799	0.485386	5.42219	7.6381	0.0273707	0.113344	594.334	369.682	480.098	1057.81	864.27	580.088
FBgn0015801	0.0714844	3.88626	0.0272271	0.873508	0.93221	387.331	96.4387	144.03	422.452	173.745	166.738
FBgn0015803	0.00945951	4.19068	0.00227731	0.963244	0.981858	329.711	202.183	198.263	324.963	321.874	250.606
FBgn0015805	0.228378	5.34477	0.940707	0.363762	0.571916	855.756	312.157	417.863	802.322	798.559	567.109
FBgn0015808	0.0365008	6.56852	0.0274858	0.872915	0.931861	1182.69	959.785	1596.16	1649.94	1703.63	1366.39
FBgn0015818	0.366904	4.06423	2.39945	0.164426	0.350881	327.577	124.355	161.811	385.473	317.419	230.638
FBgn0015828	-0.0321797	5.37503	0.0171162	0.899517	0.947982	501.503	481.348	658.802	649.926	689.411	649.979
FBgn0015829	-0.308658	3.11193	1.86468	0.2135	0.412576	172.858	82.0575	136.917	115.418	163.721	96.8478
FBgn0015831	-3.7431	0.400016	12.9192	0.00850025	0.0556973	14.9384	27.9165	41.7863	2.24112	0	4.99216
FBgn0015834	0.0630065	6.72726	0.0397255	0.847569	0.916171	2635.56	797.734	1041.99	2269.14	1941.27	1223.08
FBgn0015838	-0.267434	4.51785	2.09578	0.190102	0.384934	353.186	247.864	402.749	340.651	367.537	304.521
FBgn0015872	0.934273	6.12465	27.4078	0.00112828	0.0198718	692.501	476.272	763.712	1667.4	1513.59	1317.93
FBgn0015903	-0.521606	2.86392	2.32834	0.16999	0.358754	196.333	65.1384	99.576	85.1627	143.674	63.8996
FBgn0015904	0.686695	3.16976	10.4325	0.0140435	0.07525	105.636	60.9087	112.023	196.098	163.721	173.727
FBgn0015905	0.981331	2.64555	10.713	0.0132206	0.0725829	82.1611	29.6084	63.1241	184.893	150.356	77.8776
FBgn0015919	0.297585	2.24128	0.77843	0.406311	0.608163	102.435	27.9165	48.8989	106.453	73.5075	70.8886
FBgn0015924	0.174365	4.59242	1.05829	0.33715	0.544891	352.119	244.481	308.508	526.664	426.566	316.503
FBgn0015925	0.519642	3.11283	2.93151	0.129709	0.301495	158.987	49.0653	93.3525	242.041	159.266	106.832
FBgn0015926	-0.723607	1.80339	6.98512	0.0326587	0.125759	59.7535	46.5275	60.4568	44.8225	40.095	38.9388
FBgn0015929	-0.125374	4.72908	0.570623	0.474162	0.667643	523.91	269.859	340.514	459.43	461.092	330.481
FBgn0015946	-0.631033	0.0121257	1.2355	0.302321	0.511932	13.8714	8.45954	21.3377	6.72337	17.82	8.98588
FBgn0015949	-0.0980956	3.77632	0.231755	0.644614	0.79354	284.896	128.585	171.591	281.261	216.067	158.751
FBgn0016013	-1.26945	4.485	6.4953	0.0375228	0.13681	506.838	325.692	440.979	78.4393	349.717	199.686
FBgn0016032	-0.456726	1.55474	1.18667	0.311358	0.5206	48.0162	38.0679	42.6754	23.5318	41.2087	46.9263
FBgn0016034	-1.63429	1.57881	15.9448	0.00501632	0.0415271	54.4184	50.7572	64.9022	35.858	24.5025	10.9827
FBgn0016038	-0.472907	3.92317	5.35639	0.053089	0.170786	351.052	131.969	258.72	216.268	237.229	168.735
FBgn0016041	0.707819	6.8541	13.2359	0.00801272	0.0537098	1517.31	762.204	1358.5	2220.95	2803.31	2014.83
FBgn0016047	1.12845	2.29626	11.3888	0.011478	0.0663244	71.4908	19.4569	39.1191	147.914	105.806	75.8808
FBgn0016053	-0.419745	3.22114	4.87402	0.0622231	0.187688	203.802	96.4387	136.917	159.12	131.422	100.842
FBgn0016054	-0.356475	1.36486	1.13592	0.321186	0.530262	53.3514	21.9948	40.0082	51.5458	31.185	24.9608
FBgn0016059	-0.695405	4.27054	20.796	0.00246831	0.0288228	401.202	230.945	336.958	292.467	232.774	199.686
FBgn0016061	0.485652	1.28989	1.44347	0.267869	0.47693	39.48	19.4569	20.4486	70.5954	43.4362	23.9623
FBgn0016070	-1.08528	2.08643	13.8584	0.00715456	0.0503524	68.2897	67.6763	82.6836	52.6664	45.6637	32.9482
FBgn0016075	1.83385	9.20239	26.9485	0.00118512	0.0201045	6569.69	1730.82	2981.06	22108.7	14489.9	9953.36
FBgn0016076	-0.0916514	3.93867	0.0930057	0.769079	0.872759	280.628	136.199	234.715	398.92	164.835	178.719
FBgn0016078	0.392232	4.07309	4.20676	0.0785747	0.217766	297.701	127.739	179.592	385.473	311.85	245.614
FBgn0016081	-0.271893	3.83085	1.14974	0.318464	0.527774	341.449	115.05	203.597	280.14	223.864	139.78
FBgn0016119	-0.252652	7.69286	0.696279	0.431036	0.630772	5608.29	1662.3	2466.28	4142.72	2921.37	2368.28
FBgn0016120	0.121189	7.99182	0.144355	0.715026	0.838993	6258.11	1820.49	2496.51	5594.96	4618.72	3086.15
FBgn0016122	0.392424	6.39137	4.56114	0.0692704	0.200921	1170.53	675.071	1123.79	2076.4	1509.13	1174.15
FBgn0016123	0.498154	6.35548	1.85363	0.214717	0.414317	847.219	611.625	1287.38	2586.26	1575.96	773.784
FBgn0016126	-0.146159	7.29228	0.210079	0.660315	0.804472	1675.23	1822.18	2946.38	2210.87	2489.23	2486.09
FBgn0016131	0.512717	3.6316	8.17776	0.02381	0.103707	174.992	92.209	149.364	262.211	285.12	171.73
FBgn0016641	0.152663	2.97838	0.329379	0.583624	0.751141	163.255	58.3708	90.6853	184.893	121.399	101.84
FBgn0016650	0.11996	2.37468	0.161996	0.69909	0.828688	87.4962	44.8355	67.5694	62.7515	109.147	82.8698
FBgn0016672	-0.207073	4.65217	0.747549	0.415323	0.615657	385.197	263.092	435.645	376.509	324.101	416.346
FBgn0016675	-0.950319	5.25439	26.5115	0.00124265	0.0204133	863.225	455.969	748.598	389.955	493.391	384.396
FBgn0016684	0.00513333	5.90677	0.000765456	0.978684	0.990097	896.303	558.329	981.535	1265.11	994.579	737.841
FBgn0016685	0.257281	6.92357	0.730527	0.420432	0.61993	2748.66	800.272	1242.03	2237.76	2695.27	1627.44
FBgn0016687	0.320264	8.55607	2.83463	0.135237	0.30968	6294.39	2797.57	4915.67	6872.4	7935.47	5767.94
FBgn0016691	-0.00329835	8.89657	0.000357843	0.985425	0.993565	9041.99	4381.19	6363.08	8332.5	8304.12	6777.35
FBgn0016693	0.716682	7.288	13.7538	0.00729026	0.0508815	1744.59	1090.43	1983.52	3916.36	3326.77	2436.17
FBgn0016694	0.67795	6.41846	13.8794	0.00712779	0.0503423	968.861	630.235	1068.66	1881.42	1727.43	1550.56
FBgn0016696	0.336087	4.13326	1.12436	0.32349	0.532237	399.068	104.898	168.924	405.643	339.694	228.641
FBgn0016697	0.0791644	8.16566	0.094728	0.767025	0.872031	3238.43	3042.05	4738.75	4984.26	4815.85	4588.79
FBgn0016698	-0.738627	3.59026	13.5451	0.00757085	0.0521248	226.21	173.421	192.039	150.155	168.176	121.809
FBgn0016701	-0.350171	5.19231	2.13723	0.186286	0.380279	585.798	359.53	725.482	456.069	574.695	520.183
FBgn0016715	-0.29573	4.02267	1.01273	0.347092	0.555672	437.481	134.507	194.707	314.878	250.594	162.744
FBgn0016726	-0.29955	9.99573	1.21516	0.306037	0.515397	15566.9	10482.2	19684	12380	15635.9	15951.9
FBgn0016754	0.945966	2.6785	5.92246	0.0444764	0.15237	103.502	38.0679	40.0082	221.871	105.806	90.8572
FBgn0016756	0.277334	5.83463	0.805547	0.398659	0.601588	1214.28	435.666	541.444	1543.01	960.052	660.961
FBgn0016762	-0.0233166	2.63162	0.00643646	0.938256	0.968491	139.781	43.9896	79.1273	134.467	90.2137	75.8808
FBgn0016794	0.234841	3.60954	0.710578	0.426555	0.626143	141.915	110.82	192.039	169.205	262.845	201.683
FBgn0016797	-0.0493169	5.51131	0.077039	0.789207	0.884537	651.954	465.275	745.931	816.889	754.009	632.007
FBgn0016917	-0.521286	6.20141	6.19067	0.041029	0.14467	1210.01	901.787	1359.39	927.825	1066.97	941.52
FBgn0016920	0.569063	1.48423	2.79282	0.137721	0.313456	37.3459	22.8407	26.6721	71.7159	61.2562	28.9545
FBgn0016926	0.226585	6.38011	1.34573	0.283301	0.493578	1147.05	775.74	1172.68	1960.98	1316.45	1187.13
FBgn0016930	0.199372	2.94229	0.536024	0.48739	0.678205	135.512	70.2142	83.5727	201.701	110.261	94.8509
FBgn0016970	0.0108794	3.01068	0.00146169	0.970549	0.985857	97.0995	95.5928	115.579	110.936	158.152	118.813
FBgn0016977	-1.14367	3.92193	29.4066	0.000917962	0.0184334	323.309	242.789	256.053	146.794	174.859	136.785
FBgn0016978	0.260532	6.66368	1.38819	0.276442	0.486065	1265.49	982.152	1431.4	1639.38	2076.03	1667.38
FBgn0016983	0.425835	6.25743	4.67221	0.0666542	0.196261	874.962	697.912	1025.1	1583.35	1447.87	1273
FBgn0016984	0.8453	4.64416	6.88128	0.0336183	0.127674	455.621	125.201	193.818	726.55	520.533	362.43
FBgn0017414	-0.146614	3.42567	0.161588	0.699447	0.828866	101.368	109.128	231.159	149.035	198.247	145.771
FBgn0017418	0.195915	4.48288	1.21928	0.305279	0.514626	296.634	203.875	336.958	422.452	393.154	349.451
FBgn0017424	-8.32158	3.07586	97.6112	2.01476e-05	0.0053754	114.172	276.627	206.265	1.12056	1.11375	0
FBgn0017429	-0.00215489	4.89875	0.000186603	0.989474	0.995312	546.318	286.778	390.302	581.571	527.917	369.419
FBgn0017430	-0.218284	2.21043	0.421725	0.536379	0.714753	117.373	30.4543	63.1241	85.1627	61.2562	58.9074
FBgn0017448	0.0742794	4.41947	0.0659383	0.80458	0.893028	324.376	209.797	304.951	558.04	380.902	181.714
FBgn0017457	-0.0187087	5.26062	0.0120375	0.915652	0.956234	552.72	404.366	585.009	703.713	686.07	493.225
FBgn0017482	-0.0509812	4.81943	0.089972	0.772748	0.87488	554.854	247.018	393.859	551.316	485.595	340.465
FBgn0017545	0.024212	9.56033	0.00335013	0.955429	0.97788	21770.6	4783.02	6723.16	16487.9	13996.5	7977.46
FBgn0017550	0.313019	4.61993	0.783633	0.404825	0.60715	587.932	142.12	230.269	577.089	498.96	290.543
FBgn0017551	-0.475848	2.51361	5.5362	0.0501344	0.164611	112.038	64.2925	88.9071	84.0421	82.4175	63.8996
FBgn0017558	-0.132733	4.94263	0.443265	0.526445	0.707334	481.229	317.233	498.769	662.252	418.77	377.407
FBgn0017561	0.852164	2.29931	15.3645	0.00551739	0.0437102	54.4184	32.9922	51.5661	118.78	103.579	82.8698
FBgn0017566	0.510911	9.34732	9.88928	0.0158341	0.0804505	8871.26	5217.84	7843.39	13796.4	13564.4	10446.6
FBgn0017567	-0.113474	7.18305	0.445625	0.525378	0.706947	2797.74	1442.35	1981.74	2460.75	2523.76	1902.01
FBgn0017572	-0.033816	5.02499	0.0240386	0.881074	0.93695	722.377	260.554	413.418	647.685	560.216	392.383
FBgn0017577	-0.058705	4.15701	0.0729366	0.794739	0.887742	358.521	186.956	196.485	329.445	336.352	201.683
FBgn0017578	-0.346356	3.71353	3.06509	0.122573	0.291822	252.885	123.509	227.602	173.687	211.612	172.729
FBgn0017579	0.0370212	11.3581	0.0320753	0.862833	0.925384	42094.2	23938	40258.9	39866.2	47599.4	41776.4
FBgn0017581	-0.377248	5.77228	3.36151	0.108513	0.268646	1142.79	611.625	775.27	1094.79	731.734	558.123
FBgn0017590	-1.22226	1.09884	8.14363	0.0240167	0.104261	65.0886	25.3786	28.4503	29.1346	21.1612	10.9827
FBgn0019624	-0.400212	10.7019	2.27831	0.17406	0.363813	23075.5	20530.5	31435.8	21439.7	24445.7	23627.9
FBgn0019637	0.339077	4.26666	2.17954	0.182498	0.374597	365.99	133.661	217.822	410.126	422.111	238.625
FBgn0019644	-0.326942	8.91548	1.98664	0.200682	0.39664	12054.2	4527.54	6198.6	8170.01	7416.46	5654.11
FBgn0019650	-1.08926	2.11377	12.1791	0.00979745	0.0606391	107.77	65.9844	56.9006	52.6664	36.7537	41.9341
FBgn0019660	-1.10652	2.85176	11.198	0.0119385	0.0679779	117.373	125.201	131.583	112.056	70.1662	45.9278
FBgn0019661	-0.90959	6.12151	9.47918	0.017385	0.0846825	1252.69	1038.83	1297.15	1266.23	737.302	463.272
FBgn0019662	0.348892	3.71737	3.82995	0.0903619	0.238864	193.132	115.05	158.255	293.587	212.726	212.666
FBgn0019686	-0.310849	3.24903	1.56827	0.249875	0.456236	138.714	115.05	158.255	147.914	179.314	91.8557
FBgn0019828	-6.03724	0.156606	32.0418	0.000711404	0.0177733	11.7373	21.1488	42.6754	1.12056	0	0
FBgn0019830	-0.174659	7.02881	1.05099	0.338715	0.54664	2567.27	1288.39	1865.27	2447.31	2072.69	1577.52
FBgn0019890	-0.207306	3.37923	0.351926	0.57131	0.741565	287.03	76.9818	116.468	226.353	140.332	112.823
FBgn0019925	0.419673	7.12712	5.10556	0.057602	0.178784	2255.7	975.385	1782.59	3199.2	2706.41	2048.78
FBgn0019932	0.789756	5.97121	5.71894	0.0473475	0.158838	425.744	497.421	872.179	1262.87	1455.67	1165.17
FBgn0019936	-0.339005	9.43113	1.19137	0.310471	0.519926	19779.5	5101.1	8882.71	11063.3	10772.2	8285.98
FBgn0019938	0.845389	5.08937	16.9387	0.00428602	0.0388517	519.642	219.102	278.279	841.542	727.279	589.074
FBgn0019940	0.356048	2.61888	1.63525	0.240927	0.444935	62.9546	65.9844	75.5711	124.382	105.806	100.842
FBgn0019949	-0.0735154	2.50581	0.0157188	0.90368	0.949733	192.065	27.0705	41.7863	138.95	83.5312	52.9168
FBgn0019952	0.407781	4.52029	4.78197	0.0641948	0.191861	349.985	153.964	318.287	534.508	426.566	334.474
FBgn0019957	0.248621	7.77359	1.19531	0.309731	0.519534	4277.71	1819.65	2280.47	5022.36	3944.9	2908.43
FBgn0019960	0.528713	7.76471	7.56749	0.0278864	0.114211	3607.62	1543.87	2311.59	4830.74	4667.73	3263.87
FBgn0019968	0.0460454	4.41241	0.0447949	0.83829	0.912814	423.61	189.494	256.053	495.288	325.215	258.594
FBgn0019972	-0.525533	4.41009	4.91906	0.0612872	0.186095	354.253	234.329	424.087	252.126	285.12	297.532
FBgn0019982	0.329343	6.47679	3.77601	0.0922362	0.242051	1228.15	797.734	1165.57	1802.98	1584.87	1472.69
FBgn0019985	-0.627164	2.12954	5.50631	0.0506104	0.165656	76.8259	55.8329	73.7929	48.1842	64.5975	49.9216
FBgn0019990	0.189281	2.49851	0.132606	0.726279	0.846322	145.116	43.9896	33.7847	156.879	100.237	45.9278
FBgn0020018	0.208196	5.58218	0.667617	0.440263	0.63938	504.704	461.891	792.162	858.35	876.521	770.789
FBgn0020224	-0.331637	3.26614	2.58516	0.151017	0.333312	199.534	99.8225	137.806	174.808	154.811	92.8541
FBgn0020235	0.00449408	9.53098	0.000514008	0.982532	0.992246	15200.9	6600.13	9114.76	14260.3	13122.2	9457.14
FBgn0020236	1.1811	8.3045	15.5888	0.00531644	0.0428673	4412.16	1548.94	2292.03	9829.57	8298.55	4173.44
FBgn0020238	-0.165306	8.27356	0.439725	0.528052	0.708729	7385.96	2687.59	3834.56	6042.07	5241.31	3350.73
FBgn0020249	-0.119362	7.12275	0.318095	0.590004	0.755855	1947.32	1596.31	2214.68	2222.07	2266.48	2033.8
FBgn0020251	-0.0582929	3.6984	0.124484	0.734396	0.849659	233.679	132.815	168.924	244.282	217.181	163.743
FBgn0020255	0.10344	8.94863	0.140342	0.718809	0.841328	6328.54	4688.28	8154.56	6579.94	9725.26	8393.81
FBgn0020257	-0.308064	3.37921	2.8117	0.136592	0.311765	178.194	119.279	160.922	151.276	172.631	127.799
FBgn0020258	0.967344	0.141566	2.14315	0.18575	0.379637	21.3405	4.22977	3.55628	29.1346	18.9337	15.9749
FBgn0020261	0.799344	4.81139	18.628	0.00333023	0.0336129	399.068	186.11	263.165	754.138	606.994	418.343
FBgn0020269	0.0378616	4.24323	0.0286495	0.870281	0.930279	316.907	209.797	218.712	307.034	290.689	323.492
FBgn0020270	-0.335805	2.00872	0.602216	0.462632	0.658118	103.502	44.8355	32.8956	77.3188	37.8675	53.9153
FBgn0020272	0.673267	3.81577	10.5393	0.0137223	0.0742119	182.462	96.4387	164.478	246.524	312.964	272.572
FBgn0020278	0.382678	4.21639	2.71914	0.142251	0.320706	360.655	126.893	195.596	439.26	341.921	261.589
FBgn0020279	0.569065	7.24989	10.4185	0.0140861	0.0754014	2375.2	1114.97	1603	3358.32	3228.76	2412.21
FBgn0020294	0.0998702	2.9591	0.0440349	0.839645	0.913458	226.21	46.5275	56.9006	179.29	103.579	109.827
FBgn0020299	0.0991484	1.44607	0.028587	0.870421	0.930334	72.5578	20.3029	16.0033	70.5954	50.1187	17.9718
FBgn0020300	0.749324	4.46655	5.72028	0.0473279	0.158824	200.601	196.261	243.606	565.884	302.94	471.259
FBgn0020304	0.145086	4.19138	0.175995	0.687159	0.821069	444.95	119.279	187.594	463.913	298.485	202.681
FBgn0020305	0.546143	6.6367	3.82372	0.0905755	0.239177	970.995	926.319	1274.93	1623.69	2130.6	1944.94
FBgn0020306	0.0721724	5.49969	0.0713289	0.796953	0.88912	968.861	407.75	467.651	1084.7	761.805	493.225
FBgn0020307	-0.188031	2.05171	0.337831	0.578942	0.747753	82.1611	42.2977	51.5661	95.2477	61.2562	34.9451
FBgn0020309	-0.797828	5.88032	19.1592	0.00308726	0.0325533	1166.26	787.583	1052.66	673.458	787.421	637.997
FBgn0020312	0.494434	3.73014	7.84336	0.0259402	0.109705	202.735	93.0549	159.144	276.779	292.916	193.696
FBgn0020369	0.168259	8.24774	0.524795	0.491828	0.680499	3564.94	3051.35	4750.31	5452.65	5363.82	4901.3
FBgn0020370	0.250366	6.05311	0.926621	0.367168	0.574817	1362.59	442.434	794.83	1591.2	1240.72	796.748
FBgn0020371	-4.01535	0.128033	18.5487	0.00336858	0.0339022	19.2065	23.6867	27.5612	4.48225	1.11375	0
FBgn0020372	0.441869	3.50985	3.26423	0.112878	0.276324	217.674	72.752	118.246	222.992	242.797	174.725
FBgn0020376	0.168338	0.141589	0.0642562	0.807028	0.894359	27.7427	7.61358	4.44536	14.5673	15.5925	18.9702
FBgn0020378	-1.09125	1.1302	5.41871	0.0520398	0.168392	69.3568	23.6867	26.6721	35.858	16.7062	13.978
FBgn0020379	-1.33763	0.485978	6.07451	0.0424778	0.148086	51.2173	10.1514	19.5596	16.8084	11.1375	7.98745
FBgn0020381	0.101297	4.32978	0.360928	0.566545	0.73856	323.309	170.883	301.395	416.849	371.992	245.614
FBgn0020385	0.383837	6.85424	3.97304	0.0856276	0.229711	1690.17	884.868	1568.32	2024.85	2375.63	1984.88
FBgn0020386	-0.0206551	4.60539	0.0104332	0.92145	0.95904	425.744	261.4	300.506	541.231	398.722	270.575
FBgn0020388	0.131862	4.40033	0.471275	0.514046	0.698504	300.902	181.88	336.069	346.254	396.495	329.482
FBgn0020389	1.02335	5.57691	7.2439	0.0304172	0.120486	840.817	208.105	330.734	1560.94	1052.49	633.005
FBgn0020391	-0.0450482	1.76418	0.0209665	0.888869	0.941899	56.5524	40.6058	34.6738	64.9926	59.0287	36.9419
FBgn0020392	0.400107	5.96209	4.64651	0.067248	0.196959	1084.1	497.421	651.689	1297.61	1290.84	921.552
FBgn0020407	-0.158761	1.7917	0.217368	0.654927	0.800788	81.0941	21.1488	50.6771	59.3898	55.6875	40.9357
FBgn0020412	-0.505079	3.13152	2.54653	0.153681	0.33636	242.215	85.4413	104.021	168.084	116.944	75.8808
FBgn0020414	0.425979	6.04693	2.31194	0.17131	0.360587	1295.37	367.99	780.605	1680.84	1191.71	918.557
FBgn0020415	0.147988	6.98892	0.565857	0.475946	0.668618	2139.39	1076.9	1768.36	2980.69	1964.65	1714.31
FBgn0020416	-0.705191	4.13853	18.7135	0.00328952	0.0334774	376.661	183.572	340.514	246.524	235.001	176.722
FBgn0020429	-0.870661	2.02077	6.57093	0.0367131	0.134631	83.2281	56.6789	64.0131	31.3757	60.1425	42.9325
FBgn0020440	0.218062	2.97516	0.412152	0.540913	0.718456	173.925	44.8355	93.3525	193.857	141.446	85.8651
FBgn0020443	-0.26203	6.39903	2.01316	0.198038	0.393265	1859.83	802.81	1187.8	1372.69	1392.19	1025.39
FBgn0020445	0.837053	1.17516	1.40277	0.274141	0.483206	42.6811	11.8434	11.5579	90.7655	42.3225	10.9827
FBgn0020493	-0.599864	2.97778	9.02241	0.0193511	0.0908852	165.389	90.517	127.137	106.453	123.626	75.8808
FBgn0020496	0.121362	7.11506	0.429059	0.532955	0.712394	1924.92	1373.83	2035.08	2450.67	2661.86	1997.86
FBgn0020497	-0.115408	4.1968	0.0695942	0.799372	0.890312	542.05	131.123	161.811	457.189	255.049	177.721
FBgn0020503	-0.253289	6.52987	2.10731	0.189029	0.383475	1598.41	1039.68	1418.96	1674.12	1273.02	1207.1
FBgn0020506	2.84272	2.06159	18.3352	0.00347472	0.0346383	13.8714	10.9974	14.2251	57.1486	251.707	48.9231
FBgn0020508	2.49345	8.93755	19.2844	0.00303333	0.032293	1206.81	842.57	4075.5	17006.8	17219.7	7971.47
FBgn0020510	0.168256	3.24227	0.176568	0.686683	0.820876	231.545	69.3682	79.1273	253.247	158.152	92.8541
FBgn0020513	0.502501	5.2387	6.95631	0.0329214	0.126166	587.932	292.7	407.195	665.614	857.587	636.999
FBgn0020521	0.236698	5.45185	0.230469	0.645519	0.794375	1293.24	199.645	335.18	965.924	857.587	544.145
FBgn0020545	0.431335	6.93141	3.53644	0.101213	0.256826	1355.12	1114.97	1660.78	2344.21	2200.77	2262.44
FBgn0020616	0.00379887	2.38082	0.000110659	0.991894	0.996734	132.311	37.222	50.6771	109.815	72.3937	69.8902
FBgn0020617	-0.365938	0.11116	0.530917	0.4894	0.679168	21.3405	10.9974	11.5579	12.3262	21.1612	7.98745
FBgn0020618	0.309627	10.0399	0.963908	0.358259	0.566617	23892.9	7036.64	9812.68	25091.6	19838.1	13561.7
FBgn0020620	-0.0955434	3.73786	0.225893	0.648767	0.796882	271.025	115.05	186.705	277.899	209.385	152.76
FBgn0020621	-0.544172	4.86383	8.42514	0.0223778	0.0998298	528.178	407.75	426.754	442.622	402.064	321.495
FBgn0020622	-0.239414	5.42333	1.06036	0.336711	0.544516	591.133	514.34	727.26	599.5	681.615	625.018
FBgn0020626	0.693524	6.41881	14.943	0.00592225	0.0454761	1015.81	649.692	982.424	2255.69	1659.49	1349.88
FBgn0020633	-0.166742	3.54305	0.341147	0.577127	0.746104	288.097	104.052	126.248	236.439	189.337	120.81
FBgn0020637	2.32881	9.6794	47.1709	0.000216495	0.0119603	5731.24	3060.13	2320.48	28904.7	17720.9	20678.6
FBgn0020638	-0.496609	11.7134	3.51927	0.1019	0.258119	79921.1	37701.6	45505.9	40178	44618.3	49064.3
FBgn0020639	1.71202	10.0455	41.4963	0.000323346	0.0136861	9794.24	5107.02	5393.11	30044.5	21428.5	27179.3
FBgn0020640	-1.00932	9.34765	3.98259	0.0853232	0.229415	10767.4	9493.29	14201.1	2874.24	7816.3	9366.28
FBgn0020641	5.67587	7.08838	32.5623	0.00067789	0.0176102	13.8714	36.376	157.366	4756.78	2282.07	5596.21
FBgn0020642	-1.02697	10.3755	8.51349	0.0218933	0.0986325	24402.9	22213.9	22976.3	9987.57	14207	17159
FBgn0020643	-2.13342	3.76841	17.8258	0.00374574	0.0360725	191.318	343.449	274.021	49.1254	100.872	89.0401
FBgn0020644	-2.39929	13.4043	19.5977	0.00290356	0.0314345	242623	188581	298216	21302.1	65170.4	73935.6
FBgn0020645	-1.16557	7.34918	10.401	0.0141399	0.0755723	3420.89	2380.51	3261.11	927.825	2113.9	1753.24
FBgn0020647	0.695361	4.36274	11.5179	0.0111794	0.0655589	297.701	157.347	185.816	567.004	402.064	299.529
FBgn0020653	0.551583	8.13402	10.5738	0.0136209	0.0739292	4001.35	2148.72	3219.33	6686.39	5840.5	4128.51
FBgn0020655	0.334948	6.58766	4.14058	0.0804914	0.221009	1397.81	807.886	1270.48	1822.03	1884.46	1553.56
FBgn0020660	-0.50789	7.05434	3.43713	0.105274	0.26324	2241.82	1585.32	2452.06	1346.92	2039.28	1880.05
FBgn0020762	0.663863	3.58252	11.8897	0.0103737	0.0626179	182.462	76.9818	125.359	265.573	276.21	180.716
FBgn0020764	0.397287	6.89341	5.20412	0.0557711	0.175623	1754.19	931.395	1540.76	2715.12	2059.32	1899.02
FBgn0020765	-1.26824	2.53817	9.7292	0.0164174	0.0821698	74.6919	118.434	106.689	47.0636	67.9387	47.9247
FBgn0020767	-0.040479	5.43714	0.0375724	0.851698	0.918736	579.396	500.805	649.022	740.691	687.184	653.972
FBgn0020880	2.05079	2.89629	31.4789	0.000750079	0.0177733	72.5578	20.3029	30.2284	283.502	160.38	146.769
FBgn0020887	0.458461	4.54586	7.67129	0.0271326	0.112752	330.778	185.264	286.281	574.848	446.614	324.49
FBgn0020906	1.70541	10.3111	67.0847	6.98254e-05	0.00913975	8113.67	6158.54	9618.86	33403.9	34839.2	27441.9
FBgn0020907	-0.476292	5.24475	3.26044	0.113053	0.276559	622.077	406.904	759.267	416.849	545.737	554.129
FBgn0020909	0.832269	5.34292	11.7058	0.0107626	0.0641599	361.722	334.998	447.203	774.308	953.37	795.75
FBgn0020910	0.632046	10.5188	4.10445	0.0815641	0.222911	29234.4	8610.96	12025.6	37176.9	30896.5	21235.6
FBgn0020912	0.0896976	0.734819	0.0103004	0.921949	0.959233	57.6195	2.53786	10.6689	45.943	23.3887	11.9812
FBgn0020930	-0.156833	5.73894	0.440457	0.527719	0.708463	683.964	590.476	958.419	879.641	791.876	787.762
FBgn0021742	0.2782	0.466279	0.0386345	0.849646	0.917543	49.0832	0	6.2235	59.3898	11.1375	2.99529
FBgn0021750	0.260065	2.98321	0.482502	0.509232	0.694389	183.529	56.6789	64.9022	194.978	153.697	81.8713
FBgn0021760	-0.14748	4.43533	0.624819	0.454683	0.650869	467.358	204.721	272.945	393.317	353.059	266.581
FBgn0021761	0.524267	4.95759	9.02955	0.0193182	0.090808	471.626	243.635	330.734	586.054	707.231	503.209
FBgn0021764	-0.457875	3.65418	6.9059	0.0333876	0.127397	241.148	153.964	187.594	180.41	196.02	141.777
FBgn0021765	-0.351648	8.89836	2.16932	0.183403	0.376086	7189.63	5249.14	9113.87	6189.98	7526.72	6640.56
FBgn0021768	0.344491	6.16691	3.04923	0.123392	0.292857	988.067	618.392	962.864	1185.55	1483.51	1237.06
FBgn0021776	0.398099	2.68568	0.999433	0.35008	0.558394	152.585	33.8381	54.2333	159.12	109.147	89.8588
FBgn0021795	-0.0727091	6.88315	0.116945	0.742206	0.854725	2406.15	903.479	1822.6	1952.02	2182.95	1541.58
FBgn0021796	-0.0953089	3.94853	0.17828	0.685265	0.820306	324.376	159.039	169.813	318.24	233.887	186.707
FBgn0021800	-0.488648	4.1302	5.54145	0.0500513	0.164436	291.298	219.948	299.617	216.268	289.575	203.68
FBgn0021814	-0.166319	5.08096	0.625879	0.454316	0.650601	497.235	347.687	595.678	495.288	540.169	508.201
FBgn0021825	-0.147096	5.47067	0.551846	0.481259	0.672943	983.799	408.596	560.115	826.974	719.482	540.151
FBgn0021847	0.420575	3.6815	5.4948	0.0507953	0.165969	192.065	98.9766	157.366	293.587	268.414	166.738
FBgn0021856	0.0654677	4.30039	0.0706501	0.797896	0.889687	449.218	149.734	220.49	347.374	355.286	282.556
FBgn0021872	0.203379	9.15886	0.739287	0.41779	0.617531	6579.29	5710.19	8786.69	10168	10266.5	9425.19
FBgn0021874	0.394493	5.41422	3.57094	0.0998508	0.254782	543.117	406.904	515.661	705.954	914.389	732.848
FBgn0021875	0.297538	3.11937	2.03954	0.195455	0.390649	155.786	67.6763	97.7978	192.737	162.607	115.818
FBgn0021895	-0.564425	4.77071	5.78143	0.046441	0.157053	737.316	233.483	424.087	409.005	386.471	290.543
FBgn0021906	0.0341328	9.51457	0.0411652	0.844874	0.915015	11785.3	7329.34	10220.8	12959.3	12631	10755.1
FBgn0021944	0.166806	5.5458	1.24411	0.300769	0.510441	728.779	410.288	661.469	922.222	830.857	680.93
FBgn0021967	-0.150636	8.52032	0.585639	0.468619	0.663219	5966.82	3872.78	5805.63	5453.77	5927.38	5531.31
FBgn0021979	-0.117842	6.34417	0.547771	0.482825	0.674323	1475.7	787.583	1212.69	1450.01	1434.51	983.455
FBgn0021995	0.81579	5.70578	23.9289	0.00166704	0.0234256	673.294	356.147	523.663	1079.1	1246.29	937.527
FBgn0022023	0.509205	6.47075	2.52397	0.155265	0.338488	1885.44	528.721	766.379	2122.34	1923.45	1177.15
FBgn0022027	-0.458593	5.85229	2.29142	0.172981	0.362537	713.841	811.27	1058.88	718.28	806.355	819.712
FBgn0022029	0.288667	4.4127	2.86669	0.133373	0.30682	376.661	162.423	259.609	419.09	422.111	310.512
FBgn0022069	1.01531	5.65832	35.6406	0.000516051	0.0156093	627.412	329.922	413.418	1284.16	1201.74	863.643
FBgn0022097	0.255092	9.31307	0.918772	0.369088	0.576073	6738.28	5709.34	10739.1	11485.8	11662.1	10639.3
FBgn0022153	0.206088	3.97964	0.837367	0.389975	0.595787	292.365	130.277	184.038	383.232	285.12	178.719
FBgn0022160	0.980056	8.81931	28.4743	0.00100917	0.0190641	5449.31	2998.91	4005.27	12753.1	9632.82	7537.16
FBgn0022213	0.103059	4.36301	0.113112	0.746287	0.857931	476.961	139.582	237.382	463.913	399.836	209.671
FBgn0022224	-0.318674	3.99628	1.17736	0.313128	0.522568	207.003	178.496	314.731	202.822	221.636	251.605
FBgn0022238	-0.872889	4.46419	17.978	0.00366201	0.035725	489.765	285.086	383.19	342.892	202.702	221.652
FBgn0022288	0.404153	5.55421	5.07446	0.058196	0.180308	755.455	402.674	497.88	897.57	899.91	811.724
FBgn0022338	0.173246	5.18805	0.70148	0.429397	0.628996	516.441	343.457	520.996	549.075	774.056	559.121
FBgn0022343	0.189634	7.01159	0.868206	0.381846	0.587712	2507.51	1010.91	1559.43	2436.1	2598.38	1775.21
FBgn0022344	0.21427	4.85819	0.199563	0.668295	0.809309	840.817	140.428	231.159	661.131	586.946	319.498
FBgn0022349	-0.180462	4.65891	0.4432	0.526474	0.707334	628.479	215.718	296.95	523.302	400.95	262.587
FBgn0022355	-1.43896	6.63462	13.8466	0.00716969	0.0503524	3252.3	1288.39	1575.43	735.088	1460.13	494.223
FBgn0022359	-1.06536	8.31364	9.27617	0.0182254	0.0877579	5238.04	4866.77	6839.62	2198.54	4042.91	3594.35
FBgn0022361	-0.111641	6.14033	0.122636	0.736286	0.850712	744.785	845.108	1257.15	973.768	1153.84	1139.21
FBgn0022382	0.21039	6.52374	0.731442	0.420155	0.619695	1035.02	1033.76	1250.92	1698.77	1587.09	1527.6
FBgn0022699	0.424928	3.34139	3.51337	0.102137	0.258245	177.126	61.7546	125.359	205.063	190.451	167.736
FBgn0022700	4.88892	3.72658	100.244	1.84241e-05	0.0053754	6.40216	7.61358	19.5596	571.486	477.799	239.623
FBgn0022702	0.0696088	6.84005	0.0690942	0.800076	0.890529	1457.56	1322.23	1603.88	1718.94	1885.58	2036.8
FBgn0022709	0.259449	6.87188	2.61353	0.149101	0.330821	1783	992.304	1597.66	2452.91	2167.36	1699.33
FBgn0022710	0.907645	2.68327	7.32863	0.0297267	0.118873	93.8984	38.9139	50.6771	220.751	106.92	88.8604
FBgn0022724	0.0139125	1.95141	0.00239704	0.962292	0.98168	69.3568	36.376	47.1208	84.0421	67.9387	37.9404
FBgn0022740	1.51214	0.014854	4.77596	0.0643264	0.192101	2.13405	5.92168	8.89071	17.929	17.82	25.9592
FBgn0022764	0.104396	4.49733	0.0520296	0.825956	0.905524	643.417	134.507	187.594	575.969	396.495	215.661
FBgn0022768	0.467457	3.45794	1.6535	0.238569	0.442448	198.467	98.9766	77.3492	324.963	197.134	120.81
FBgn0022770	-0.426737	8.39296	3.63421	0.0974152	0.251183	5774.75	4145.17	5527.36	4263.74	4769.08	4816.43
FBgn0022774	0.083154	7.66805	0.226795	0.648123	0.796552	3219.22	2020.14	2765.01	3451.33	3892.56	2939.38
FBgn0022786	0.406914	4.30807	3.00039	0.125961	0.296478	235.813	139.582	320.066	361.941	427.68	313.507
FBgn0022787	-0.139064	3.49645	0.118044	0.74105	0.853704	316.907	93.0549	96.9088	264.453	165.949	108.829
FBgn0022800	0.423581	2.63021	0.405134	0.544285	0.721202	174.992	16.9191	48.8989	210.666	81.3037	64.898
FBgn0022893	-0.42782	8.58322	3.45792	0.104406	0.261781	7751.95	3804.25	6708.93	4523.71	6888.54	4602.77
FBgn0022935	-0.255447	2.67252	0.829136	0.392192	0.59699	144.049	69.3682	67.5694	109.815	110.261	64.898
FBgn0022936	-0.519479	2.76182	4.24886	0.0773866	0.215586	157.92	58.3708	116.468	90.7655	112.489	67.8933
FBgn0022942	0.316798	4.64704	1.20656	0.307629	0.517	532.446	160.731	265.832	580.451	526.804	288.547
FBgn0022943	-0.457216	3.84075	4.47064	0.0715026	0.205296	358.521	138.736	197.374	218.51	222.75	152.76
FBgn0022959	0.268613	7.74577	1.75161	0.226432	0.428109	3986.41	1703.75	2469.84	3853.61	4383.72	3290.83
FBgn0022960	-0.194981	4.00224	1.54769	0.252721	0.459679	274.226	173.421	240.049	294.652	251.707	190.7
FBgn0022981	-0.454545	0.235107	0.365569	0.564121	0.736973	10.6703	12.6893	24.0049	30.2552	13.365	2.99529
FBgn0022984	-0.5364	4.54845	12.6249	0.00898792	0.0574931	472.693	257.17	402.749	326.083	348.604	261.589
FBgn0022985	0.0557741	5.11866	0.141052	0.718134	0.840875	587.932	340.919	456.094	676.819	591.401	478.248
FBgn0022986	-0.551406	3.72328	9.54078	0.0171399	0.0841897	291.298	147.196	203.597	191.616	165.949	161.746
FBgn0022987	-0.436995	4.03603	6.14002	0.0416528	0.146279	292.365	197.107	264.943	251.006	211.612	213.664
FBgn0023000	-0.31394	4.38894	1.83714	0.216552	0.417245	282.762	230.099	410.751	312.637	318.532	277.564
FBgn0023001	-0.434878	4.32523	4.25984	0.0770807	0.215091	486.564	187.802	294.283	275.658	330.784	228.641
FBgn0023023	-0.0921126	6.53702	0.14265	0.716625	0.840212	1164.13	1106.51	1484.75	1443.28	1533.63	1397.8
FBgn0023081	-0.719578	3.23434	5.45796	0.051393	0.167288	233.679	107.436	139.584	177.049	76.8487	95.8494
FBgn0023083	-0.0353227	4.2314	0.0295532	0.868274	0.92889	353.389	189.747	231.416	417.555	263.625	238.375
FBgn0023090	-2.29488	-0.280082	8.31657	0.0229922	0.101407	17.0724	14.3812	14.2251	1.12056	2.2275	6.98902
FBgn0023094	-0.369627	0.869724	0.568445	0.474976	0.668373	43.7481	10.9974	28.4503	38.0991	25.6162	11.9812
FBgn0023095	0.51887	5.75805	6.06414	0.0426104	0.148303	616.742	485.577	665.025	980.491	1107.07	1004.42
FBgn0023097	-0.284749	4.00735	1.41145	0.272785	0.481987	373.459	164.961	192.928	312.637	252.821	158.751
FBgn0023129	-0.0185721	4.83408	0.0131092	0.911995	0.954363	468.425	270.705	430.31	477.359	552.42	366.424
FBgn0023130	-0.190395	1.53832	0.36346	0.56522	0.737766	48.0162	31.3003	40.0082	54.9075	51.2325	24.9608
FBgn0023143	0.821897	7.27361	7.6223	0.0274851	0.113453	2760.4	801.118	1283.82	4011.61	3639.73	2256.45
FBgn0023167	-0.218029	4.28589	0.565514	0.476074	0.668618	515.374	168.345	210.71	323.842	351.945	216.66
FBgn0023169	0.247946	6.26152	2.60812	0.149464	0.331136	1223.88	675.071	973.533	1502.67	1454.56	1147.2
FBgn0023170	-0.299822	8.76485	1.28841	0.292964	0.503231	6934.61	4253.46	8446.18	5319.31	6728.16	6707.46
FBgn0023171	-0.462674	2.51619	1.43069	0.269816	0.479475	170.724	49.0653	61.3459	114.297	72.3937	50.92
FBgn0023172	-0.601654	3.50318	4.14554	0.0803458	0.220857	323.309	104.898	152.031	206.183	141.446	100.842
FBgn0023174	0.274027	5.76145	0.472089	0.513695	0.69835	1380.73	308.773	482.766	1406.3	966.735	627.015
FBgn0023175	0.11862	7.13372	0.536893	0.48705	0.678073	2266.37	1252.86	2007.52	2606.43	2576.1	2022.82
FBgn0023177	-0.464056	5.6227	7.44268	0.028829	0.11687	881.364	575.249	849.952	677.94	727.279	616.032
FBgn0023178	-0.296541	2.76809	1.13585	0.321199	0.530262	99.2335	87.9792	102.243	97.4889	86.8725	104.835
FBgn0023179	0.375581	2.81253	2.89351	0.13184	0.304628	103.502	65.1384	73.7929	168.084	121.399	98.8447
FBgn0023180	0.244594	2.14981	0.788921	0.403323	0.605937	66.1557	31.3003	66.6803	79.5599	69.0525	77.8776
FBgn0023181	-0.146087	3.17413	0.417366	0.538434	0.716433	173.925	99.8225	106.689	145.673	172.631	101.84
FBgn0023197	1.55414	1.26064	12.462	0.00927336	0.05864	21.3405	10.1514	16.0033	32.4963	81.3037	49.9216
FBgn0023212	0.420906	4.00527	3.50581	0.102443	0.25862	294.499	115.896	164.478	370.906	337.466	206.675
FBgn0023213	-0.494423	8.39507	4.92001	0.0612676	0.18609	5251.91	4485.25	5816.3	4536.03	4744.57	4341.18
FBgn0023214	1.1411	2.32509	9.07355	0.0191172	0.0901902	53.3514	31.3003	39.1191	132.226	61.2562	128.798
FBgn0023215	0.128792	1.5549	0.0911251	0.771345	0.874103	73.6249	16.9191	27.5612	48.1842	61.2562	35.9435
FBgn0023216	0.13971	1.74337	0.109103	0.750638	0.861142	78.96	19.4569	35.5628	86.2832	52.3462	32.9482
FBgn0023388	0.216819	4.07741	0.946584	0.362355	0.570604	293.432	164.961	173.369	406.764	288.461	209.671
FBgn0023395	-1.03559	0.734852	6.32057	0.039484	0.141093	46.9492	18.611	21.3377	19.0495	18.9337	11.9812
FBgn0023407	-0.364286	3.25298	4.00097	0.084742	0.228377	190.998	96.4387	150.253	162.481	149.242	98.8447
FBgn0023416	0.525467	2.60035	6.11112	0.0420142	0.147155	89.6303	42.2977	70.2366	117.659	121.399	103.837
FBgn0023441	0.226576	4.69901	1.36403	0.280314	0.49041	462.023	222.486	303.173	607.344	480.026	314.506
FBgn0023458	0.804021	5.19824	14.9295	0.00593586	0.0455141	519.642	225.87	370.743	1029.8	811.924	505.206
FBgn0023477	0.116599	10.3183	0.176762	0.686522	0.820861	13937.5	13355.9	21019.4	19918	23893.3	20783.3
FBgn0023479	-0.408717	4.75822	2.27726	0.174148	0.363859	729.846	242.789	344.071	516.579	357.514	284.553
FBgn0023496	3.23273	2.68094	11.6528	0.0108781	0.0645124	42.6811	3.38381	9.77978	456.069	96.8962	52.9168
FBgn0023506	0.391033	2.58666	2.57314	0.151839	0.333744	103.502	49.9113	56.9006	110.936	119.171	96.8478
FBgn0023507	0.116304	7.97869	0.395714	0.548879	0.72512	4014.16	2183.41	3766.11	4317.52	5156.66	3479.53
FBgn0023508	0.585811	3.40165	1.98872	0.200473	0.396301	229.411	55.8329	81.7945	312.637	213.84	113.821
FBgn0023509	0.778194	3.45334	6.34445	0.0392083	0.140324	194.199	54.141	97.7978	304.793	236.115	148.766
FBgn0023510	0.530172	3.9655	7.35346	0.0295282	0.11835	258.221	109.128	164.478	379.87	316.305	219.655
FBgn0023511	0.410846	4.3843	5.28555	0.0543153	0.173431	341.449	153.118	249.829	473.998	435.476	276.565
FBgn0023512	0.525916	4.84948	8.61484	0.0213541	0.097051	326.51	255.478	355.628	600.621	599.197	470.261
FBgn0023513	-0.123497	2.60591	0.2637	0.623077	0.778253	120.574	60.9087	74.682	115.418	108.034	62.9012
FBgn0023514	0.63429	5.5878	14.9881	0.00587713	0.0452954	574.061	377.295	569.895	997.3	1048.04	824.704
FBgn0023515	-0.0994636	0.852663	0.0403387	0.846415	0.915489	45.8822	11.8434	17.7814	42.5813	22.275	16.9733
FBgn0023516	0.279566	6.22971	1.63869	0.240479	0.444483	864.292	692.836	1148.68	1632.66	1273.02	1154.19
FBgn0023517	0.00291462	5.76429	0.000317506	0.986271	0.993833	855.756	541.41	801.053	905.414	1007.94	757.809
FBgn0023518	0.342622	3.30511	0.994069	0.351296	0.559484	216.606	65.1384	89.7962	262.211	180.427	110.826
FBgn0023519	0.183244	6.95818	0.456881	0.520347	0.703865	1561.06	1173.34	1937.29	1718.94	2395.68	2242.48
FBgn0023520	0.764076	2.35066	11.5123	0.0111923	0.0655978	64.0216	34.6841	52.4552	99.73	115.83	90.8572
FBgn0023521	-0.164419	3.27366	0.876614	0.379676	0.585517	177.126	96.4387	140.473	162.481	170.404	113.821
FBgn0023522	0.430334	4.19774	5.83308	0.0457086	0.155075	301.969	142.12	200.93	383.232	324.101	317.501
FBgn0023524	0.351467	0.937255	0.579919	0.470717	0.664396	33.0778	16.9191	14.2251	31.3757	50.1187	18.9702
FBgn0023525	-0.792207	4.78639	2.91487	0.130636	0.302779	389.465	396.752	577.896	150.155	418.77	380.402
FBgn0023526	0.257244	1.18509	0.149099	0.710634	0.835522	50.1503	12.6893	22.2268	87.4038	20.0475	14.9765
FBgn0023527	0.957596	6.73029	10.3623	0.0142594	0.0758649	797.069	824.805	1198.47	2008.05	2438	2320.35
FBgn0023528	-0.54528	2.84546	4.89405	0.0618044	0.187062	177.126	68.5222	108.467	117.659	81.3037	83.8682
FBgn0023529	0.0912195	6.32869	0.047813	0.833026	0.909314	2198.08	436.512	838.394	1862.37	1551.45	793.753
FBgn0023530	-0.330012	6.18207	1.61279	0.243876	0.44888	929.381	843.416	1430.51	1035.39	1100.38	995.436
FBgn0023531	-0.221565	1.44249	0.180928	0.68309	0.819099	59.7535	32.9922	20.4486	72.8365	27.8437	21.9655
FBgn0023534	0.965581	0.669605	2.47586	0.15872	0.34307	22.4076	10.9974	7.11257	15.6879	52.3462	25.9592
FBgn0023535	0.389691	5.12359	3.75597	0.0929454	0.243406	613.541	245.327	409.862	619.671	730.62	578.092
FBgn0023536	0.353494	5.12435	2.3655	0.167051	0.354536	370.258	351.917	475.653	653.287	670.477	584.082
FBgn0023537	0.200858	8.8433	1.34405	0.283577	0.493761	7602.57	4096.95	5860.76	8812.1	9443.48	6151.33
FBgn0023540	-0.413057	3.77839	1.05329	0.33822	0.546199	449.218	110.82	123.581	207.304	198.247	167.736
FBgn0023541	0.139608	3.44668	0.30846	0.595573	0.760181	198.467	81.2116	152.031	168.084	255.049	136.785
FBgn0023542	0.997333	4.91111	14.5511	0.00633352	0.0470842	476.961	159.039	220.49	813.528	688.297	491.228
FBgn0023545	0.164127	3.71016	0.699734	0.429946	0.629624	250.751	103.206	160.033	245.403	260.617	173.727
FBgn0023549	1.66301	2.57216	27.22	0.0011511	0.0200051	57.6195	19.4569	41.7863	169.205	192.679	84.8666
FBgn0023550	-0.721246	2.43434	6.43655	0.0381679	0.138221	119.507	63.4465	87.129	72.8365	90.2137	37.9404
FBgn0024150	0.229111	2.17222	0.376559	0.558465	0.73239	103.502	35.5301	32.8956	86.2832	76.8487	68.8917
FBgn0024179	0.177226	2.59165	0.336957	0.579423	0.748026	103.502	60.0627	61.3459	160.24	91.3275	65.8964
FBgn0024183	0.479726	7.34928	3.05192	0.123252	0.292733	3217.09	1054.9	1569.21	3189.12	3890.33	2345.31
FBgn0024184	-0.662146	0.296247	0.935121	0.365107	0.573216	30.9438	13.5353	11.5579	21.2907	20.0475	2.99529
FBgn0024187	0.66061	4.66231	14.6462	0.00623044	0.0466502	285.963	210.642	284.503	598.38	484.481	439.31
FBgn0024188	0.129852	6.28715	0.251813	0.630886	0.782791	1031.82	687.76	1306.05	1088.07	1534.75	1317.93
FBgn0024189	0.394705	1.57707	1.2131	0.306419	0.515475	46.9492	25.3786	28.4503	77.3188	60.1425	27.9561
FBgn0024191	0.291488	3.21041	1.22561	0.304121	0.513241	165.389	61.7546	120.914	190.495	213.84	101.84
FBgn0024194	-0.0352059	3.7088	0.0206354	0.889743	0.94254	151.518	139.582	227.602	227.474	232.774	171.73
FBgn0024196	-0.36861	5.95554	1.84367	0.215824	0.41607	792.801	770.664	1184.24	843.783	889.886	886.607
FBgn0024222	0.342332	4.1842	2.20493	0.180276	0.372264	214.472	149.734	280.057	303.672	357.514	319.298
FBgn0024227	-0.702817	3.04168	13.2128	0.00804695	0.0538361	158.987	103.206	144.03	106.453	120.285	78.8761
FBgn0024230	-0.129657	4.64784	0.178088	0.685425	0.820306	315.84	241.097	494.324	302.552	437.704	405.363
FBgn0024232	0.480217	1.68811	1.21925	0.305285	0.514626	58.6865	28.7624	18.6705	89.6449	53.46	38.9388
FBgn0024234	-0.207741	5.19315	1.24619	0.300395	0.510232	553.787	418.747	589.454	562.522	578.036	513.194
FBgn0024236	0.783757	5.07073	21.7616	0.00217685	0.0271182	372.392	260.554	355.628	869.556	694.98	544.145
FBgn0024238	0.81428	7.09207	9.76427	0.0162873	0.081848	1202.54	883.176	1917.73	3075.94	3176.41	2337.33
FBgn0024244	0.160173	5.14977	0.336496	0.579676	0.748169	409.738	345.995	575.229	506.494	653.771	636.999
FBgn0024245	-0.773969	0.954843	2.52101	0.155475	0.338679	53.3514	10.1514	37.341	23.5318	27.8437	14.9765
FBgn0024248	-0.692109	2.49995	4.96558	0.0603397	0.184499	120.574	75.2899	80.0164	96.3683	46.7775	64.898
FBgn0024250	-0.0127373	0.843497	0.000743131	0.978998	0.990223	42.6811	14.3812	14.2251	29.1346	35.64	17.9718
FBgn0024273	1.27629	4.2841	38.7209	0.000400484	0.0149289	192.065	95.5928	181.371	615.188	390.926	359.435
FBgn0024277	0.18447	4.59214	1.14463	0.319465	0.528932	412.939	228.407	277.39	519.941	443.272	311.51
FBgn0024285	0.274839	4.45639	0.426428	0.534179	0.713484	565.524	126.893	183.149	561.401	429.907	225.645
FBgn0024289	0.710329	6.48617	7.66264	0.0271944	0.112879	1003.01	672.533	1072.22	1406.3	2348.9	1653.4
FBgn0024291	-0.539109	3.63501	6.45248	0.0379915	0.137849	291.298	140.428	171.591	218.51	153.697	127.799
FBgn0024293	-0.199321	6.96471	1.42201	0.27115	0.480706	2288.77	1175.03	2054.64	2237.76	1971.34	1549.56
FBgn0024314	0.130456	6.17818	0.31172	0.593675	0.758405	819.477	764.742	1137.12	1318.9	1373.25	1035.37
FBgn0024315	0.804628	6.21212	17.43	0.00397531	0.0371358	969.928	494.883	761.934	2048.39	1653.92	1039.37
FBgn0024320	0.106181	5.1329	0.300762	0.600107	0.762766	582.597	332.46	461.428	838.18	534.6	444.302
FBgn0024321	-0.772634	1.83838	6.95385	0.032944	0.126166	90.6973	32.1462	62.235	52.6664	44.55	29.9529
FBgn0024326	0.0985062	5.35951	0.349656	0.572525	0.742505	602.87	382.371	621.461	714.918	750.667	612.038
FBgn0024329	0.77661	4.25046	4.66127	0.066906	0.196557	380.929	91.363	141.362	519.941	408.746	271.573
FBgn0024330	0.0953189	1.80667	0.0435048	0.840597	0.91381	89.6303	24.5327	27.5612	85.1627	60.1425	31.9498
FBgn0024352	0.269126	6.7209	2.64107	0.147272	0.328011	1526.92	953.39	1401.18	2051.75	2157.33	1497.65
FBgn0024360	0.780375	5.06336	24.8176	0.00150259	0.022405	409.738	230.099	365.408	705.954	746.212	613.037
FBgn0024361	0.155633	5.26728	1.0705	0.33456	0.541873	631.68	351.071	505.882	809.046	679.387	523.178
FBgn0024362	0.118262	5.62918	0.468679	0.515172	0.699491	835.482	471.196	629.462	815.769	931.095	765.797
FBgn0024364	0.796427	4.09377	8.78973	0.0204633	0.0942533	288.097	112.512	121.803	397.799	412.087	261.589
FBgn0024365	0.59597	5.95312	14.0804	0.00687725	0.0494449	823.745	465.275	729.038	1259.51	1345.41	1054.34
FBgn0024366	2.26056	3.42835	9.21877	0.0184725	0.0882245	120.574	18.611	27.5612	621.912	116.944	170.732
FBgn0024371	0.105546	3.77291	0.290316	0.606384	0.767448	256.086	131.969	148.475	277.899	232.774	185.708
FBgn0024432	-0.201456	4.88604	1.28456	0.29363	0.503859	605.004	280.011	426.754	450.466	461.092	424.333
FBgn0024491	-0.158162	5.7288	0.309098	0.5952	0.759982	629.546	645.463	906.853	704.833	915.502	802.739
FBgn0024509	-0.0444171	7.77031	0.0487123	0.831491	0.908805	3353.67	2178.33	3453.15	3269.8	4207.75	3057.2
FBgn0024510	0.679978	2.46694	6.35051	0.0391386	0.140186	83.2281	37.222	52.4552	144.552	124.74	66.8949
FBgn0024542	-0.361558	4.38931	1.10252	0.327911	0.536149	216.606	286.778	397.415	291.346	273.982	314.506
FBgn0024555	-0.832854	4.44304	22.0254	0.00210498	0.0268241	497.235	296.93	329.845	304.793	249.48	214.663
FBgn0024556	0.709956	8.40689	13.848	0.00716799	0.0503524	4633.03	2418.58	3561.62	6526.15	8250.66	5905.72
FBgn0024558	0.319474	6.85466	1.96647	0.202726	0.398654	1553.59	1115.81	1450.96	1802.98	2304.35	2100.7
FBgn0024689	-0.179019	3.59294	0.363996	0.56494	0.737676	280.628	117.588	133.361	268.935	190.451	109.827
FBgn0024698	-0.363129	3.27815	3.5699	0.0998914	0.254782	205.936	102.36	136.917	146.794	161.494	106.832
FBgn0024728	-0.615805	3.66431	8.24195	0.0234272	0.102636	232.612	179.342	190.261	209.545	172.631	114.82
FBgn0024733	-0.3751	10.5002	2.3639	0.167176	0.354659	32605.1	13568.3	22628.6	17274.6	23661.6	20158.3
FBgn0024740	-0.916061	-0.247491	1.13537	0.321295	0.530283	16.0054	10.1514	11.5579	2.24112	3.34125	15.9749
FBgn0024754	-0.518271	6.8667	4.50766	0.0705781	0.203299	1732.85	1444.04	2290.25	1450.01	1702.92	1507.63
FBgn0024804	-0.253487	6.31663	0.856565	0.384882	0.590063	936.85	928.857	1546.98	1213.57	1239.6	1097.28
FBgn0024806	-0.783313	3.53417	14.0032	0.00697213	0.0496908	253.952	146.35	191.15	193.857	121.399	105.834
FBgn0024807	-0.169518	5.17907	0.57116	0.473962	0.66754	856.823	318.079	447.203	680.181	586.946	426.33
FBgn0024811	-0.350242	6.40792	1.19236	0.310285	0.519926	914.442	1099.74	1675.9	1142.97	1342.07	1147.2
FBgn0024814	0.12506	6.81897	0.594704	0.465328	0.66039	1803.28	1012.61	1610.11	2331.89	1953.52	1555.56
FBgn0024833	0.105189	5.2488	0.36203	0.565968	0.73826	639.149	383.217	460.539	831.457	629.269	498.217
FBgn0024836	-0.340279	0.373016	0.187641	0.677658	0.815551	43.7481	3.38381	13.3361	21.2907	7.79625	19.9686
FBgn0024841	-0.834491	6.27737	8.7662	0.0205803	0.0945433	1569.6	944.93	1535.43	638.72	1074.77	955.498
FBgn0024846	0.0944325	6.05706	0.175269	0.687764	0.821326	802.404	660.69	1102.45	1136.25	1228.47	1000.43
FBgn0024887	-0.442878	1.37947	1.03922	0.341259	0.54939	73.6249	16.9191	34.6738	42.5813	25.6162	33.9467
FBgn0024889	-0.00550575	4.79217	0.00129104	0.97232	0.986947	510.039	256.324	376.077	521.061	497.846	349.451
FBgn0024897	3.79277	3.73949	54.8678	0.000133863	0.0117409	33.0778	24.5327	12.447	703.713	253.935	290.543
FBgn0024909	0.0494696	1.99761	0.0327323	0.861453	0.924582	61.8876	38.0679	54.2333	91.8861	64.5975	41.9341
FBgn0024912	-0.56716	2.43206	3.61262	0.0982373	0.252431	110.971	62.6006	83.5727	51.5458	76.8487	74.8823
FBgn0024913	-0.750047	1.63087	4.3874	0.0736396	0.209484	50.1503	43.9896	52.4552	28.014	37.8675	39.9372
FBgn0024920	-0.187485	4.10077	0.943939	0.362987	0.571256	250.751	175.958	305.84	275.658	298.485	212.666
FBgn0024921	-0.765323	5.33013	9.58932	0.01695	0.0836816	613.541	594.705	768.158	466.154	505.642	472.258
FBgn0024941	-1.3958	0.593489	7.7964	0.0262588	0.1105	29.8768	26.2246	22.2268	13.4467	7.79625	14.9765
FBgn0024944	-0.0373607	1.13515	0.00591504	0.940804	0.969815	42.6811	10.1514	38.2301	31.3757	25.6162	39.9372
FBgn0024945	-0.33202	4.63708	3.5406	0.101047	0.256525	462.023	269.859	394.748	485.203	358.627	256.597
FBgn0024947	0.511346	7.73246	3.58772	0.0991971	0.253845	1948.39	1790.88	3222.88	4542.76	4038.46	3686.21
FBgn0024956	-0.160565	2.67907	0.212337	0.658634	0.8034	170.724	46.5275	71.1257	131.106	102.465	64.898
FBgn0024957	0.137009	7.65647	0.476562	0.511769	0.69631	3200.01	1795.11	2885.93	4725.41	3523.9	2385.25
FBgn0024958	0.431487	6.41685	5.21643	0.0555476	0.175326	1006.21	726.674	1192.24	1777.21	1690.67	1364.86
FBgn0024963	-0.955136	1.37216	4.54927	0.069558	0.201483	70.4238	32.9922	31.1175	36.9785	36.7537	11.9812
FBgn0024973	-0.0554229	5.08901	0.129595	0.729254	0.84801	601.803	350.225	456.983	586.054	612.562	445.3
FBgn0024975	-0.182245	1.75604	0.38151	0.555955	0.730098	55.4854	37.222	46.2317	42.5813	54.5737	49.9216
FBgn0024980	0.467479	4.50237	3.31468	0.110586	0.272301	240.081	179.342	343.181	373.147	486.709	410.355
FBgn0024983	-0.149501	4.66253	0.701492	0.429394	0.628996	374.526	291.008	390.302	429.175	444.386	310.512
FBgn0024985	-0.0509097	2.22628	0.0165817	0.901088	0.948718	125.909	34.6841	40.8973	98.6094	72.3937	52.9168
FBgn0024986	-0.33991	6.50115	1.87851	0.21199	0.410489	1256.96	1100.59	1645.67	1218.05	1356.55	1296.96
FBgn0024987	-0.326743	3.64836	1.11739	0.324891	0.533289	322.242	120.125	143.14	261.091	189.337	108.829
FBgn0024989	-0.217915	6.42271	0.53171	0.489087	0.678981	2135.12	744.439	1052.66	1919.52	1019.08	1024.39
FBgn0024991	0.00251942	3.04745	0.000158753	0.990292	0.995985	131.244	88.8251	106.689	162.481	123.626	115.818
FBgn0024992	0.818811	5.74223	25.0989	0.00145489	0.0221634	714.908	339.227	553.002	1257.27	1107.07	988.447
FBgn0024993	-0.228209	1.85972	0.390749	0.551331	0.726868	41.6141	47.3734	56.9006	42.5813	60.1425	52.9168
FBgn0024994	-0.483997	5.57422	4.16096	0.0798948	0.219948	657.289	602.319	930.858	673.458	759.577	525.175
FBgn0024995	-0.0891975	4.64471	0.232352	0.644194	0.793395	474.827	210.642	388.524	514.338	408.746	285.551
FBgn0024996	0.450753	5.37142	6.67066	0.0356797	0.132354	683.964	305.389	467.651	883.003	895.455	593.068
FBgn0024997	1.56916	4.98447	63.1986	8.48126e-05	0.0102331	236.88	136.199	280.057	949.116	776.284	618.029
FBgn0024998	-0.104828	3.17198	0.15299	0.707092	0.833114	214.472	76.1358	101.354	179.29	144.787	103.837
FBgn0025109	-0.0622826	3.60882	0.0940406	0.767842	0.872488	217.674	127.739	156.477	256.609	208.271	129.796
FBgn0025111	0.122791	2.12242	0.0618197	0.810635	0.896547	78.96	32.9922	57.7896	150.155	41.2087	36.9419
FBgn0025185	-0.141279	1.92281	0.344993	0.575037	0.744503	60.8205	40.6058	53.3443	63.872	61.2562	46.9263
FBgn0025186	0.381406	2.32834	0.807572	0.398098	0.601588	101.368	32.1462	48.8989	143.432	103.579	38.9388
FBgn0025335	0.17547	4.60145	0.940937	0.363707	0.571916	438.548	202.183	304.062	527.785	461.092	295.536
FBgn0025336	0.386767	4.48012	1.12931	0.3225	0.531275	521.776	137.89	181.371	549.075	457.751	263.586
FBgn0025352	-0.155877	6.90183	0.484292	0.508472	0.693894	2665.43	1035.45	1624.33	2471.96	1837.69	1354.87
FBgn0025360	-0.853934	1.88972	6.81818	0.0342194	0.129162	107.77	41.4517	45.3426	43.7019	46.7775	34.9451
FBgn0025366	-0.441019	5.53294	2.479	0.158491	0.342816	1320.98	395.906	583.231	769.826	658.226	516.189
FBgn0025373	-1.14511	4.25047	42.7923	0.000293844	0.0131854	496.168	259.708	314.731	231.956	193.792	157.752
FBgn0025381	0.00796177	6.07116	0.00217073	0.964114	0.982363	1001.32	734.668	939.179	1276.73	1148.93	906.126
FBgn0025382	-0.897944	1.97868	9.67098	0.0166364	0.0825772	67.2227	53.2951	77.3492	40.3402	44.55	43.931
FBgn0025383	0.630808	2.94844	2.87803	0.132722	0.305656	61.8876	49.9113	128.915	147.914	134.764	161.746
FBgn0025388	-2.06772	0.0947134	17.2026	0.00411544	0.0378613	23.4746	11.8434	27.5612	4.48225	6.6825	5.99059
FBgn0025391	-0.00614069	4.34779	0.000591511	0.981262	0.991749	328.644	202.183	293.393	245.403	432.135	303.523
FBgn0025393	-0.628191	5.27578	4.50605	0.0706182	0.203313	675.428	505.034	694.365	368.665	487.822	583.084
FBgn0025394	0.196749	4.03781	0.49665	0.503284	0.689874	365.99	117.588	168.924	384.353	280.665	207.674
FBgn0025454	0.889747	11.1715	15.3482	0.00553238	0.0437117	23504.5	13714.6	29254	59705.8	54225.1	35848.7
FBgn0025455	-0.998274	3.3541	16.6664	0.00447174	0.0394121	258.221	148.888	139.584	124.382	101.351	103.837
FBgn0025456	-0.542666	2.99181	3.61888	0.0979982	0.252006	112.038	81.2116	183.149	127.744	114.716	75.8808
FBgn0025457	-0.57415	3.81844	2.6674	0.145553	0.325701	447.084	99.8225	192.928	191.616	224.977	140.779
FBgn0025463	-0.102137	5.34344	0.389216	0.552093	0.727027	793.868	367.99	584.12	704.833	728.392	503.209
FBgn0025469	-0.341048	4.47965	3.4753	0.103688	0.260386	353.186	261.4	378.744	329.445	329.67	297.532
FBgn0025519	0.164029	2.72938	0.180114	0.683757	0.81937	160.054	43.1436	64.0131	171.446	111.375	66.8949
FBgn0025525	0.0214822	2.75473	0.005655	0.942117	0.970691	109.904	78.6737	72.9038	161.361	101.351	73.8839
FBgn0025549	-0.515609	3.89338	2.23922	0.177334	0.368318	169.657	216.564	280.057	254.367	148.129	191.699
FBgn0025558	-0.588637	1.80324	2.3543	0.16793	0.355564	50.1503	43.9896	65.7913	29.1346	52.3462	46.9263
FBgn0025571	0.693147	6.03959	18.728	0.00328265	0.0334663	823.745	511.802	700.588	1438.8	1519.15	1060.33
FBgn0025574	-0.0112211	3.96205	0.00259906	0.960736	0.981011	200.601	181.034	228.491	271.176	301.826	191.699
FBgn0025578	-2.63233	10.2675	22.7366	0.00192583	0.0254866	25666.3	22767.2	35700.7	2097.69	6709.23	7136.78
FBgn0025582	0.190176	7.14043	0.967195	0.357489	0.565816	2668.63	1226.63	1586.1	2691.59	2659.63	2064.76
FBgn0025592	0.519387	6.14953	5.63151	0.048655	0.161573	767.192	561.713	1019.76	1362.6	1522.5	1209.1
FBgn0025595	0.0923445	5.09028	0.156676	0.703784	0.831939	404.403	317.233	598.345	682.422	543.51	501.212
FBgn0025608	0.361074	5.05625	4.79437	0.0639245	0.191227	527.111	259.708	416.085	763.102	654.885	446.299
FBgn0025615	-0.0499131	5.70135	0.0499889	0.829338	0.907397	751.187	464.429	944.194	778.79	944.46	766.795
FBgn0025620	-0.520986	8.08779	4.92327	0.0612005	0.185993	6055.38	2954.07	4277.32	3075.94	4790.24	3088.15
FBgn0025621	-0.0784254	4.58545	0.297682	0.601942	0.76423	414.006	236.021	353.85	426.934	393.154	325.489
FBgn0025624	-0.500173	3.09792	7.50338	0.0283655	0.115724	155.786	101.514	142.251	123.262	129.195	92.8541
FBgn0025625	0.604507	2.14378	5.58535	0.0493643	0.163334	61.8876	27.0705	53.3443	90.7655	103.579	62.9012
FBgn0025626	-0.387771	4.14023	5.70696	0.0475239	0.159227	370.258	193.723	252.496	267.814	272.869	207.674
FBgn0025628	0.549011	5.88259	9.7239	0.0164372	0.0822017	789.6	486.423	665.025	1491.47	1040.24	942.519
FBgn0025629	0.52149	4.49991	5.43155	0.0518271	0.168069	383.063	155.655	239.16	383.232	500.074	407.36
FBgn0025630	-0.0223777	4.10357	0.00768406	0.932553	0.965005	213.405	171.729	303.173	255.488	281.779	281.558
FBgn0025631	-0.234148	3.28655	1.479	0.26256	0.471208	195.266	97.2847	137.806	144.552	151.47	135.787
FBgn0025632	0.911476	0.782765	3.58327	0.09937	0.254102	19.2065	14.3812	9.77978	39.2197	47.8912	17.9718
FBgn0025633	0.637715	3.60759	1.8606	0.213948	0.413214	278.494	51.6032	93.3525	369.785	248.366	132.791
FBgn0025634	0.500511	3.00905	3.99751	0.0848508	0.228476	142.982	61.7546	69.3476	187.134	148.129	124.804
FBgn0025635	0.334172	3.12855	3.34399	0.109282	0.270169	132.311	72.752	107.578	180.41	181.541	116.816
FBgn0025637	-0.261227	6.87374	1.34957	0.28267	0.492975	2054.03	1149.65	2046.64	1494.83	1918.99	1741.26
FBgn0025638	-0.310046	5.73842	0.830697	0.39177	0.596867	1562.13	431.436	576.118	1055.57	780.739	553.131
FBgn0025639	-0.364071	1.8829	0.252708	0.63029	0.782437	146.183	10.1514	32.8956	76.1982	55.6875	26.9576
FBgn0025640	0.0658569	6.4508	0.091203	0.771251	0.87409	1105.44	943.238	1332.72	1474.66	1530.29	1359.86
FBgn0025641	0.639975	3.50773	1.35268	0.28216	0.492654	242.215	54.141	92.4634	460.551	145.901	106.832
FBgn0025643	0.286189	7.6452	1.15527	0.317384	0.526771	4229.7	1526.1	1915.06	4576.37	3721.04	2690.77
FBgn0025644	-0.598583	6.55257	0.0742281	0.79298	0.886788	5133.47	0	529.886	3650.79	472.23	2.99529
FBgn0025645	0.213132	5.32012	0.0138307	0.909618	0.953114	966.726	0	768.158	1066.77	1220.67	3.99372
FBgn0025674	0.211462	4.7197	1.68958	0.234	0.437064	468.425	216.564	327.178	545.714	497.846	356.44
FBgn0025676	-0.605334	2.97836	5.52229	0.0503552	0.165055	121.641	101.514	148.475	88.5244	116.944	93.8525
FBgn0025678	0.21881	7.81556	1.5611	0.25086	0.457405	3346.2	1996.45	3152.65	4709.72	4475.05	2911.42
FBgn0025681	0.669683	4.09935	4.2422	0.077573	0.215704	323.309	97.2847	146.697	515.458	322.987	220.653
FBgn0025682	0.0207464	6.81399	0.00647701	0.938063	0.968415	2439.22	746.977	1627.89	2374.47	1936.81	1355.87
FBgn0025684	0.652191	4.82758	12.6346	0.00897122	0.0574563	420.409	184.418	315.62	692.507	640.406	398.374
FBgn0025686	6.98529	2.35381	74.0819	5.04273e-05	0.00838567	1.06703	0.845954	0.889071	289.105	193.792	37.9404
FBgn0025692	0.971753	5.36771	20.2418	0.00265838	0.0301257	443.883	211.488	504.992	977.13	1021.31	704.892
FBgn0025693	0.805782	2.58083	3.99707	0.0848648	0.228476	117.373	26.2246	44.4536	164.723	134.764	76.8792
FBgn0025697	0.451307	1.05821	1.49411	0.260349	0.468361	30.9438	14.3812	23.1159	32.4963	34.5262	40.9357
FBgn0025700	-0.128896	9.37469	0.192494	0.673804	0.812805	7222.71	7490.92	12555.5	10216.2	11218.8	9553.99
FBgn0025702	-0.428088	4.49588	5.93596	0.0442941	0.151894	462.023	275.781	306.73	375.388	308.509	262.587
FBgn0025709	2.18139	3.91892	111.416	1.29017e-05	0.00533879	75.7589	60.9087	78.2383	432.537	481.14	306.518
FBgn0025712	-0.695482	5.64932	6.06193	0.0426387	0.14832	729.846	776.585	889.96	552.437	664.909	631.008
FBgn0025716	-0.51092	5.25623	11.7683	0.0106283	0.0636789	778.93	444.972	605.457	565.884	561.33	425.332
FBgn0025720	0.165421	4.57557	0.806491	0.398397	0.601588	455.621	181.88	305.84	479.6	449.955	317.501
FBgn0025724	0.471588	7.642	6.5925	0.0364863	0.134103	2480.84	1648.76	2644.1	4025.06	4382.61	3066.18
FBgn0025725	0.696144	6.4405	8.5088	0.0219187	0.0986811	1394.6	524.491	889.071	2336.37	1933.47	1144.2
FBgn0025726	-0.615952	3.32169	9.57237	0.017016	0.0838578	226.21	115.896	150.253	157.999	114.716	111.824
FBgn0025739	-0.778084	2.20577	7.50054	0.028387	0.115765	113.105	54.141	67.5694	75.0776	57.915	33.9467
FBgn0025740	-1.00181	4.53094	12.4377	0.009317	0.0586831	384.482	326.631	507.66	222.992	226.292	283.135
FBgn0025741	-1.00141	5.76898	13.1377	0.00815988	0.0543337	924.045	777.431	1182.46	469.515	674.932	603.052
FBgn0025742	0.265822	5.88401	1.31096	0.289105	0.49971	641.283	588.784	882.848	1170.99	1032.45	954.5
FBgn0025743	0.149812	3.57562	0.233627	0.643301	0.792853	267.824	83.7494	129.804	300.311	196.02	131.793
FBgn0025777	-0.581381	4.51278	8.45582	0.022208	0.0993678	361.722	296.084	424.087	318.24	296.257	275.567
FBgn0025781	-0.353009	2.41495	1.53114	0.255041	0.462289	119.507	45.6815	81.7945	87.4038	96.8962	45.9278
FBgn0025790	0.0045227	4.13588	0.00037489	0.985082	0.99341	373.459	163.269	191.15	385.473	279.551	210.669
FBgn0025800	-0.163078	4.70783	0.804018	0.399085	0.601887	529.245	271.551	330.734	498.65	376.447	339.467
FBgn0025802	-0.0446899	2.23641	0.00737124	0.933936	0.96539	145.116	23.6867	41.7863	110.936	75.735	42.9325
FBgn0025807	0.015285	2.46604	0.00314595	0.956807	0.978594	84.2951	44.8355	92.4634	80.6804	87.9862	92.8541
FBgn0025808	-0.373323	2.20368	1.68497	0.234577	0.4378	62.9546	58.3708	77.3492	59.3898	75.735	55.9121
FBgn0025809	-0.391667	3.58127	4.25014	0.0773508	0.215586	242.215	119.279	195.596	157.999	187.11	154.757
FBgn0025814	-0.532562	6.31436	2.07493	0.192062	0.387037	2378.4	717.369	967.309	1686.45	1026.88	608.044
FBgn0025815	0.444408	4.34964	2.79001	0.13789	0.313637	406.537	127.739	204.486	471.756	435.476	264.584
FBgn0025820	-0.41505	4.18316	2.12931	0.187007	0.380729	237.947	254.632	306.73	217.389	282.892	248.609
FBgn0025830	0.547834	3.20881	8.88141	0.0200155	0.0927195	132.311	76.1358	93.3525	212.907	182.655	141.777
FBgn0025832	-0.0925048	4.44194	0.259315	0.625931	0.7807	341.449	225.87	334.291	321.601	388.699	311.51
FBgn0025833	0.00522409	0.688113	8.2965e-05	0.992982	0.997257	40.547	6.76763	18.6705	22.4112	37.8675	13.978
FBgn0025835	0.985099	1.53129	8.99495	0.0194782	0.0911539	26.6757	22.8407	23.1159	53.787	71.28	53.9153
FBgn0025836	0.508609	4.21696	3.5251	0.101666	0.257712	364.923	106.59	188.483	448.225	378.675	258.594
FBgn0025837	1.82213	5.24034	96.8861	2.0658e-05	0.0053754	330.778	133.661	235.604	1058.93	1058.06	787.762
FBgn0025838	-4.23926	0.59868	20.943	0.00242084	0.0286305	22.4076	37.222	40.0082	3.36168	0	2.99529
FBgn0025839	-0.424541	8.51929	2.42316	0.162626	0.348527	5069.45	4565.61	6996.99	4604.39	5223.49	5290.69
FBgn0025864	1.02814	4.6377	15.4822	0.00541081	0.0432443	377.728	115.896	208.932	714.918	559.102	392.383
FBgn0025865	0.485086	4.09312	2.4	0.164384	0.350862	348.918	95.5928	169.813	448.225	340.807	209.671
FBgn0025866	0.114299	5.5097	0.479252	0.510617	0.695645	665.825	476.272	605.457	857.23	848.677	631.008
FBgn0025874	-0.743461	0.992465	4.42417	0.0726853	0.207669	46.9492	17.765	33.7847	24.6524	22.275	20.9671
FBgn0025878	0.262635	2.63571	1.27941	0.294526	0.504737	84.2951	64.2925	71.1257	132.226	100.237	94.8509
FBgn0025879	-0.903795	3.06766	9.91666	0.0157371	0.0801079	248.617	92.209	115.579	99.73	84.645	94.8509
FBgn0025885	0.149854	7.55308	0.382035	0.55569	0.729956	2725.19	1754.51	2739.23	2963.89	4547.44	2304.38
FBgn0025936	-0.716337	4.70276	15.1837	0.00568656	0.0444138	487.631	344.303	461.428	304.793	360.855	292.54
FBgn0026015	0.342844	5.73794	4.2	0.0787677	0.218008	719.176	511.802	649.911	1066.77	1012.4	850.663
FBgn0026056	0.376381	2.30119	1.39388	0.27554	0.484991	78.96	49.0653	40.0082	124.382	91.3275	57.909
FBgn0026059	-0.106331	5.50668	0.102706	0.757772	0.865542	1118.24	431.436	436.534	1092.55	652.657	468.264
FBgn0026060	-0.456933	2.48217	1.95434	0.20397	0.400425	159.702	46.8066	66.8315	91.9645	80.3459	56.9106
FBgn0026061	0.398812	5.33328	6.78598	0.0345314	0.129675	584.731	361.222	459.65	856.109	770.715	631.008
FBgn0026076	-0.162789	3.22097	0.765553	0.410029	0.611374	161.121	86.2873	152.92	162.481	162.607	106.832
FBgn0026077	0.79503	8.36023	7.89042	0.0256259	0.108817	4177.41	2448.19	3160.65	9721.99	4466.14	6370.99
FBgn0026079	0.986649	6.25273	28.6306	0.000993101	0.0189538	786.399	526.183	748.598	1605.76	1960.2	1408.79
FBgn0026080	0.288286	2.0825	0.663732	0.441539	0.640524	96.0324	24.5327	40.8973	82.9216	77.9625	61.9027
FBgn0026083	-0.112595	5.12799	0.590876	0.466713	0.661682	602.87	350.225	526.33	597.259	603.652	453.288
FBgn0026084	-0.944743	5.15468	13.5281	0.00759432	0.0521371	953.922	390.831	622.35	603.983	375.334	252.603
FBgn0026085	-0.804866	2.4124	6.43607	0.0381732	0.138221	77.893	70.2142	113.801	59.3898	55.6875	66.8949
FBgn0026086	-0.935401	3.81718	15.2783	0.00559726	0.0439216	219.776	223.332	271.167	175.928	167.062	130.794
FBgn0026088	-0.556048	6.86841	3.27404	0.112428	0.27593	1415.94	1506.64	2533.85	1582.23	1479.06	1531.59
FBgn0026089	-0.165956	5.79291	0.590647	0.466796	0.661683	854.689	612.47	881.959	755.259	915.502	852.66
FBgn0026090	-0.375874	4.37688	1.6568	0.238144	0.442052	301.969	260.554	360.074	228.595	297.371	331.479
FBgn0026136	-2.45068	1.85331	13.1742	0.0081048	0.0541886	40.547	80.3656	100.465	34.7374	6.6825	12.9796
FBgn0026141	-4.18661	1.34574	20.8736	0.00244311	0.0287168	46.9492	67.6763	57.7896	5.60281	0	5.99059
FBgn0026143	0.620219	3.68769	4.29772	0.076037	0.213469	249.684	64.2925	125.359	304.793	273.982	191.699
FBgn0026144	0.0953402	5.27719	0.326904	0.585011	0.752334	623.144	328.23	592.121	801.202	622.586	552.132
FBgn0026147	0.328637	3.73263	3.22407	0.114748	0.279664	231.545	106.59	147.586	262.211	242.797	214.663
FBgn0026148	-0.336038	2.1024	1.1092	0.326549	0.534868	55.4854	46.5275	83.5727	61.6309	53.46	62.9012
FBgn0026149	-0.241747	2.95015	1.11275	0.32583	0.534161	173.925	75.2899	95.1306	128.865	129.195	87.8619
FBgn0026150	0.492215	5.40102	5.96343	0.043926	0.151079	678.629	277.473	519.218	959.201	951.142	558.123
FBgn0026160	-0.00199711	2.95111	4.09113e-05	0.995071	0.998072	178.194	60.0627	87.129	178.169	131.422	75.8808
FBgn0026176	-1.54729	0.950283	13.6476	0.00743128	0.0514329	38.413	25.3786	45.3426	22.4112	10.0237	12.9796
FBgn0026179	0.349334	3.96011	0.567099	0.475479	0.6684	399.068	77.8277	130.693	463.913	241.684	175.724
FBgn0026181	-0.255838	4.49842	3.06976	0.122333	0.291433	409.738	246.173	339.625	392.197	344.149	277.564
FBgn0026189	-0.211708	4.13393	0.541721	0.485166	0.67673	416.141	159.885	215.155	401.161	258.39	161.746
FBgn0026190	-0.016936	2.66046	0.00143652	0.970803	0.98602	134.445	40.6058	93.3525	90.7655	175.972	45.9278
FBgn0026192	0.0437017	4.48698	0.0420977	0.843154	0.914223	315.84	210.642	363.63	340.651	386.471	369.419
FBgn0026196	0.794325	6.96973	12.3458	0.00948408	0.0594018	1938.79	863.719	1017.99	3208.17	2824.47	1909
FBgn0026199	-0.266309	6.60733	0.54971	0.482079	0.67364	960.324	1233.4	1923.95	1246.06	1557.02	1467.69
FBgn0026206	-0.682843	3.69973	9.12565	0.0188826	0.0894431	219.808	183.572	223.157	159.12	158.152	161.746
FBgn0026207	-0.583646	2.99734	3.4247	0.105798	0.263978	224.076	60.0627	126.248	123.262	124.74	67.8933
FBgn0026238	-0.274594	6.27429	0.900102	0.373718	0.580186	930.448	927.165	1471.41	1058.93	1156.07	1167.17
FBgn0026239	0.447816	3.52873	3.88976	0.0883417	0.235242	204.869	87.9792	111.134	273.417	233.887	152.76
FBgn0026250	-0.20887	6.02745	0.260678	0.62504	0.780147	2016.68	467.812	605.457	1332.35	1064.74	650.977
FBgn0026252	0.536201	7.2032	6.94913	0.0329873	0.126166	2518.18	1075.21	1443.85	3357.2	3014.92	2279.42
FBgn0026257	-0.90496	1.07789	3.16293	0.117676	0.28393	57.6195	29.6084	18.6705	25.7729	14.4787	25.9592
FBgn0026259	0.321215	6.0186	1.9719	0.202173	0.398114	1258.02	439.896	757.489	1517.24	1208.42	870.632
FBgn0026261	0.201757	4.6901	0.307381	0.596204	0.760524	655.155	168.345	224.046	602.862	476.685	304.521
FBgn0026262	-1.04505	3.39447	18.798	0.00324987	0.0333434	307.304	120.125	163.589	138.95	100.237	95.8494
FBgn0026309	-0.0977407	1.90542	0.090835	0.771697	0.874353	86.4292	27.0705	47.1208	69.4748	67.9387	37.9404
FBgn0026313	-0.0556202	3.57084	0.0809366	0.784098	0.881512	230.478	123.509	136.917	220.751	201.589	149.765
FBgn0026314	-0.631088	5.22647	3.51242	0.102176	0.258245	398.001	512.648	849.952	583.813	501.187	372.415
FBgn0026315	0.232752	4.597	1.5094	0.258139	0.465603	416.141	172.575	343.181	506.494	481.14	311.51
FBgn0026316	-0.259083	6.79283	1.02505	0.344362	0.552801	1505.58	1279.08	2012.86	1452.25	1845.48	1596.49
FBgn0026317	0.49103	3.47003	1.96323	0.203058	0.399232	243.282	65.1384	88.9071	270.055	230.546	142.776
FBgn0026319	-0.281264	0.77641	0.14812	0.711534	0.83611	56.5524	5.07572	18.6705	35.858	11.1375	22.9639
FBgn0026320	-0.917731	2.04596	10.0381	0.0153158	0.0790411	68.2897	57.5249	81.7945	45.943	42.3225	45.9278
FBgn0026323	0.168216	4.71671	1.36794	0.279682	0.489858	417.208	241.097	348.516	499.77	495.619	373.413
FBgn0026324	-0.066925	5.22037	0.115469	0.743768	0.856162	574.061	353.609	623.239	555.799	640.406	569.106
FBgn0026326	-0.160412	3.73404	0.766282	0.409818	0.611222	278.494	115.896	190.261	222.992	220.522	170.732
FBgn0026361	-0.0711824	2.30867	0.0556857	0.820069	0.902144	75.7589	46.5275	79.1273	86.2832	55.6875	84.8666
FBgn0026369	0.555408	3.67361	4.10437	0.0815663	0.222911	202.735	82.9035	144.919	376.509	246.139	143.774
FBgn0026371	-1.03467	3.17451	21.1931	0.00234272	0.0283639	155.786	125.201	196.485	109.815	92.4412	84.8666
FBgn0026372	0.125421	10.571	0.238093	0.640198	0.790411	33657.2	12216.4	16009.5	32593.8	26977.2	19664.1
FBgn0026373	-0.124285	4.98954	0.228255	0.647085	0.795835	420.409	361.222	526.33	406.764	562.444	494.223
FBgn0026374	0.37224	2.20608	0.472	0.513733	0.69835	126.976	17.765	33.7847	119.9	76.8487	57.909
FBgn0026375	-0.10826	3.64048	0.212982	0.658156	0.803239	265.69	124.355	141.362	264.453	189.337	141.777
FBgn0026376	0.749145	3.36339	4.13129	0.0807654	0.221551	178.194	67.6763	74.682	349.615	172.631	127.799
FBgn0026378	0.0919171	2.70532	0.0954528	0.766167	0.871304	108.837	54.141	93.3525	166.964	111.375	58.9074
FBgn0026379	-0.673448	3.71358	4.28543	0.0763735	0.213842	204.869	148.888	291.615	113.177	210.499	159.749
FBgn0026380	-0.162396	5.39193	0.269876	0.619109	0.77595	1083.03	351.917	464.095	954.719	589.174	449.294
FBgn0026393	-0.0456	-0.0981096	0.00971329	0.924198	0.960538	16.0054	5.92168	12.447	16.8084	11.1375	10.9827
FBgn0026400	0.078925	5.66467	0.106286	0.75375	0.862667	632.747	516.032	813.5	745.173	968.962	811.724
FBgn0026401	-0.507337	6.03837	2.88902	0.132095	0.305058	991.268	748.669	1359.39	652.167	1080.34	881.615
FBgn0026402	-0.19748	2.59219	0.768368	0.409212	0.610763	124.842	50.7572	89.7962	96.3683	102.465	72.8855
FBgn0026403	-0.0712109	6.66526	0.0881503	0.774984	0.875957	2071.1	1138.65	1025.99	1958.74	1611.6	1330.91
FBgn0026404	0.0341719	2.68854	0.011416	0.917848	0.957539	126.976	50.7572	85.3508	171.446	80.19	71.887
FBgn0026409	0.700496	9.11979	6.69627	0.0354205	0.131927	9811.31	2993.83	5491.79	14191.9	12496.3	7874.63
FBgn0026411	-0.483862	0.824766	1.66932	0.23655	0.440338	32.0108	16.0731	31.1175	20.1701	27.8437	18.9702
FBgn0026415	0.144349	8.6565	0.299596	0.6008	0.763326	8456.19	3377.05	4323.55	9916.97	6270.41	5089
FBgn0026417	0.0961169	1.92584	0.0888477	0.774125	0.875834	59.7535	27.0705	61.3459	51.5458	63.4837	66.8949
FBgn0026418	0.202723	7.07392	1.15594	0.317254	0.526766	2420.02	1223.25	1520.31	2819.33	2576.1	1785.19
FBgn0026427	-0.565669	1.04705	1.87399	0.212482	0.411156	52.2843	20.3029	24.894	39.2197	20.0475	18.9702
FBgn0026428	0.657734	6.30519	12.5897	0.00904863	0.0577759	918.71	549.87	1039.32	1762.64	1608.25	1385.82
FBgn0026430	-0.351472	3.08511	1.22578	0.30409	0.513241	194.199	91.363	103.132	189.375	119.171	66.8949
FBgn0026431	-1.2181	1.44479	13.3084	0.00790623	0.0531998	74.6919	31.3003	46.2317	23.5318	24.5025	26.9576
FBgn0026432	-0.202623	0.474212	0.143863	0.715487	0.839285	27.7427	16.0731	10.6689	31.3757	12.2512	14.9765
FBgn0026433	-0.100919	1.78409	0.070958	0.797468	0.889304	80.027	25.3786	41.7863	79.5599	54.5737	28.9545
FBgn0026438	0.264349	0.709989	0.341121	0.577142	0.746104	33.0778	10.9974	14.2251	36.9785	20.0475	23.9623
FBgn0026439	0.340636	5.03756	2.59227	0.150534	0.332524	384.13	340.919	409.862	733.968	553.534	518.186
FBgn0026441	0.416267	3.11597	2.08315	0.191285	0.386223	176.059	53.2951	86.2399	206.183	168.176	114.82
FBgn0026479	0.00276452	4.64281	5.56935e-05	0.99425	0.997957	667.959	145.504	287.17	556.919	445.5	256.597
FBgn0026533	-0.606035	5.20372	8.07996	0.0244088	0.105267	925.112	359.53	590.343	596.139	540.169	326.487
FBgn0026562	-0.0423398	9.49454	0.0581905	0.816153	0.900047	12641.1	6862.38	10587.1	14152.7	10729.9	10185
FBgn0026563	-1.34473	0.0198885	4.81925	0.0633866	0.190268	19.2065	17.765	12.447	4.48225	7.79625	10.9827
FBgn0026565	2.4565	3.88043	50.3585	0.000176013	0.0117616	42.6811	48.2194	85.3508	535.628	439.931	268.578
FBgn0026566	0.213663	5.77906	1.75044	0.226572	0.428219	944.319	497.421	644.577	1104.87	1007.94	797.746
FBgn0026570	-0.0167505	1.46901	0.00141978	0.970974	0.986063	69.3568	16.0731	31.1175	63.872	45.6637	23.9623
FBgn0026573	-0.594051	2.58374	3.39968	0.106862	0.265615	150.451	61.7546	84.4618	113.177	84.645	40.9357
FBgn0026575	-0.491704	4.14674	6.7986	0.0344086	0.129473	353.186	225.87	249.829	305.913	221.636	197.689
FBgn0026576	0.702923	6.15765	15.3333	0.00554612	0.0437117	1006.21	448.355	815.278	1590.08	1676.19	1118.24
FBgn0026577	-0.456069	2.01008	1.09366	0.329731	0.537618	107.77	42.2977	40.0082	89.6449	52.3462	26.9576
FBgn0026582	-0.215492	1.52528	0.389328	0.552037	0.727027	55.4854	26.2246	40.8973	52.6664	54.5737	21.9655
FBgn0026592	0.258682	1.48092	0.637134	0.450451	0.647103	49.0832	18.611	34.6738	41.4608	55.6875	43.931
FBgn0026593	0.221958	4.44252	1.25687	0.29849	0.508315	310.505	165.807	348.516	387.714	397.609	352.446
FBgn0026597	0.236962	3.74542	0.953529	0.360704	0.569021	279.561	91.363	152.031	271.176	262.845	180.716
FBgn0026598	-0.273698	4.02157	2.3077	0.171654	0.361038	352.119	155.655	229.38	264.453	273.982	185.708
FBgn0026602	0.201323	4.58617	1.59303	0.246513	0.452056	370.258	205.567	336.958	465.033	402.064	385.394
FBgn0026616	-0.645898	2.48407	8.79101	0.020457	0.0942533	121.641	65.1384	87.129	70.5954	80.19	58.9074
FBgn0026619	1.50642	3.39795	24.3537	0.0015857	0.0228821	130.177	40.6058	62.235	359.7	233.887	180.716
FBgn0026620	-0.58458	5.59809	10.3189	0.0143954	0.0762018	869.627	578.632	897.073	639.841	640.406	604.051
FBgn0026630	-0.0231014	4.34271	0.0135187	0.910638	0.953703	315.84	203.029	304.951	450.466	276.21	268.578
FBgn0026634	-0.479537	5.01237	8.91012	0.0198779	0.0922856	590.066	350.225	590.343	460.551	472.23	386.393
FBgn0026666	0.382149	4.53291	5.89706	0.0448222	0.153157	353.186	202.183	260.498	491.927	415.429	375.41
FBgn0026679	0.398652	5.06024	3.57024	0.0998781	0.254782	371.325	331.614	425.865	629.756	700.549	529.168
FBgn0026702	0.901558	4.28263	25.335	0.00141635	0.0219933	210.204	151.426	176.925	453.827	403.177	377.407
FBgn0026713	0.477242	4.37444	3.80455	0.091238	0.240212	403.336	137.044	196.485	454.948	433.249	304.521
FBgn0026718	0.157625	6.03288	0.205885	0.663468	0.806534	567.658	588.784	1298.93	1130.65	1230.69	1014.41
FBgn0026721	0.906468	7.21637	28.7157	0.000984482	0.0189259	1708.31	955.082	1581.66	3877.14	3189.78	2556.98
FBgn0026722	-0.0739351	3.47002	0.14343	0.715893	0.83954	220.875	89.6711	162.7	203.942	170.404	151.762
FBgn0026737	-0.554832	4.43365	3.75553	0.0929611	0.243406	279.561	273.243	456.094	254.367	317.419	273.57
FBgn0026738	-0.123997	4.52705	0.207986	0.661883	0.80544	296.634	257.17	394.748	287.984	419.884	353.445
FBgn0026741	0.0227887	3.4958	0.0040111	0.951236	0.975491	291.298	90.517	95.1306	226.353	218.295	120.81
FBgn0026751	-0.207157	2.34245	0.823423	0.393743	0.59855	100.301	48.2194	71.1257	94.1272	80.19	54.9137
FBgn0026754	-0.5217	4.89776	2.07587	0.191973	0.387037	670.093	338.381	435.645	224.112	465.547	463.272
FBgn0026755	1.35572	3.63049	16.4456	0.00462994	0.0400315	77.893	61.7546	137.806	345.133	376.447	169.733
FBgn0026760	1.00508	3.2387	9.17933	0.0186448	0.0886789	60.8205	59.2168	126.248	257.729	196.02	163.743
FBgn0026761	1.04861	5.93174	18.4829	0.00340084	0.0340961	877.096	316.387	496.102	1799.62	1408.89	924.547
FBgn0026777	-0.276317	5.60586	2.39777	0.164554	0.351083	1060.62	488.115	666.803	782.152	736.189	639.994
FBgn0026787	-0.231359	2.67543	0.561862	0.47745	0.669539	144.049	52.4491	90.6853	132.226	109.147	51.9184
FBgn0026869	-1.22104	4.29378	32.2252	0.000699357	0.0176778	432.754	319.238	332.886	198.485	179.893	190.181
FBgn0026872	-0.039275	5.71411	0.0355567	0.855676	0.921612	699.97	577.786	831.282	835.939	929.981	762.801
FBgn0026873	0.152437	3.77141	0.701944	0.429252	0.628958	246.483	112.512	175.147	238.68	240.57	216.66
FBgn0026876	-0.294394	1.92041	1.26006	0.297924	0.50768	67.2227	44.8355	49.788	56.0281	64.5975	41.9341
FBgn0026879	-0.29379	7.68388	1.04298	0.340442	0.548452	3044.23	2262.08	3794.56	2307.24	3284.45	3254.89
FBgn0027052	-0.0658384	4.94997	0.0632635	0.808488	0.895127	396.934	329.922	527.219	434.778	486.709	525.175
FBgn0027053	0.0536146	4.54758	0.0815798	0.783267	0.881053	442.816	233.483	260.498	444.863	433.249	299.529
FBgn0027054	-0.261351	3.77727	0.688012	0.433664	0.63292	359.588	126.047	145.808	274.538	224.977	125.802
FBgn0027055	0.296361	3.74536	0.84995	0.386625	0.592122	296.634	80.3656	142.251	333.927	252.821	153.758
FBgn0027057	0.256969	4.69995	1.34644	0.283184	0.493456	495.101	200.491	296.95	570.366	544.624	302.525
FBgn0027066	-1.03676	6.16044	42.4796	0.000300636	0.0132596	1645.36	878.946	1431.4	818.01	821.947	662.958
FBgn0027070	-0.442471	3.49647	5.26712	0.0546404	0.173901	214.472	134.507	171.591	171.446	140.332	149.765
FBgn0027073	1.40896	4.80913	33.1976	0.000639671	0.0171825	306.237	111.666	231.159	947.995	605.88	483.241
[truncated: 8,498 more rows]
