# Supplementary material for: The intracellular symbiont Wolbachia alters Drosophila development and metabolism to buffer against nutritional stress
Source: PLoS Genet. 2025 Oct 15;21(10):e1011905. doi: 10.1371/journal.pgen.1011905 (PMC12543281; doi:10.1371/journal.pgen.1011905)
Supplement: S3 Table — (XLSX) [file pgen.1011905.s004.xlsx]

## Sheet: Table S3. RNAseq-DEGs
gene	logFC	logCPM	F	PValue	FDR	NAME	SYMBOL	FEATURE_TYPE	GO_CELLULAR_COMPONENT	GO_BIOLOGICAL_PROCESS
FBgn0033481	5.19755	3.39176	222.335	1.2e-06	0.00285346	-	CG12920	SO0001217:protein_coding_gene	cellular_component ; GO:0005575 | is_active_in no biological data available <newline> cellular_component ; GO:0005575 |	biological_process ; GO:0008150 | involved_in no biological data available <newline> biological_process ; GO:0008150 |
FBgn0033936	6.10477	4.24211	246.341	8.42e-07	0.00285346	Achilles	Achl	SO0001217:protein_coding_gene	nucleus ; GO:0005634 | is_active_in inferred from biological aspect of ancestor with PANTHER:PTN000513388 <newline> polysome ; GO:0005844 | part_of inferred from biological aspect of ancestor with PANTHER:PTN000513388 <newline> nucleus ; GO:0005634 | <newline> polysome ; GO:0005844 |	negative regulation of gene expression ; GO:0010629 | involved_in inferred from mutant phenotype <newline> negative regulation of gene expression ; GO:0010629 |
FBgn0037410	4.77542	6.19495	229.221	1.08e-06	0.00285346	Osiris 2	Osi2	SO0001217:protein_coding_gene	plasma membrane ; GO:0005886 | located_in inferred from sequence model <newline> membrane ; GO:0016020 | is_active_in inferred from biological aspect of ancestor with PANTHER:PTN000498286 <newline> plasma membrane ; GO:0005886 | <newline> membrane ; GO:0016020 |	biological_process ; GO:0008150 | involved_in no biological data available <newline> biological_process ; GO:0008150 |
FBgn0043792	4.67253	6.9276	214.685	1.36e-06	0.00285346	-	CG30427	SO0001217:protein_coding_gene	peroxisome ; GO:0005777 | is_active_in inferred from biological aspect of ancestor with PANTHER:PTN000110227 <newline> peroxisome ; GO:0005777 |	long-chain fatty-acyl-CoA metabolic process ; GO:0035336 | involved_in inferred from biological aspect of ancestor with PANTHER:PTN000110226 <newline> determination of adult lifespan ; GO:0008340 | involved_in inferred from mutant phenotype <newline> long-chain fatty-acyl-CoA metabolic process ; GO:0035336 | <newline> determination of adult lifespan ; GO:0008340 |
FBgn0051876	5.84128	7.24776	220.367	1.24e-06	0.00285346	Cuticular protein 30F	Cpr30F	SO0001217:protein_coding_gene	extracellular matrix ; GO:0031012 | is_active_in inferred from biological aspect of ancestor with PANTHER:PTN000955699 <newline> chitin-based extracellular matrix ; GO:0062129 | located_in inferred from sequence model <newline> extracellular matrix ; GO:0031012 | <newline> chitin-based extracellular matrix ; GO:0062129 |	chitin-based cuticle development ; GO:0040003 | involved_in inferred from sequence model <newline> chitin-based cuticle development ; GO:0040003 |
FBgn0031688	3.73931	5.59012	187.032	2.19e-06	0.00383396	Cytochrome P450 28d2	Cyp28d2	SO0001217:protein_coding_gene	-	-
FBgn0040859	-5.12946	2.43688	147.464	4.97e-06	0.00404357	long non-coding RNA:CR32658	lncRNA:CR32658	SO0002127:lncRNA_gene	-	-
FBgn0034247	5.42247	3.46643	156.263	4.07e-06	0.00404357	-	CG6484	SO0001217:protein_coding_gene	membrane ; GO:0016020 | is_active_in inferred from biological aspect of ancestor with PANTHER:PTN008282071 <newline> membrane ; GO:0016020 | located_in inferred from electronic annotation with InterPro:IPR003663, InterPro:IPR005828, InterPro:IPR005829 <newline> membrane ; GO:0016020 |	transmembrane transport ; GO:0055085 | involved_in inferred from biological aspect of ancestor with PANTHER:PTN008282071 <newline> transmembrane transport ; GO:0055085 | involved_in inferred from electronic annotation with InterPro:IPR003663, InterPro:IPR005828, InterPro:IPR005829 <newline> carbohydrate transport ; GO:0008643 | involved_in inferred from electronic annotation with InterPro:IPR0447…
FBgn0263776	2.57405	4.56485	167.266	3.22e-06	0.00404357	-	CG43693	SO0001217:protein_coding_gene	vacuolar membrane ; GO:0005774 | is_active_in inferred from biological aspect of ancestor with PANTHER:PTN001119389 <newline> plasma membrane ; GO:0005886 | located_in inferred from sequence or structural similarity with UniProtKB:Q924A5 <newline> vacuolar membrane ; GO:0005774 | <newline> plasma membrane ; GO:0005886 |	amino acid transmembrane transport ; GO:0003333 | involved_in inferred from biological aspect of ancestor with PANTHER:PTN000535793 <newline> amino acid transmembrane transport ; GO:0003333 |
FBgn0034512	-2.5457	4.63302	166.643	3.26e-06	0.00404357	Bombardier	Bbd	SO0001217:protein_coding_gene	extracellular space ; GO:0005615 | located_in inferred from high throughput direct assay <newline> extracellular space ; GO:0005615 |	sexual reproduction ; GO:0019953 | involved_in inferred from high throughput expression pattern <newline> antimicrobial humoral response ; GO:0019730 | involved_in inferred from mutant phenotype <newline> sexual reproduction ; GO:0019953 | <newline> antimicrobial humoral response ; GO:0019730 |
FBgn0004781	6.3021	5.55291	152.646	4.41e-06	0.00404357	Ccp84Ac	Ccp84Ac	SO0001217:protein_coding_gene	chitin-based extracellular matrix ; GO:0062129 | located_in inferred from sequence model <newline> extracellular matrix ; GO:0031012 | is_active_in inferred from biological aspect of ancestor with PANTHER:PTN000955699 <newline> chitin-based extracellular matrix ; GO:0062129 | <newline> extracellular matrix ; GO:0031012 |	chitin-based cuticle development ; GO:0040003 | involved_in inferred from sequence model <newline> chitin-based cuticle development ; GO:0040003 |
FBgn0030540	5.64281	6.70064	147.189	5e-06	0.00404357	-	CG11581	SO0001217:protein_coding_gene	-	-
FBgn0003961	-2.62851	7.90864	147.113	5.01e-06	0.00404357	Urate oxidase	Uro	SO0001217:protein_coding_gene	peroxisome ; GO:0005777 | is_active_in inferred from biological aspect of ancestor with PANTHER:PTN000044668 <newline> peroxisome ; GO:0005777 | located_in inferred from sequence or structural similarity with RGD:621369 inferred from sequence model <newline> peroxisome ; GO:0005777 |	purine nucleobase catabolic process ; GO:0006145 | involved_in inferred from biological aspect of ancestor with PANTHER:PTN000044668 <newline> urate catabolic process ; GO:0019628 | involved_in inferred from biological aspect of ancestor with PANTHER:PTN000044668 <newline> allantoin biosynthetic process ; GO:0019428 | involved_in traceable author statement <newline> purine nucleobase metabolic pr…
FBgn0031918	4.02927	5.64646	141.771	5.68e-06	0.00426159	-	CG6055	SO0001217:protein_coding_gene	-	-
FBgn0037122	6.95148	3.77661	130.876	7.47e-06	0.00456733	-	CG14570	SO0001217:protein_coding_gene	cellular_component ; GO:0005575 | is_active_in no biological data available <newline> cellular_component ; GO:0005575 |	biological_process ; GO:0008150 | involved_in no biological data available <newline> biological_process ; GO:0008150 |
FBgn0035792	6.6184	4.37612	129.064	7.83e-06	0.00456733	-	CG7548	SO0001217:protein_coding_gene	-	-
FBgn0033590	2.2115	5.38976	130.611	7.52e-06	0.00456733	-	CG13217	SO0001217:protein_coding_gene	cellular_component ; GO:0005575 | is_active_in no biological data available <newline> cellular_component ; GO:0005575 |	biological_process ; GO:0008150 | involved_in no biological data available <newline> biological_process ; GO:0008150 |
FBgn0003863	3.05084	6.03317	134.652	6.78e-06	0.00456733	alphaTrypsin	alphaTry	SO0001217:protein_coding_gene	-	proteolysis ; GO:0006508 | involved_in inferred from electronic annotation with InterPro:IPR001254, InterPro:IPR001314, InterPro:IPR018114 <newline> proteolysis ; GO:0006508 | involved_in inferred from sequence model <newline> proteolysis ; GO:0006508 |
FBgn0038485	3.92144	3.4429	124.488	8.86e-06	0.00484921	-	CG5255	SO0001217:protein_coding_gene	-	proteolysis ; GO:0006508 | involved_in inferred from sequence model <newline> proteolysis ; GO:0006508 | involved_in inferred from electronic annotation with InterPro:IPR001254, InterPro:IPR001314, InterPro:IPR018114 <newline> proteolysis ; GO:0006508 |
FBgn0030340	8.09213	5.26896	120.936	9.77e-06	0.00484921	-	CG15740	SO0001217:protein_coding_gene	Golgi apparatus ; GO:0005794 | is_active_in inferred from biological aspect of ancestor with PANTHER:PTN001504455 <newline> Golgi apparatus ; GO:0005794 |	-
FBgn0036612	6.6503	5.66218	119.545	1.02e-05	0.00484921	-	CG4998	SO0001217:protein_coding_gene	-	proteolysis ; GO:0006508 | involved_in inferred from electronic annotation with InterPro:IPR001254, InterPro:IPR001314, InterPro:IPR018114 <newline> proteolysis ; GO:0006508 |
FBgn0052074	4.45528	9.03749	122.798	9.28e-06	0.00484921	-	CG32074	SO0001217:protein_coding_gene	cellular_component ; GO:0005575 | is_active_in no biological data available <newline> cellular_component ; GO:0005575 |	biological_process ; GO:0008150 | involved_in no biological data available <newline> biological_process ; GO:0008150 |
FBgn0036289	3.24663	6.88936	116.137	1.12e-05	0.00511645	-	CG10657	SO0001217:protein_coding_gene	endosome ; GO:0005768 | located_in inferred from sequence or structural similarity with UniProtKB:Q5SYC1 <newline> endosome ; GO:0005768 |	biological_process ; GO:0008150 | involved_in no biological data available <newline> biological_process ; GO:0008150 |
FBgn0035988	-5.14616	1.16663	102.151	1.73e-05	0.00533879	-	CG3982	SO0001217:protein_coding_gene	-	-
FBgn0004172	-5.0256	1.29655	110.43	1.33e-05	0.00533879	Male-specific RNA 84Da	Mst84Da	SO0001217:protein_coding_gene	cellular_component ; GO:0005575 | is_active_in no biological data available <newline> cellular_component ; GO:0005575 |	spermatogenesis ; GO:0007283 | involved_in inferred from genetic interaction with Mst84Db,Mst84Dc,Mst84Dd <newline> sperm axoneme assembly ; GO:0007288 | involved_in inferred from genetic interaction with Mst84Db,Mst84Dc,Mst84Dd <newline> spermatogenesis ; GO:0007283 | <newline> sperm axoneme assembly ; GO:0007288 |
FBgn0266707	-9.335	1.50466	240.435	1.61e-05	0.00533879	long non-coding RNA:CR45197	lncRNA:CR45197	SO0002127:lncRNA_gene	-	-
FBgn0010113	-2.24282	3.88469	111.992	1.27e-05	0.00533879	headcase	heca	SO0001217:protein_coding_gene	perinuclear region of cytoplasm ; GO:0048471 | located_in inferred from direct assay <newline> dendrite ; GO:0030425 | located_in inferred from direct assay <newline> axon ; GO:0030424 | located_in inferred from direct assay <newline> cytoplasm ; GO:0005737 | located_in inferred from direct assay <newline> perinuclear region of cytoplasm ; GO:0048471 | <newline> dendrite ; GO:0030425 | <newline> …	negative regulation of neurogenesis ; GO:0050768 | involved_in inferred from mutant phenotype <newline> terminal branching, open tracheal system ; GO:0007430 | involved_in inferred from mutant phenotype <newline> regulation of neuron remodeling ; GO:1904799 | involved_in inferred from mutant phenotype <newline> salivary gland cell autophagic cell death ; GO:0035071 | involved_in inferred from mut…
FBgn0025709	2.18139	3.91892	111.416	1.29e-05	0.00533879	Concentrative nucleoside transporter 2	CNT2	SO0001217:protein_coding_gene	plasma membrane ; GO:0005886 | is_active_in inferred from biological aspect of ancestor with PANTHER:PTN000063482 <newline> membrane ; GO:0016020 | located_in inferred from electronic annotation with InterPro:IPR008276, InterPro:IPR018270 <newline> plasma membrane ; GO:0005886 | <newline> membrane ; GO:0016020 |	cyclic-nucleotide-mediated signaling ; GO:0019935 | acts_upstream_of_positive_effect inferred from mutant phenotype <newline> nucleoside transmembrane transport ; GO:1901642 | involved_in inferred from electronic annotation with InterPro:IPR008276, InterPro:IPR018270 <newline> nucleoside transmembrane transport ; GO:1901642 | involved_in inferred from biological aspect of ancestor with PANTHER:PT…
FBgn0031865	1.75105	4.24314	104.447	1.6e-05	0.00533879	Na[+]/H[+] hydrogen antiporter 1	Nha1	SO0001217:protein_coding_gene	brush border ; GO:0005903 | located_in inferred from direct assay <newline> membrane ; GO:0016020 | located_in inferred from electronic annotation with InterPro:IPR006153 <newline> brush border ; GO:0005903 | <newline> membrane ; GO:0016020 |	transmembrane transport ; GO:0055085 | involved_in inferred from electronic annotation with InterPro:IPR006153 <newline> monoatomic cation transport ; GO:0006812 | involved_in inferred from electronic annotation with InterPro:IPR006153 <newline> proton transmembrane transport ; GO:1902600 | involved_in inferred from electronic annotation with InterPro:IPR006153 <newline> renal sodium ion transpor…
FBgn0085487	4.32673	4.54193	102.916	1.69e-05	0.00533879	-	CG34458	SO0001217:protein_coding_gene	extracellular space ; GO:0005615 | is_active_in inferred from biological aspect of ancestor with PANTHER:PTN001207268 <newline> extracellular space ; GO:0005615 |	proteolysis ; GO:0006508 | involved_in inferred from electronic annotation with InterPro:IPR001254, InterPro:IPR001314, InterPro:IPR018114 <newline> proteolysis ; GO:0006508 | involved_in inferred from biological aspect of ancestor with PANTHER:PTN001207268 <newline> proteolysis ; GO:0006508 |
FBgn0011555	3.12749	4.8828	102.17	1.73e-05	0.00533879	thetaTrypsin	thetaTry	SO0001217:protein_coding_gene	-	proteolysis ; GO:0006508 | involved_in inferred from electronic annotation with InterPro:IPR001254, InterPro:IPR001314, InterPro:IPR018114 <newline> proteolysis ; GO:0006508 | involved_in inferred from sequence model <newline> proteolysis ; GO:0006508 |
FBgn0267242	2.98388	5.55546	103.761	1.64e-05	0.00533879	antisense RNA:CR45682	asRNA:CR45682	SO0002182:antisense_lncRNA_gene	-	-
FBgn0039777	3.98763	7.33457	102.788	1.69e-05	0.00533879	Jonah 99Fii	Jon99Fii	SO0001217:protein_coding_gene	-	proteolysis ; GO:0006508 | involved_in inferred from sequence model <newline> proteolysis ; GO:0006508 | involved_in inferred from electronic annotation with InterPro:IPR001254, InterPro:IPR001314, InterPro:IPR018114 <newline> proteolysis ; GO:0006508 |
FBgn0010425	2.06926	8.13437	103.038	1.68e-05	0.00533879	epsilonTrypsin	epsilonTry	SO0001217:protein_coding_gene	-	proteolysis ; GO:0006508 | involved_in inferred from electronic annotation with InterPro:IPR001254, InterPro:IPR001314, InterPro:IPR018114 <newline> proteolysis ; GO:0006508 | involved_in inferred from sequence model <newline> proteolysis ; GO:0006508 |
FBgn0260447	-4.23388	1.35321	96.419	2.1e-05	0.0053754	-	CR11386	SO0000336:pseudogene	-	-
FBgn0017424	-8.32158	3.07586	97.6112	2.01e-05	0.0053754	antisense RNA:CR11538	asRNA:CR11538	SO0002182:antisense_lncRNA_gene	nucleus ; GO:0005634 | is_active_in inferred from direct assay <newline> nucleus ; GO:0005634 |	negative regulation of antimicrobial peptide production ; GO:0002785 | involved_in inferred from mutant phenotype <newline> negative regulation of Toll signaling pathway ; GO:0045751 | involved_in inferred from mutant phenotype <newline> negative regulation of antimicrobial peptide production ; GO:0002785 | <newline> negative regulation of Toll signaling pathway ; GO:0045751 |
FBgn0052249	-4.78609	3.58802	97.4364	2.03e-05	0.0053754	-	CG32249	SO0001217:protein_coding_gene	-	-
FBgn0022700	4.88892	3.72658	100.244	1.84e-05	0.0053754	Chitinase 4	Cht4	SO0001217:protein_coding_gene	extracellular region ; GO:0005576 | located_in inferred from electronic annotation with InterPro:IPR002557 <newline> extracellular region ; GO:0005576 | is_active_in inferred from biological aspect of ancestor with PANTHER:PTN000126545 <newline> extracellular space ; GO:0005615 | located_in inferred from direct assay <newline> extracellular region ; GO:0005576 | <newline> extracellular space ; GO…	chitin catabolic process ; GO:0006032 | involved_in inferred from biological aspect of ancestor with PANTHER:PTN000126545 <newline> carbohydrate metabolic process ; GO:0005975 | involved_in inferred from electronic annotation with InterPro:IPR001223 inferred from electronic annotation with InterPro:IPR001223, InterPro:IPR001579 <newline> chitin catabolic process ; GO:0006032 | involved_in inferre…
FBgn0039415	2.18135	3.83472	97.5264	2.02e-05	0.0053754	-	CG6142	SO0001217:protein_coding_gene	-	-
FBgn0036102	9.25134	4.6243	97.6505	2.01e-05	0.0053754	-	CG12523	SO0001217:protein_coding_gene	-	-
FBgn0025837	1.82213	5.24034	96.8861	2.07e-05	0.0053754	-	CG17636	SO0001217:protein_coding_gene	plasma membrane ; GO:0005886 | is_active_in inferred from biological aspect of ancestor with PANTHER:PTN002269349 <newline> plasma membrane ; GO:0005886 |	glutathione catabolic process ; GO:0006751 | involved_in inferred from biological aspect of ancestor with PANTHER:PTN002269349 <newline> glutathione catabolic process ; GO:0006751 | involved_in inferred from electronic annotation with InterPro:IPR000101 <newline> glutathione catabolic process ; GO:0006751 |
FBgn0030148	2.83981	6.18916	95.3918	2.18e-05	0.00543416	-	CG3106	SO0001217:protein_coding_gene	-	-
FBgn0031467	7.88978	6.72425	94.751	2.23e-05	0.00543416	Cuticular protein 23B	Cpr23B	SO0001217:protein_coding_gene	extracellular matrix ; GO:0031012 | is_active_in inferred from biological aspect of ancestor with PANTHER:PTN000955699 <newline> chitin-based extracellular matrix ; GO:0062129 | located_in inferred from sequence model <newline> extracellular matrix ; GO:0031012 | <newline> chitin-based extracellular matrix ; GO:0062129 |	chitin-based cuticle development ; GO:0040003 | involved_in inferred from sequence model <newline> chitin-based cuticle development ; GO:0040003 |
FBgn0038894	2.45911	3.15168	91.8261	2.47e-05	0.00589834	Juvenile hormone binding protein 16	Jhbp16	SO0001217:protein_coding_gene	extracellular space ; GO:0005615 | is_active_in inferred from biological aspect of ancestor with PANTHER:PTN001663160 <newline> extracellular space ; GO:0005615 | located_in inferred from sequence or structural similarity with to <newline> extracellular space ; GO:0005615 |	multicellular organism reproduction ; GO:0032504 | involved_in inferred from biological aspect of ancestor with PANTHER:PTN001663160 <newline> multicellular organism reproduction ; GO:0032504 |
FBgn0052808	3.08926	4.06136	90.7259	2.57e-05	0.00591438	-	CG32808	SO0001217:protein_coding_gene	-	proteolysis ; GO:0006508 | involved_in inferred from electronic annotation with InterPro:IPR001254, InterPro:IPR001314, InterPro:IPR018114 <newline> proteolysis ; GO:0006508 |
FBgn0085297	2.25969	4.6593	90.5393	2.59e-05	0.00591438	-	CG34268	SO0001217:protein_coding_gene	-	-
FBgn0037068	3.78454	5.46233	85.0431	3.19e-05	0.00713255	Cuticular protein 78Cb	Cpr78Cb	SO0001217:protein_coding_gene	chitin-based extracellular matrix ; GO:0062129 | is_active_in inferred from biological aspect of ancestor with PANTHER:PTN002571557 <newline> chitin-based extracellular matrix ; GO:0062129 | located_in inferred from sequence model <newline> chitin-based extracellular matrix ; GO:0062129 |	chitin-based cuticle development ; GO:0040003 | involved_in inferred from sequence model <newline> chitin-based cuticle development ; GO:0040003 |
FBgn0050471	4.92698	3.96648	83.5038	3.39e-05	0.00730519	-	CG30471	SO0001217:protein_coding_gene	-	-
FBgn0034294	3.05367	4.69856	83.3818	3.41e-05	0.00730519	Mucin 55B	Muc55B	SO0001217:protein_coding_gene	extracellular matrix ; GO:0031012 | located_in inferred from sequence model <newline> extracellular matrix ; GO:0031012 |	biological_process ; GO:0008150 | involved_in no biological data available <newline> biological_process ; GO:0008150 |
FBgn0262840	3.98374	2.25903	81.9262	3.62e-05	0.00759021	-	CG43204	SO0001217:protein_coding_gene	cellular_component ; GO:0005575 | is_active_in no biological data available <newline> cellular_component ; GO:0005575 |	biological_process ; GO:0008150 | involved_in no biological data available <newline> biological_process ; GO:0008150 |
FBgn0032638	-2.95392	2.17215	79.9586	3.92e-05	0.00773311	Serine protease homolog 93	SPH93	SO0001217:protein_coding_gene	extracellular space ; GO:0005615 | is_active_in inferred from biological aspect of ancestor with PANTHER:PTN001207268 <newline> extracellular space ; GO:0005615 |	proteolysis ; GO:0006508 | involved_in inferred from electronic annotation with InterPro:IPR001254, InterPro:IPR001314 <newline> defense response to Gram-positive bacterium ; GO:0050830 | involved_in inferred from expression pattern <newline> proteolysis ; GO:0006508 | involved_in inferred from biological aspect of ancestor with PANTHER:PTN001207268 <newline> proteolysis ; GO:0006508 | <newline> …
FBgn0263454	4.23079	3.02544	79.315	4.03e-05	0.00773311	antisense RNA:CR43477	asRNA:CR43477	SO0002182:antisense_lncRNA_gene	-	-
FBgn0035548	5.22552	3.34991	79.2459	4.04e-05	0.00773311	-	CG15023	SO0001217:protein_coding_gene	-	-
FBgn0034808	2.29598	3.52824	79.1569	4.05e-05	0.00773311	-	CG9896	SO0001217:protein_coding_gene	-	-
FBgn0002531	-3.29225	7.69057	80.1355	3.89e-05	0.00773311	Larval cuticle protein 1	Lcp1	SO0001217:protein_coding_gene	chitin-based extracellular matrix ; GO:0062129 | located_in inferred from direct assay <newline> chitin-based extracellular matrix ; GO:0062129 | is_active_in inferred from biological aspect of ancestor with PANTHER:PTN002571557 <newline> chitin-based extracellular matrix ; GO:0062129 | located_in inferred from sequence model <newline> chitin-based extracellular matrix ; GO:0062129 |	larval chitin-based cuticle development ; GO:0008363 | involved_in inferred by curator from GO:0008010 <newline> chitin-based cuticle development ; GO:0040003 | involved_in inferred from sequence model <newline> larval chitin-based cuticle development ; GO:0008363 | <newline> chitin-based cuticle development ; GO:0040003 |
FBgn0034563	4.50019	2.59611	78.1302	4.23e-05	0.00785143	-	CG15649	SO0001217:protein_coding_gene	-	-
FBgn0031734	2.15224	4.62399	77.7255	4.3e-05	0.00785143	-	CG11147	SO0001217:protein_coding_gene	membrane ; GO:0016020 | located_in inferred from electronic annotation with InterPro:IPR013525 <newline> membrane ; GO:0016020 |	-
FBgn0003057	1.9412	8.29759	77.5392	4.34e-05	0.00785143	-	CG10598	SO0001217:protein_coding_gene	-	-
FBgn0040096	3.46509	1.96038	76.8004	4.48e-05	0.00796636	lectin-33A	lectin-33A	SO0001217:protein_coding_gene	-	-
FBgn0035290	3.66199	2.27804	75.7208	4.69e-05	0.00815587	debris buster	dsb	SO0001217:protein_coding_gene	phagocytic vesicle ; GO:0045335 | located_in inferred from direct assay <newline> lysosomal membrane ; GO:0005765 | located_in inferred from direct assay <newline> membrane ; GO:0016020 | located_in inferred from electronic annotation with InterPro:IPR002159 <newline> late endosome membrane ; GO:0031902 | located_in inferred from direct assay <newline> cytoplasm ; GO:0005737 | is_active_in inferr…	phagosome maturation ; GO:0090382 | involved_in inferred from mutant phenotype <newline> phagosome maturation ; GO:0090382 |
FBgn0029811	6.72241	7.07173	75.4889	4.74e-05	0.00815587	Cuticular protein 5C	Cpr5C	SO0001217:protein_coding_gene	extracellular matrix ; GO:0031012 | is_active_in inferred from biological aspect of ancestor with PANTHER:PTN000955699 <newline> chitin-based extracellular matrix ; GO:0062129 | located_in inferred from sequence model <newline> extracellular matrix ; GO:0031012 | <newline> chitin-based extracellular matrix ; GO:0062129 |	chitin-based cuticle development ; GO:0040003 | involved_in inferred from sequence model <newline> chitin-based cuticle development ; GO:0040003 |
FBgn0266811	7.20397	1.28944	74.4927	4.95e-05	0.00838356	-	CG45273	SO0001217:protein_coding_gene	-	-
FBgn0035776	-4.64647	1.61704	73.6488	5.14e-05	0.00838567	-	CG8564	SO0001217:protein_coding_gene	extracellular space ; GO:0005615 | is_active_in inferred from biological aspect of ancestor with PANTHER:PTN000194073 <newline> extracellular space ; GO:0005615 |	proteolysis ; GO:0006508 | involved_in inferred from biological aspect of ancestor with PANTHER:PTN000194073 <newline> proteolysis ; GO:0006508 | involved_in inferred from electronic annotation with InterPro:IPR000834 <newline> proteolysis ; GO:0006508 |
FBgn0025686	6.98529	2.35381	74.0819	5.04e-05	0.00838567	Amnionless	Amnionless	SO0001217:protein_coding_gene	apical plasma membrane ; GO:0016324 | is_active_in inferred from biological aspect of ancestor with PANTHER:PTN001029969 <newline> receptor complex ; GO:0043235 | part_of inferred from physical interaction with Cubn,Cubn2 <newline> membrane ; GO:0016020 | located_in inferred from sequence model <newline> endocytic vesicle ; GO:0030139 | is_active_in inferred from biological aspect of ancestor wit…	receptor-mediated endocytosis ; GO:0006898 | involved_in inferred from biological aspect of ancestor with PANTHER:PTN001029969 <newline> protein localization ; GO:0008104 | involved_in inferred from biological aspect of ancestor with PANTHER:PTN001029969 <newline> nephrocyte filtration ; GO:0097206 | involved_in inferred from mutant phenotype <newline> renal protein absorption ; GO:0097017 | invo…
FBgn0039448	7.61496	4.07883	72.9669	5.3e-05	0.00838567	TweedleQ	TwdlQ	SO0001217:protein_coding_gene	extracellular matrix ; GO:0031012 | located_in inferred from sequence or structural similarity with TwdlD <newline> extracellular matrix ; GO:0031012 |	body morphogenesis ; GO:0010171 | involved_in inferred from sequence or structural similarity with TwdlD <newline> chitin-based cuticle development ; GO:0040003 | involved_in inferred from sequence or structural similarity with TwdlD <newline> body morphogenesis ; GO:0010171 | <newline> chitin-based cuticle development ; GO:0040003 |
FBgn0000422	2.56264	6.02502	72.7525	5.35e-05	0.00838567	Dopa decarboxylase	Ddc	SO0001217:protein_coding_gene	cytoplasm ; GO:0005737 | is_active_in inferred from biological aspect of ancestor with PANTHER:PTN007556042 <newline> cytoplasm ; GO:0005737 |	adult chitin-containing cuticle pigmentation ; GO:0048085 | involved_in inferred from mutant phenotype <newline> long-term memory ; GO:0007616 | involved_in inferred from genetic interaction with Hn <newline> catecholamine metabolic process ; GO:0006584 | involved_in inferred from biological aspect of ancestor with PANTHER:PTN000242975 <newline> serotonin biosynthetic process from tryptophan ; GO…
FBgn0030390	7.23037	7.81056	72.8709	5.32e-05	0.00838567	-	CG15731	SO0001217:protein_coding_gene	cellular_component ; GO:0005575 | is_active_in no biological data available <newline> cellular_component ; GO:0005575 |	biological_process ; GO:0008150 | involved_in no biological data available <newline> biological_process ; GO:0008150 |
FBgn0032713	1.80823	4.10324	71.9143	5.56e-05	0.0085832	UDP-glycosyltransferase family 36 member D1	Ugt36D1	SO0001217:protein_coding_gene	-	-
FBgn0039864	-2.90084	1.65338	69.4943	6.22e-05	0.00892253	-	CG11550	SO0001217:protein_coding_gene	-	-
FBgn0286507	-4.23675	2.37855	69.2611	6.29e-05	0.00892253	versager	vrs	SO0001217:protein_coding_gene	chromatin ; GO:0000785 | part_of inferred from direct assay <newline> chromatin ; GO:0000785 |	chromatin organization ; GO:0006325 | involved_in inferred from mutant phenotype <newline> chromatin organization ; GO:0006325 |
FBgn0039104	-5.0528	3.20809	70.2656	6e-05	0.00892253	-	CG10252	SO0001217:protein_coding_gene	cytoskeleton ; GO:0005856 | is_active_in inferred from biological aspect of ancestor with PANTHER:PTN001090989 <newline> cytoskeleton ; GO:0005856 |	-
FBgn0034664	3.04474	3.57807	70.6986	5.88e-05	0.00892253	-	CG4377	SO0001217:protein_coding_gene	-	-
FBgn0037144	1.44664	4.78965	69.7716	6.14e-05	0.00892253	-	CG7458	SO0001217:protein_coding_gene	membrane ; GO:0016020 | located_in inferred from electronic annotation with InterPro:IPR005828, InterPro:IPR005829 <newline> membrane ; GO:0016020 |	transmembrane transport ; GO:0055085 | involved_in inferred from electronic annotation with InterPro:IPR005828, InterPro:IPR005829 <newline> transmembrane transport ; GO:0055085 |
FBgn0033158	5.09245	7.23462	69.7373	6.15e-05	0.00892253	-	CG12164	SO0001217:protein_coding_gene	-	imaginal disc fusion, thorax closure ; GO:0046529 | involved_in inferred from mutant phenotype <newline> imaginal disc fusion, thorax closure ; GO:0046529 |
FBgn0051081	10.1021	2.25195	138.833	6.41e-05	0.00897407	TweedleR	TwdlR	SO0001217:protein_coding_gene	extracellular matrix ; GO:0031012 | located_in inferred from sequence or structural similarity with TwdlD <newline> extracellular matrix ; GO:0031012 |	body morphogenesis ; GO:0010171 | involved_in inferred from sequence or structural similarity with TwdlD <newline> chitin-based cuticle development ; GO:0040003 | involved_in inferred from sequence or structural similarity with TwdlD <newline> body morphogenesis ; GO:0010171 | <newline> chitin-based cuticle development ; GO:0040003 |
FBgn0037939	-5.47345	0.851093	67.6735	6.79e-05	0.00913975	-	CG14718	SO0001217:protein_coding_gene	nucleus ; GO:0005634 | is_active_in inferred from biological aspect of ancestor with PANTHER:PTN000579998 <newline> nucleus ; GO:0005634 |	regulation of DNA-templated transcription ; GO:0006355 | involved_in inferred from electronic annotation with InterPro:IPR034870 <newline> regulation of DNA-templated transcription ; GO:0006355 |
FBgn0036415	-3.53797	1.33205	66.7208	7.11e-05	0.00913975	-	CG7768	SO0001217:protein_coding_gene	cytoplasm ; GO:0005737 | is_active_in inferred from biological aspect of ancestor with PANTHER:PTN008511653 <newline> intracellular membrane-bounded organelle ; GO:0043231 | is_active_in inferred from biological aspect of ancestor with PANTHER:PTN002253524 <newline> cytoplasm ; GO:0005737 | <newline> intracellular membrane-bounded organelle ; GO:0043231 |	protein folding ; GO:0006457 | involved_in inferred from biological aspect of ancestor with PANTHER:PTN008511653 <newline> protein folding ; GO:0006457 | involved_in inferred from electronic annotation with InterPro:IPR020892 <newline> protein folding ; GO:0006457 |
FBgn0267726	-4.67092	1.49488	67.7966	6.75e-05	0.00913975	-	CG46059	SO0001217:protein_coding_gene	-	-
FBgn0031957	5.00666	4.16097	66.7156	7.11e-05	0.00913975	TweedleE	TwdlE	SO0001217:protein_coding_gene	extracellular matrix ; GO:0031012 | located_in inferred from sequence or structural similarity with TwdlF <newline> extracellular matrix ; GO:0031012 |	chitin-based cuticle development ; GO:0040003 | involved_in inferred from sequence or structural similarity with TwdlF <newline> chitin-based cuticle development ; GO:0040003 |
FBgn0031514	1.40682	4.41269	66.7364	7.1e-05	0.00913975	Otopetrin-like b	OtopLb	SO0001217:protein_coding_gene	membrane ; GO:0016020 | located_in inferred from electronic annotation with InterPro:IPR004878 <newline> membrane ; GO:0016020 |	proton transmembrane transport ; GO:1902600 | involved_in inferred from biological aspect of ancestor with PANTHER:PTN001088999 <newline> proton transmembrane transport ; GO:1902600 | involved_in inferred from electronic annotation with InterPro:IPR004878 <newline> proton transmembrane transport ; GO:1902600 |
FBgn0265914	4.74273	5.71412	66.6289	7.14e-05	0.00913975	antisense RNA:CR44703	asRNA:CR44703	SO0002182:antisense_lncRNA_gene	-	-
FBgn0020906	1.70541	10.3111	67.0847	6.98e-05	0.00913975	Jonah 25Bi	Jon25Bi	SO0001217:protein_coding_gene	-	proteolysis ; GO:0006508 | involved_in inferred from electronic annotation with InterPro:IPR001254 inferred from electronic annotation with InterPro:IPR001254, InterPro:IPR001314, InterPro:IPR018114 <newline> proteolysis ; GO:0006508 | involved_in inferred from sequence model <newline> proteolysis ; GO:0006508 |
FBgn0039469	7.04329	4.18524	66.3218	7.25e-05	0.00916684	TweedleC	TwdlC	SO0001217:protein_coding_gene	extracellular matrix ; GO:0031012 | located_in inferred from sequence or structural similarity with TwdlF <newline> extracellular matrix ; GO:0031012 |	chitin-based cuticle development ; GO:0040003 | involved_in inferred from sequence or structural similarity with TwdlF <newline> chitin-based cuticle development ; GO:0040003 |
FBgn0039774	2.11237	4.30327	65.1386	7.69e-05	0.00960539	Ceramidase	CDase	SO0001217:protein_coding_gene	extracellular region ; GO:0005576 | located_in inferred from direct assay <newline> extracellular region ; GO:0005576 | is_active_in inferred from biological aspect of ancestor with PANTHER:PTN004377481 <newline> cytoplasm ; GO:0005737 | located_in inferred from direct assay <newline> extracellular region ; GO:0005576 | <newline> cytoplasm ; GO:0005737 |	synaptic vesicle fusion to presynaptic active zone membrane ; GO:0031629 | involved_in inferred from mutant phenotype <newline> photoreceptor cell maintenance ; GO:0045494 | involved_in inferred from mutant phenotype <newline> sphingosine biosynthetic process ; GO:0046512 | involved_in inferred from biological aspect of ancestor with PANTHER:PTN004377481 <newline> synaptic vesicle exocytosis ; GO…
FBgn0039152	-1.39476	4.75018	64.0395	8.12e-05	0.0100332	Rootletin	Root	SO0001217:protein_coding_gene	ciliary rootlet ; GO:0035253 | colocalizes_with inferred from direct assay <newline> ciliary rootlet ; GO:0035253 | located_in inferred from direct assay <newline> ciliary rootlet ; GO:0035253 |	sensory perception of sound ; GO:0007605 | involved_in inferred from mutant phenotype <newline> auditory behavior ; GO:0031223 | involved_in inferred from mutant phenotype <newline> sensory perception of touch ; GO:0050975 | involved_in inferred from mutant phenotype <newline> ciliary basal body organization ; GO:0032053 | involved_in inferred from mutant phenotype <newline> mechanosensory behavi…
FBgn0036227	-2.47352	7.82682	63.5327	8.34e-05	0.0101762	-	CG17826	SO0001217:protein_coding_gene	extracellular region ; GO:0005576 | located_in inferred from electronic annotation with InterPro:IPR002557 <newline> extracellular region ; GO:0005576 |	-
FBgn0024997	1.56916	4.98447	63.1986	8.48e-05	0.0102331	-	CG2681	SO0001217:protein_coding_gene	cytoplasm ; GO:0005737 | located_in inferred from electronic annotation with InterPro:IPR018121 <newline> cytoplasm ; GO:0005737 | is_active_in inferred from biological aspect of ancestor with PANTHER:PTN000817023 <newline> cytoplasm ; GO:0005737 |	ubiquitin-dependent protein catabolic process ; GO:0006511 | involved_in inferred from sequence or structural similarity with HGNC:10857 <newline> ubiquitin-dependent protein catabolic process ; GO:0006511 | involved_in inferred from electronic annotation with InterPro:IPR004162, InterPro:IPR018121 <newline> proteasome-mediated ubiquitin-dependent protein catabolic process ; GO:0043161 | involved…
FBgn0250833	3.91791	3.91233	62.2261	8.92e-05	0.010403	-	CG34461	SO0001217:protein_coding_gene	chitin-based extracellular matrix ; GO:0062129 | located_in inferred from sequence model <newline> extracellular matrix ; GO:0031012 | is_active_in inferred from biological aspect of ancestor with PANTHER:PTN000955699 <newline> chitin-based extracellular matrix ; GO:0062129 | <newline> extracellular matrix ; GO:0031012 |	chitin-based cuticle development ; GO:0040003 | involved_in inferred from sequence model <newline> chitin-based cuticle development ; GO:0040003 |
FBgn0039452	-1.4905	4.17606	62.2867	8.89e-05	0.010403	-	CG14245	SO0001217:protein_coding_gene	-	-
FBgn0001089	1.94722	4.18607	62.4512	8.82e-05	0.010403	beta galactosidase	Gal	SO0001217:protein_coding_gene	vacuole ; GO:0005773 | is_active_in inferred from biological aspect of ancestor with PANTHER:PTN000602923 <newline> vacuole ; GO:0005773 |	galactose metabolic process ; GO:0006012 | involved_in inferred from direct assay <newline> carbohydrate metabolic process ; GO:0005975 | involved_in inferred from electronic annotation with InterPro:IPR001944 <newline> galactose metabolic process ; GO:0006012 | <newline> carbohydrate metabolic process ; GO:0005975 |
FBgn0051954	4.27942	2.93314	61.7101	9.16e-05	0.0105489	-	CG31954	SO0001217:protein_coding_gene	-	proteolysis ; GO:0006508 | involved_in inferred from sequence model <newline> proteolysis ; GO:0006508 | involved_in inferred from electronic annotation with InterPro:IPR001254, InterPro:IPR001314, InterPro:IPR018114 <newline> proteolysis ; GO:0006508 |
FBgn0051286	2.38686	3.07186	61.541	9.25e-05	0.0105489	-	CG31286	SO0001217:protein_coding_gene	extracellular region ; GO:0005576 | located_in inferred from sequence model <newline> extracellular space ; GO:0005615 | is_active_in inferred from biological aspect of ancestor with PANTHER:PTN000036124 <newline> extracellular region ; GO:0005576 | <newline> extracellular space ; GO:0005615 |	biological_process ; GO:0008150 | involved_in no biological data available <newline> biological_process ; GO:0008150 |
FBgn0030272	-2.60948	3.57412	60.8291	9.6e-05	0.0108364	-	CG15201	SO0001217:protein_coding_gene	extracellular space ; GO:0005615 | located_in inferred from sequence model <newline> extracellular space ; GO:0005615 |	-
FBgn0033702	2.14897	5.28349	60.1639	9.95e-05	0.0111096	-	CG8854	SO0001217:protein_coding_gene	cellular_component ; GO:0005575 | is_active_in no biological data available <newline> cellular_component ; GO:0005575 |	biological_process ; GO:0008150 | involved_in no biological data available <newline> biological_process ; GO:0008150 |
FBgn0286723	2.07183	2.08814	59.6673	0.000102189	0.0111737	heimdall	hll	SO0001217:protein_coding_gene	cytoplasm ; GO:0005737 | is_active_in inferred from biological aspect of ancestor with PANTHER:PTN000645564 <newline> cytoplasm ; GO:0005737 |	long-chain fatty acid biosynthetic process ; GO:0042759 | involved_in inferred from biological aspect of ancestor with PANTHER:PTN000645564 <newline> fatty acid biosynthetic process ; GO:0006633 | involved_in traceable author statement <newline> fatty acid metabolic process ; GO:0006631 | involved_in inferred from mutant phenotype <newline> long-chain fatty acid metabolic process ; GO:0001676 | i…
FBgn0036698	4.22919	6.32181	59.7369	0.000101805	0.0111737	-	CG7724	SO0001217:protein_coding_gene	-	steroid biosynthetic process ; GO:0006694 | involved_in inferred from electronic annotation with InterPro:IPR002225 <newline> steroid biosynthetic process ; GO:0006694 |
FBgn0004034	3.52087	4.06447	59.4626	0.00010333	0.011182	yellow	y	SO0001217:protein_coding_gene	extracellular region ; GO:0005576 | located_in inferred from direct assay <newline> cell hair ; GO:0070451 | located_in inferred from direct assay <newline> cytoplasm ; GO:0005737 | located_in inferred from direct assay <newline> extracellular region ; GO:0005576 | is_active_in inferred from biological aspect of ancestor with PANTHER:PTN000000448 <newline> extracellular region ; GO:0005576 | <new…	developmental pigmentation ; GO:0048066 | involved_in traceable author statement <newline> cuticle pigmentation ; GO:0048067 | involved_in inferred from mutant phenotype inferred from genetic interaction with e <newline> developmental pigmentation ; GO:0048066 | involved_in inferred from expression pattern <newline> male courtship behavior, veined wing extension ; GO:0048065 | involved_in inferre…
FBgn0051091	4.386	1.85408	59.21	0.000104761	0.0112212	-	CG31091	SO0001217:protein_coding_gene	-	lipid metabolic process ; GO:0006629 | involved_in inferred from electronic annotation with InterPro:IPR006693 <newline> lipid metabolic process ; GO:0006629 |
FBgn0033792	3.56604	2.01223	57.853	0.0001129	0.0113205	-	CG13325	SO0001217:protein_coding_gene	-	-
FBgn0029659	-3.30716	2.15788	58.1101	0.000111297	0.0113205	-	CG16782	SO0001217:protein_coding_gene	-	-
FBgn0033703	2.89381	2.49571	57.7965	0.000113256	0.0113205	-	CG13170	SO0001217:protein_coding_gene	cellular_component ; GO:0005575 | is_active_in no biological data available <newline> cellular_component ; GO:0005575 |	biological_process ; GO:0008150 | involved_in no biological data available <newline> biological_process ; GO:0008150 |
FBgn0037167	-1.80983	4.29186	57.6297	0.000114315	0.0113205	-	CG11425	SO0001217:protein_coding_gene	membrane ; GO:0016020 | located_in inferred from sequence or structural similarity with SGD:S000002911 <newline> membrane ; GO:0016020 |	signal transduction ; GO:0007165 | involved_in inferred from biological aspect of ancestor with PANTHER:PTN000807400 <newline> phospholipid metabolic process ; GO:0006644 | involved_in inferred from electronic annotation with InterPro:IPR043216 <newline> phospholipid metabolic process ; GO:0006644 | involved_in inferred from sequence or structural similarity with SGD:S000002911 <newline> phosphol…
FBgn0035308	1.61052	4.35322	58.229	0.000110566	0.0113205	-	CG15822	SO0001217:protein_coding_gene	-	-
FBgn0052483	3.90926	4.60434	57.669	0.000114065	0.0113205	-	CG32483	SO0001217:protein_coding_gene	-	proteolysis ; GO:0006508 | involved_in inferred from electronic annotation with InterPro:IPR001563 <newline> proteolysis ; GO:0006508 |
FBgn0038017	2.62552	7.29355	57.6831	0.000113975	0.0113205	-	CG4115	SO0001217:protein_coding_gene	-	-
FBgn0038964	1.34818	7.41021	58.0744	0.000111518	0.0113205	Nop56	Nop56	SO0001217:protein_coding_gene	box C/D RNP complex ; GO:0031428 | part_of inferred from electronic annotation with InterPro:IPR045056 <newline> small-subunit processome ; GO:0032040 | part_of inferred from electronic annotation with InterPro:IPR045056 <newline> box C/D RNP complex ; GO:0031428 | part_of inferred from biological aspect of ancestor with PANTHER:PTN000096022 <newline> small-subunit processome ; GO:0032040 | part_…	rRNA processing ; GO:0006364 | involved_in inferred from sequence or structural similarity with UniProtKB:Q12460 <newline> rRNA processing ; GO:0006364 |
FBgn0001078	2.19996	4.385	57.2919	0.000116501	0.0114291	ftz transcription factor 1	ftz-f1	SO0001217:protein_coding_gene	cytoplasm ; GO:0005737 | located_in non-traceable author statement <newline> RNA polymerase II transcription regulator complex ; GO:0090575 | part_of inferred from biological aspect of ancestor with PANTHER:PTN000639680 <newline> nucleus ; GO:0005634 | located_in inferred from direct assay <newline> cytoplasm ; GO:0005737 | <newline> RNA polymerase II transcription regulator complex ; GO:0090575 …	regulation of transcription by RNA polymerase II ; GO:0006357 | involved_in inferred from direct assay <newline> cell death ; GO:0008219 | involved_in traceable author statement <newline> regulation of DNA-templated transcription ; GO:0006355 | involved_in inferred from mutant phenotype <newline> hormone-mediated signaling pathway ; GO:0009755 | involved_in inferred from biological aspect of ance…
FBgn0034595	-4.59702	0.422929	56.3586	0.000122823	0.0114783	-	CG15657	SO0001217:protein_coding_gene	-	-
FBgn0051820	-7.01713	1.08571	56.9403	0.000118832	0.0114783	-	CG31820	SO0001217:protein_coding_gene	cellular_component ; GO:0005575 | is_active_in no biological data available <newline> cellular_component ; GO:0005575 |	biological_process ; GO:0008150 | involved_in no biological data available <newline> biological_process ; GO:0008150 |
FBgn0014859	-2.14597	2.82767	55.8712	0.000126299	0.0114783	Hormone receptor-like in 38	Hr38	SO0001217:protein_coding_gene	transcription regulator complex ; GO:0005667 | part_of inferred from biological aspect of ancestor with PANTHER:PTN000639600 <newline> cytoplasm ; GO:0005737 | located_in inferred from mutant phenotype <newline> nucleus ; GO:0005634 | located_in inferred from mutant phenotype <newline> nucleus ; GO:0005634 | located_in inferred from sequence or structural similarity with HGNC:7981 <newline> nucle…	regulation of adult chitin-containing cuticle pigmentation ; GO:0048082 | involved_in inferred from genetic interaction with Ask1 <newline> positive regulation of transcription by RNA polymerase II ; GO:0045944 | involved_in inferred from sequence or structural similarity with HGNC:7980 <newline> cuticle development ; GO:0042335 | involved_in inferred from mutant phenotype <newline> regulation of…
FBgn0029836	2.38166	3.14811	55.8089	0.000126753	0.0114783	-	CG5928	SO0001217:protein_coding_gene	cellular_component ; GO:0005575 | is_active_in no biological data available <newline> cellular_component ; GO:0005575 |	biological_process ; GO:0008150 | involved_in no biological data available <newline> biological_process ; GO:0008150 |
FBgn0035815	2.912	3.62226	56.2908	0.000123299	0.0114783	Sensory neuron membrane protein 2	Snmp2	SO0001217:protein_coding_gene	membrane ; GO:0016020 | located_in inferred from electronic annotation with InterPro:IPR002159 <newline> cytoplasm ; GO:0005737 | is_active_in inferred from biological aspect of ancestor with PANTHER:PTN000230217 <newline> membrane ; GO:0016020 | <newline> cytoplasm ; GO:0005737 |	cellular response to pheromone ; GO:0071444 | involved_in inferred from sequence or structural similarity with UniProtKB:Q9VDD3 <newline> cellular response to pheromone ; GO:0071444 |
FBgn0033874	4.20011	4.17367	56.0348	0.000125119	0.0114783	Cathepsin L2	CtsL2	SO0001217:protein_coding_gene	extracellular space ; GO:0005615 | is_active_in inferred from biological aspect of ancestor with PANTHER:PTN000274640 <newline> extracellular space ; GO:0005615 |	proteolysis ; GO:0006508 | involved_in inferred from electronic annotation with InterPro:IPR000668 <newline> proteolysis involved in protein catabolic process ; GO:0051603 | involved_in inferred from biological aspect of ancestor with PANTHER:PTN000274640 <newline> proteolysis ; GO:0006508 | <newline> proteolysis involved in protein catabolic process ; GO:0051603 |
FBgn0264815	1.24265	4.48188	55.7964	0.000126844	0.0114783	Phosphodiesterase 1c	Pde1c	SO0001217:protein_coding_gene	extracellular space ; GO:0005615 | located_in inferred from high throughput direct assay <newline> extracellular space ; GO:0005615 |	cAMP metabolic process ; GO:0046058 | involved_in inferred from direct assay <newline> signal transduction ; GO:0007165 | involved_in inferred from biological aspect of ancestor with PANTHER:PTN001682918 <newline> male mating behavior ; GO:0060179 | involved_in inferred from mutant phenotype <newline> signal transduction ; GO:0007165 | involved_in inferred from electronic annotation with InterPro…
FBgn0039778	4.96449	7.43081	56.8544	0.000119412	0.0114783	Jonah 99Fi	Jon99Fi	SO0001217:protein_coding_gene	-	proteolysis ; GO:0006508 | involved_in inferred from electronic annotation with InterPro:IPR001254, InterPro:IPR001314, InterPro:IPR018114 <newline> proteolysis ; GO:0006508 |
FBgn0028544	-1.88791	9.68381	55.8727	0.000126289	0.0114783	-	Vajk3	SO0001217:protein_coding_gene	chitin-based extracellular matrix ; GO:0062129 | located_in inferred from sequence or structural similarity with UniProtKB:Q7K0W4 <newline> chitin-based extracellular matrix ; GO:0062129 |	chitin-based cuticle development ; GO:0040003 | involved_in inferred from sequence or structural similarity with UniProtKB:Q9V3G8 <newline> wing disc development ; GO:0035220 | involved_in inferred from mutant phenotype <newline> chitin-based cuticle development ; GO:0040003 | <newline> wing disc development ; GO:0035220 |
FBgn0036833	2.4342	5.41869	55.5354	0.000128768	0.0115528	-	CG3819	SO0001217:protein_coding_gene	mitochondrial inner membrane ; GO:0005743 | is_active_in inferred from biological aspect of ancestor with PANTHER:PTN000359598 <newline> nucleus ; GO:0005634 | is_active_in inferred from biological aspect of ancestor with PANTHER:PTN000359598 <newline> mitochondrial inner membrane ; GO:0005743 | <newline> nucleus ; GO:0005634 |	apoptotic DNA fragmentation ; GO:0006309 | involved_in inferred from biological aspect of ancestor with PANTHER:PTN000359598 <newline> apoptotic DNA fragmentation ; GO:0006309 |
FBgn0261835	-4.52548	1.8519	55.3563	0.000130111	0.0115743	long non-coding RNA:CR42767	lncRNA:CR42767	SO0002127:lncRNA_gene	-	-
FBgn0033364	-6.13558	0.984972	54.4388	0.000137273	0.0117409	-	CG13747	SO0001217:protein_coding_gene	membrane ; GO:0016020 | located_in inferred from sequence model <newline> membrane ; GO:0016020 |	-
FBgn0053470	-4.46788	1.82247	54.3054	0.000138357	0.0117409	Baramicin A1	BaraA1	SO0001217:protein_coding_gene	extracellular space ; GO:0005615 | is_active_in inferred from direct assay <newline> extracellular space ; GO:0005615 |	response to toxic substance ; GO:0009636 | involved_in inferred from mutant phenotype <newline> response to Gram-positive bacterium ; GO:0140459 | involved_in inferred from expression pattern <newline> antifungal innate immune response ; GO:0061760 | involved_in inferred from direct assay <newline> response to toxic substance ; GO:0009636 | <newline> response to Gram-positive bacterium ; GO:01404…
FBgn0024897	3.79277	3.73949	54.8678	0.000133863	0.0117409	b6	b6	SO0001217:protein_coding_gene	glutamatergic synapse ; GO:0098978 | located_in inferred from sequence or structural similarity with UniProtKB:P47972 <newline> glutamatergic synapse ; GO:0098978 |	regulation of postsynaptic neurotransmitter receptor activity ; GO:0098962 | involved_in inferred from sequence or structural similarity with UniProtKB:P47972 <newline> regulation of postsynaptic neurotransmitter receptor activity ; GO:0098962 |
FBgn0030747	1.70789	3.95167	54.1485	0.000139644	0.0117409	-	CG4301	SO0001217:protein_coding_gene	plasma membrane ; GO:0005886 | is_active_in inferred from biological aspect of ancestor with PANTHER:PTN000642368 <newline> phospholipid-translocating ATPase complex ; GO:1990531 | part_of inferred from sequence or structural similarity with UniProtKB:Q8NB49 <newline> membrane ; GO:0016020 | located_in inferred from electronic annotation with InterPro:IPR001757, InterPro:IPR006539 <newline> endop…	phospholipid translocation ; GO:0045332 | involved_in inferred from biological aspect of ancestor with PANTHER:PTN000642368 <newline> phospholipid transport ; GO:0015914 | involved_in inferred from electronic annotation with InterPro:IPR006539 <newline> phospholipid translocation ; GO:0045332 | involved_in inferred from sequence or structural similarity with UniProtKB:Q8NB49 <newline> phospholipi…
FBgn0038173	-2.73805	4.21369	54.7915	0.000134462	0.0117409	Adenosine deaminase-related growth factor C	Adgf-C	SO0001217:protein_coding_gene	extracellular space ; GO:0005615 | is_active_in inferred from biological aspect of ancestor with PANTHER:PTN000150875 <newline> extracellular space ; GO:0005615 | located_in inferred from sequence model <newline> extracellular space ; GO:0005615 | located_in inferred from electronic annotation with InterPro:IPR006331, InterPro:IPR013659 <newline> extracellular space ; GO:0005615 |	inosine biosynthetic process ; GO:0046103 | involved_in inferred from biological aspect of ancestor with PANTHER:PTN000150817 <newline> adenosine catabolic process ; GO:0006154 | involved_in inferred from sequence or structural similarity with Adgf-A,Adgf-D <newline> adenosine catabolic process ; GO:0006154 | involved_in inferred from biological aspect of ancestor with PANTHER:PTN000150817 <newli…
FBgn0035787	5.48226	4.42794	54.6281	0.000135754	0.0117409	-	CG8543	SO0001217:protein_coding_gene	-	-
FBgn0032299	5.17606	6.94993	54.1282	0.000139812	0.0117409	-	CG17127	SO0001217:protein_coding_gene	-	-
FBgn0050360	4.21836	5.02199	53.991	0.000140953	0.0117427	Maltase A6	Mal-A6	SO0001217:protein_coding_gene	-	carbohydrate metabolic process ; GO:0005975 | involved_in inferred from electronic annotation with InterPro:IPR006047 <newline> carbohydrate metabolic process ; GO:0005975 |
FBgn0263493	-6.98606	0.199088	53.6068	0.000144211	0.0117553	-	CR43482	SO0000336:pseudogene	-	-
FBgn0052053	3.23871	1.36232	53.4396	0.000145659	0.0117553	-	CG32053	SO0001217:protein_coding_gene	membrane ; GO:0016020 | located_in inferred from electronic annotation with InterPro:IPR005828, InterPro:IPR005829 <newline> membrane ; GO:0016020 |	transmembrane transport ; GO:0055085 | involved_in inferred from electronic annotation with InterPro:IPR005828, InterPro:IPR005829 <newline> hexose transmembrane transport ; GO:0008645 | involved_in inferred from sequence or structural similarity with UniProtKB:P53631 <newline> transmembrane transport ; GO:0055085 | <newline> hexose transmembrane transport ; GO:0008645 |
FBgn0085345	2.31122	2.94395	53.7438	0.000143038	0.0117553	-	CG34316	SO0001217:protein_coding_gene	extracellular space ; GO:0005615 | is_active_in inferred from biological aspect of ancestor with PANTHER:PTN001663160 <newline> extracellular space ; GO:0005615 |	multicellular organism reproduction ; GO:0032504 | involved_in inferred from biological aspect of ancestor with PANTHER:PTN001663160 <newline> multicellular organism reproduction ; GO:0032504 |
FBgn0036181	-3.55511	4.9969	53.4816	0.000145293	0.0117553	Mucin 68Ca	Muc68Ca	SO0001217:protein_coding_gene	extracellular matrix ; GO:0031012 | located_in inferred from sequence model <newline> extracellular matrix ; GO:0031012 |	-
FBgn0287831	1.31611	5.13313	53.3203	0.000146703	0.0117553	speck	speck	SO0001217:protein_coding_gene	cytoplasm ; GO:0005737 | located_in inferred from direct assay <newline> cytoplasm ; GO:0005737 |	serotonin catabolic process ; GO:0042429 | involved_in non-traceable author statement <newline> chitin-based cuticle sclerotization ; GO:0007593 | involved_in inferred from mutant phenotype <newline> dopamine catabolic process ; GO:0042420 | involved_in non-traceable author statement <newline> octopamine catabolic process ; GO:0046334 | involved_in non-traceable author statement <newline> sleep ;…
FBgn0040503	-4.49071	-0.00578548	51.1682	0.000167308	0.0117616	-	CG7763	SO0001217:protein_coding_gene	external side of plasma membrane ; GO:0009897 | is_active_in inferred from biological aspect of ancestor with PANTHER:PTN002736275 <newline> external side of plasma membrane ; GO:0009897 |	-
FBgn0040747	-5.38407	0.311634	50.3965	0.000175592	0.0117616	-	CG12853	SO0001217:protein_coding_gene	cellular_component ; GO:0005575 | is_active_in no biological data available <newline> cellular_component ; GO:0005575 |	biological_process ; GO:0008150 | involved_in no biological data available <newline> biological_process ; GO:0008150 |
FBgn0032303	8.17595	0.436825	96.055	0.000159793	0.0117616	-	CG6508	SO0001217:protein_coding_gene	lysosome ; GO:0005764 | is_active_in inferred from biological aspect of ancestor with PANTHER:PTN002671475 <newline> lysosome ; GO:0005764 |	proteolysis ; GO:0006508 | involved_in inferred from electronic annotation with InterPro:IPR001461, InterPro:IPR001969 <newline> proteolysis ; GO:0006508 | involved_in inferred from biological aspect of ancestor with PANTHER:PTN002492107 <newline> proteolysis ; GO:0006508 |
FBgn0265263	-6.81462	0.896866	52.6096	0.000153128	0.0117616	-	CG42688	SO0001217:protein_coding_gene	cellular_component ; GO:0005575 | is_active_in no biological data available <newline> cellular_component ; GO:0005575 |	biological_process ; GO:0008150 | involved_in no biological data available <newline> biological_process ; GO:0008150 |
FBgn0038225	-6.09912	0.951035	52.8585	0.000150838	0.0117616	scotti	soti	SO0001217:protein_coding_gene	-	sperm individualization ; GO:0007291 | involved_in inferred from mutant phenotype <newline> sperm individualization ; GO:0007291 | involved_in inferred from electronic annotation with InterPro:IPR031397 <newline> sperm individualization ; GO:0007291 |
FBgn0034416	-5.3573	1.0601	50.0809	0.000179131	0.0117616	-	CG15109	SO0001217:protein_coding_gene	-	-
FBgn0038005	-3.5529	1.29807	51.7534	0.000161356	0.0117616	Cytochrome P450 313a5	Cyp313a5	SO0001217:protein_coding_gene	-	-
FBgn0262967	-4.95313	1.45881	50.8638	0.000170514	0.0117616	long non-coding RNA:CR43278	lncRNA:CR43278	SO0002127:lncRNA_gene	-	biological_process ; GO:0008150 | involved_in no biological data available <newline> biological_process ; GO:0008150 |
FBgn0030992	2.76141	1.76862	50.506	0.000174384	0.0117616	-	CG33253	SO0001217:protein_coding_gene	membrane ; GO:0016020 | located_in inferred from electronic annotation with InterPro:IPR001972 <newline> plasma membrane ; GO:0005886 | is_active_in inferred from biological aspect of ancestor with PANTHER:PTN000029715 <newline> plasma membrane ; GO:0005886 | located_in inferred from electronic annotation with InterPro:IPR043202 <newline> membrane ; GO:0016020 | <newline> plasma membrane ; GO:000…	-
FBgn0033731	-5.39908	1.87477	51.0223	0.000168835	0.0117616	Cuticular protein 49Ah	Cpr49Ah	SO0001217:protein_coding_gene	chitin-based extracellular matrix ; GO:0062129 | located_in inferred from sequence model <newline> chitin-based extracellular matrix ; GO:0062129 | is_active_in inferred from biological aspect of ancestor with PANTHER:PTN002571557 <newline> chitin-based extracellular matrix ; GO:0062129 |	chitin-based cuticle development ; GO:0040003 | involved_in inferred from sequence model <newline> chitin-based cuticle development ; GO:0040003 |
FBgn0051871	3.55663	2.72435	50.3793	0.000175782	0.0117616	-	CG31871	SO0001217:protein_coding_gene	-	-
FBgn0259140	6.1256	2.773	53.0326	0.000149262	0.0117616	Cubilin 2	Cubn2	SO0001217:protein_coding_gene	receptor complex ; GO:0043235 | part_of inferred from physical interaction with Amnionless,Cubn <newline> cytosol ; GO:0005829 | located_in inferred from high throughput direct assay <newline> receptor complex ; GO:0043235 | <newline> cytosol ; GO:0005829 |	renal protein absorption ; GO:0097017 | involved_in inferred from mutant phenotype <newline> clathrin-dependent endocytosis ; GO:0072583 | involved_in inferred from mutant phenotype <newline> renal protein absorption ; GO:0097017 | <newline> clathrin-dependent endocytosis ; GO:0072583 |
FBgn0032869	-1.89953	2.80151	50.3616	0.000175978	0.0117616	-	CG17470	SO0001217:protein_coding_gene	-	mesoderm development ; GO:0007498 | involved_in inferred from expression pattern <newline> mesoderm development ; GO:0007498 |
FBgn0002565	-7.39517	3.78743	50.4929	0.000174528	0.0117616	Larval serum protein 2	Lsp2	SO0001217:protein_coding_gene	larval serum protein complex ; GO:0005616 | part_of inferred from direct assay <newline> larval serum protein complex ; GO:0005616 |	synaptic target inhibition ; GO:0016201 | involved_in inferred from mutant phenotype <newline> motor neuron axon guidance ; GO:0008045 | involved_in inferred from mutant phenotype <newline> synaptic target inhibition ; GO:0016201 | <newline> motor neuron axon guidance ; GO:0008045 |
FBgn0004396	-1.34864	3.842	51.319	0.000165748	0.0117616	Cyclic-AMP response element binding protein A	CrebA	SO0001217:protein_coding_gene	nucleus ; GO:0005634 | located_in inferred from direct assay <newline> nucleolus ; GO:0005730 | located_in inferred from direct assay <newline> chromatin ; GO:0000785 | part_of inferred from direct assay <newline> mitochondrion ; GO:0005739 | located_in inferred from direct assay <newline> transcription regulator complex ; GO:0005667 | part_of inferred from physical interaction with Jig <newline>…	larval chitin-based cuticle development ; GO:0008363 | involved_in inferred from mutant phenotype <newline> positive regulation of DNA-templated transcription ; GO:0045893 | involved_in inferred from mutant phenotype <newline> salivary gland development ; GO:0007431 | involved_in inferred from mutant phenotype <newline> positive regulation of transcription by RNA polymerase II ; GO:0045944 | invo…
FBgn0026565	2.4565	3.88043	50.3585	0.000176013	0.0117616	Argininosuccinate synthase	Ass	SO0001217:protein_coding_gene	cytoplasm ; GO:0005737 | is_active_in inferred from biological aspect of ancestor with PANTHER:PTN000172504 <newline> cytoplasm ; GO:0005737 |	argininosuccinate metabolic process ; GO:0000053 | involved_in inferred from biological aspect of ancestor with PANTHER:PTN000172504 <newline> arginine biosynthetic process ; GO:0006526 | involved_in inferred from electronic annotation with InterPro:IPR001518, InterPro:IPR018223 <newline> urea cycle ; GO:0000050 | involved_in inferred from biological aspect of ancestor with PANTHER:PTN000172504 <…
FBgn0039479	3.82902	4.24206	51.4951	0.000163949	0.0117616	-	CG14257	SO0001217:protein_coding_gene	cellular_component ; GO:0005575 | is_active_in no biological data available <newline> cellular_component ; GO:0005575 |	biological_process ; GO:0008150 | involved_in no biological data available <newline> biological_process ; GO:0008150 |
FBgn0285925	-1.12555	4.41185	50.7228	0.000172026	0.0117616	Fasciclin 1	Fas1	SO0001217:protein_coding_gene	plasma membrane ; GO:0005886 | located_in inferred from direct assay <newline> extracellular matrix ; GO:0031012 | is_active_in inferred from biological aspect of ancestor with PANTHER:PTN000855676 <newline> extracellular space ; GO:0005615 | is_active_in inferred from biological aspect of ancestor with PANTHER:PTN000096378 <newline> plasma membrane ; GO:0005886 | located_in inferred from high th…	axon guidance ; GO:0007411 | involved_in inferred from genetic interaction with Abl <newline> extracellular matrix organization ; GO:0030198 | involved_in inferred from biological aspect of ancestor with PANTHER:PTN000855676 <newline> cell adhesion ; GO:0007155 | involved_in inferred from biological aspect of ancestor with PANTHER:PTN000855676 <newline> neuron recognition ; GO:0008038 | involved_…
FBgn0036870	8.01621	4.61216	50.888	0.000170256	0.0117616	-	CG14095	SO0001217:protein_coding_gene	-	-
FBgn0031646	3.25924	5.05435	50.1274	0.000178603	0.0117616	snustorr snarlik	snsl	SO0001217:protein_coding_gene	cytoplasmic vesicle ; GO:0031410 | located_in inferred from direct assay <newline> cytoplasmic vesicle ; GO:0031410 |	cuticle development ; GO:0042335 | involved_in inferred from mutant phenotype <newline> cuticle development ; GO:0042335 |
FBgn0035439	7.20436	5.22305	53.0867	0.000148776	0.0117616	-	CG14961	SO0001217:protein_coding_gene	cellular_component ; GO:0005575 | is_active_in no biological data available <newline> cellular_component ; GO:0005575 |	biological_process ; GO:0008150 | involved_in no biological data available <newline> biological_process ; GO:0008150 |
FBgn0045823	-1.3645	5.25715	50.7408	0.000171832	0.0117616	visgun	vsg	SO0001217:protein_coding_gene	cytoplasmic vesicle ; GO:0031410 | is_active_in inferred from biological aspect of ancestor with PANTHER:PTN000140840 <newline> female germline ring canal ; GO:0035324 | located_in inferred from direct assay <newline> somatic ring canal ; GO:0098549 | located_in inferred from direct assay <newline> cytoplasmic vesicle ; GO:0031410 | located_in inferred from direct assay <newline> cytoplasmic vesi…	regulation of cell population proliferation ; GO:0042127 | involved_in inferred from mutant phenotype <newline> behavioral response to ethanol ; GO:0048149 | involved_in inferred from mutant phenotype <newline> long-term memory ; GO:0007616 | involved_in inferred from mutant phenotype <newline> regulation of cell population proliferation ; GO:0042127 | <newline> behavioral response to ethanol ; G…
FBgn0033454	1.22369	5.48301	51.1063	0.000167953	0.0117616	-	CG1671	SO0001217:protein_coding_gene	nucleolus ; GO:0005730 | is_active_in inferred from biological aspect of ancestor with PANTHER:PTN000457905 <newline> small-subunit processome ; GO:0032040 | part_of inferred from electronic annotation with InterPro:IPR013934 <newline> 90S preribosome ; GO:0030686 | part_of inferred from biological aspect of ancestor with PANTHER:PTN000457905 <newline> nucleolus ; GO:0005730 | <newline> small-sub…	endonucleolytic cleavage to generate mature 5'-end of SSU-rRNA from (SSU-rRNA, 5.8S rRNA, LSU-rRNA) ; GO:0000472 | involved_in inferred from biological aspect of ancestor with PANTHER:PTN000457905 <newline> endonucleolytic cleavage in 5'-ETS of tricistronic rRNA transcript (SSU-rRNA, 5.8S rRNA, LSU-rRNA) ; GO:0000480 | involved_in inferred from biological aspect of ancestor with PANTHER:PTN000457…
FBgn0030668	1.22698	6.79449	52.6999	0.000152293	0.0117616	-	CG8128	SO0001217:protein_coding_gene	-	-
FBgn0004778	5.98752	6.85264	50.0682	0.000179275	0.0117616	Ccp84Af	Ccp84Af	SO0001217:protein_coding_gene	extracellular matrix ; GO:0031012 | is_active_in inferred from biological aspect of ancestor with PANTHER:PTN000955699 <newline> chitin-based extracellular matrix ; GO:0062129 | located_in inferred from sequence model <newline> extracellular matrix ; GO:0031012 | <newline> chitin-based extracellular matrix ; GO:0062129 |	chitin-based cuticle development ; GO:0040003 | involved_in inferred from sequence model <newline> chitin-based cuticle development ; GO:0040003 |
FBgn0036594	3.92013	7.44921	51.1464	0.000167535	0.0117616	-	CG13047	SO0001217:protein_coding_gene	-	-
FBgn0036138	4.56351	7.9477	50.3533	0.000176071	0.0117616	-	CG14143	SO0001217:protein_coding_gene	-	-
FBgn0035513	5.65407	8.54842	51.9096	0.000159814	0.0117616	Cuticular protein 64Ad	Cpr64Ad	SO0001217:protein_coding_gene	chitin-based extracellular matrix ; GO:0062129 | located_in inferred from sequence model <newline> extracellular matrix ; GO:0031012 | is_active_in inferred from biological aspect of ancestor with PANTHER:PTN000955699 <newline> chitin-based extracellular matrix ; GO:0062129 | <newline> extracellular matrix ; GO:0031012 |	chitin-based cuticle development ; GO:0040003 | involved_in inferred from sequence model <newline> chitin-based cuticle development ; GO:0040003 |
FBgn0031654	1.91376	10.3039	50.7415	0.000171824	0.0117616	Jonah 25Bii	Jon25Bii	SO0001217:protein_coding_gene	-	proteolysis ; GO:0006508 | involved_in inferred from electronic annotation with InterPro:IPR001254, InterPro:IPR001314, InterPro:IPR018114 <newline> proteolysis ; GO:0006508 | involved_in inferred from sequence model <newline> proteolysis ; GO:0006508 |
FBgn0038373	-3.25612	0.642593	49.7451	0.000182997	0.0118575	-	CG4546	SO0001217:protein_coding_gene	extracellular space ; GO:0005615 | located_in inferred from high throughput direct assay <newline> extracellular space ; GO:0005615 |	sexual reproduction ; GO:0019953 | involved_in inferred from high throughput expression pattern <newline> phosphocreatine biosynthetic process ; GO:0046314 | involved_in inferred from electronic annotation with InterPro:IPR000749 <newline> sexual reproduction ; GO:0019953 | <newline> phosphocreatine biosynthetic process ; GO:0046314 |
FBgn0036862	-1.43283	5.00969	49.7544	0.000182888	0.0118575	Glycogen binding subunit 76A	Gbs-76A	SO0001217:protein_coding_gene	protein phosphatase type 1 complex ; GO:0000164 | part_of inferred from biological aspect of ancestor with PANTHER:PTN004350237 <newline> protein phosphatase type 1 complex ; GO:0000164 |	regulation of glycogen biosynthetic process ; GO:0005979 | involved_in inferred from biological aspect of ancestor with PANTHER:PTN000267146 <newline> regulation of glycogen biosynthetic process ; GO:0005979 |
FBgn0031592	-3.98814	0.140889	48.992	0.000192065	0.0119	Arginine methyltransferase 2	Art2	SO0001217:protein_coding_gene	nucleus ; GO:0005634 | located_in inferred from sequence or structural similarity with HGNC:5187 <newline> nucleus ; GO:0005634 | is_active_in inferred from biological aspect of ancestor with PANTHER:PTN001663148 <newline> nucleus ; GO:0005634 |	peptidyl-arginine methylation ; GO:0018216 | involved_in inferred from sequence or structural similarity with HGNC:5187 <newline> peptidyl-arginine methylation ; GO:0018216 |
FBgn0034082	-6.71566	1.5389	49.1283	0.000190383	0.0119	-	CG10734	SO0001217:protein_coding_gene	cellular_component ; GO:0005575 | is_active_in no biological data available <newline> cellular_component ; GO:0005575 |	biological_process ; GO:0008150 | involved_in no biological data available <newline> biological_process ; GO:0008150 |
FBgn0030277	-5.88408	1.5534	49.5891	0.00018483	0.0119	-	CG1394	SO0001217:protein_coding_gene	-	-
FBgn0037817	-1.16251	3.49929	49.0612	0.000191208	0.0119	Cytochrome P450 12e1	Cyp12e1	SO0001217:protein_coding_gene	-	-
FBgn0028550	-1.5909	3.90027	49.1236	0.000190439	0.0119	Activating transcription factor 3	Atf3	SO0001217:protein_coding_gene	nucleus ; GO:0005634 | is_active_in inferred from biological aspect of ancestor with PANTHER:PTN001156258 <newline> nucleus ; GO:0005634 | located_in inferred from direct assay <newline> nucleus ; GO:0005634 |	immune response ; GO:0006955 | involved_in inferred from mutant phenotype <newline> regulation of transcription by RNA polymerase II ; GO:0006357 | involved_in inferred from electronic annotation with InterPro:IPR000837 <newline> nervous system development ; GO:0007399 | involved_in inferred from mutant phenotype <newline> lipid homeostasis ; GO:0055088 | involved_in inferred from mutant phenotyp…
FBgn0035154	2.15824	4.64587	49.1828	0.000189715	0.0119	highroad	hiro	SO0001217:protein_coding_gene	-	proteolysis ; GO:0006508 | involved_in inferred from electronic annotation with InterPro:IPR001563 <newline> proteolysis ; GO:0006508 |
FBgn0031813	1.68161	7.00821	49.109	0.000190619	0.0119	Acyl-CoA oxidase 3	Acox3	SO0001217:protein_coding_gene	peroxisome ; GO:0005777 | located_in inferred from electronic annotation with InterPro:IPR002655, InterPro:IPR012258 <newline> peroxisome ; GO:0005777 | is_active_in inferred from biological aspect of ancestor with PANTHER:PTN000097533 <newline> peroxisome ; GO:0005777 | located_in inferred from sequence or structural similarity with HGNC:121 inferred from sequence model <newline> peroxisome ; GO…	fatty acid beta-oxidation using acyl-CoA oxidase ; GO:0033540 | involved_in inferred from biological aspect of ancestor with PANTHER:PTN000097533 <newline> fatty acid beta-oxidation ; GO:0006635 | involved_in inferred from electronic annotation with InterPro:IPR002655 <newline> fatty acid beta-oxidation ; GO:0006635 | involved_in inferred from sequence or structural similarity with HGNC:119 <newl…
FBgn0034201	3.94288	7.1828	48.9392	0.000192722	0.0119	-	CG17290	SO0001217:protein_coding_gene	-	-
FBgn0032439	-6.18942	0.29258	47.5947	0.00021047	0.0119603	RNA and export factor binding protein 2	Ref2	SO0001217:protein_coding_gene	nucleus ; GO:0005634 | is_active_in inferred from biological aspect of ancestor with PANTHER:PTN000462807 <newline> nucleus ; GO:0005634 |	mRNA export from nucleus ; GO:0006406 | involved_in inferred from biological aspect of ancestor with PANTHER:PTN000462807 <newline> mRNA export from nucleus ; GO:0006406 |
FBgn0032973	-5.48381	0.398228	47.5334	0.000211328	0.0119603	-	CG6675	SO0001217:protein_coding_gene	extracellular space ; GO:0005615 | is_active_in inferred from biological aspect of ancestor with PANTHER:PTN008325466 <newline> extracellular space ; GO:0005615 |	lipid catabolic process ; GO:0016042 | involved_in inferred from biological aspect of ancestor with PANTHER:PTN008325466 <newline> lipid metabolic process ; GO:0006629 | involved_in inferred from electronic annotation with InterPro:IPR033906 <newline> lipid catabolic process ; GO:0016042 | involved_in inferred from sequence or structural similarity with MGI:MGI:96820 <newline> lipid catabolic pro…
FBgn0040963	-4.41823	0.721653	47.5702	0.000210813	0.0119603	-	CG18662	SO0001217:protein_coding_gene	cytosol ; GO:0005829 | is_active_in inferred from biological aspect of ancestor with PANTHER:PTN000262360 <newline> cytosol ; GO:0005829 | located_in inferred from sequence or structural similarity with HGNC:30033 <newline> cytosol ; GO:0005829 |	protein dephosphorylation ; GO:0006470 | involved_in inferred from sequence or structural similarity with HGNC:30033 <newline> protein dephosphorylation ; GO:0006470 |
FBgn0038200	-5.38843	1.42059	47.7001	0.000209006	0.0119603	-	CG9920	SO0001217:protein_coding_gene	mitochondrial matrix ; GO:0005759 | is_active_in inferred from biological aspect of ancestor with PANTHER:PTN000080669 <newline> mitochondrial matrix ; GO:0005759 |	protein folding ; GO:0006457 | involved_in inferred from electronic annotation with InterPro:IPR020818, InterPro:IPR037124 <newline> chaperone cofactor-dependent protein refolding ; GO:0051085 | involved_in inferred from biological aspect of ancestor with PANTHER:PTN000080668 <newline> protein folding ; GO:0006457 | <newline> chaperone cofactor-dependent protein refolding ; GO:0051085 |
FBgn0036596	7.66876	1.73386	47.6744	0.000209361	0.0119603	-	CG13045	SO0001217:protein_coding_gene	-	-
FBgn0032536	-3.00724	2.11664	47.3932	0.000213308	0.0119603	Ance-3	Ance-3	SO0001217:protein_coding_gene	membrane ; GO:0016020 | located_in inferred from electronic annotation with InterPro:IPR001548 <newline> plasma membrane ; GO:0005886 | is_active_in inferred from biological aspect of ancestor with PANTHER:PTN000828236 <newline> membrane ; GO:0016020 | located_in inferred from sequence model <newline> membrane ; GO:0016020 | <newline> plasma membrane ; GO:0005886 |	proteolysis ; GO:0006508 | NOT involved_in inferred from key residues <newline> proteolysis ; GO:0006508 | NOT
FBgn0036593	8.15303	2.19963	48.6398	0.000196504	0.0119603	-	CG13048	SO0001217:protein_coding_gene	-	-
FBgn0046297	-5.35265	2.39817	46.8732	0.00022086	0.0119603	long non-coding RNA:CR9284	lncRNA:CR9284	SO0002127:lncRNA_gene	-	-
FBgn0034740	-2.79592	2.69991	47.8817	0.000206511	0.0119603	novel spermatogenesis regulator	nsr	SO0001217:protein_coding_gene	nucleus ; GO:0005634 | is_active_in inferred from biological aspect of ancestor with PANTHER:PTN000129548 <newline> nuclear speck ; GO:0016607 | located_in inferred from direct assay <newline> nucleus ; GO:0005634 | <newline> nuclear speck ; GO:0016607 |	post-transcriptional regulation of gene expression ; GO:0010608 | involved_in inferred from mutant phenotype <newline> sperm individualization ; GO:0007291 | involved_in inferred from mutant phenotype <newline> sperm axoneme assembly ; GO:0007288 | involved_in inferred from mutant phenotype <newline> regulation of alternative mRNA splicing, via spliceosome ; GO:0000381 | involved_in inferred from…
FBgn0052702	2.01508	3.60408	48.1696	0.000202635	0.0119603	Cubilin	Cubn	SO0001217:protein_coding_gene	receptor complex ; GO:0043235 | part_of inferred from physical interaction with Amnionless,Cubn2 <newline> receptor complex ; GO:0043235 |	clathrin-dependent endocytosis ; GO:0072583 | involved_in inferred from mutant phenotype <newline> renal protein absorption ; GO:0097017 | involved_in inferred from mutant phenotype <newline> nephrocyte filtration ; GO:0097206 | involved_in inferred from mutant phenotype <newline> clathrin-dependent endocytosis ; GO:0072583 | <newline> renal protein absorption ; GO:0097017 | <newline> nephrocyte …
FBgn0261612	2.00575	3.69389	48.4336	0.000199163	0.0119603	Cyclic nucleotide-gated ion channel subunit A	CngA	SO0001217:protein_coding_gene	intracellular cyclic nucleotide activated cation channel complex ; GO:0017071 | part_of inferred from direct assay <newline> intracellular cyclic nucleotide activated cation channel complex ; GO:0017071 | part_of non-traceable author statement <newline> plasma membrane ; GO:0005886 | is_active_in inferred from biological aspect of ancestor with PANTHER:PTN000811708 <newline> intracellular cyclic …	monoatomic cation transmembrane transport ; GO:0098655 | involved_in inferred from biological aspect of ancestor with PANTHER:PTN000811708 <newline> response to hypoxia ; GO:0001666 | involved_in inferred from mutant phenotype inferred from genetic interaction with Gyc89Da,Gyc89Db <newline> cGMP-mediated signaling ; GO:0019934 | involved_in traceable author statement <newline> cGMP-mediated signa…
FBgn0085384	1.11284	3.98047	48.0944	0.000203639	0.0119603	-	CG34355	SO0001217:protein_coding_gene	-	-
FBgn0052645	2.31817	4.01616	47.4219	0.000212901	0.0119603	-	CG32645	SO0001217:protein_coding_gene	-	-
FBgn0010357	1.33495	4.23228	47.2435	0.000215447	0.0119603	betaTrypsin	betaTry	SO0001217:protein_coding_gene	-	proteolysis ; GO:0006508 | involved_in inferred from sequence model <newline> proteolysis ; GO:0006508 | involved_in inferred from electronic annotation with InterPro:IPR001254, InterPro:IPR001314, InterPro:IPR018114 <newline> proteolysis ; GO:0006508 |
FBgn0039768	2.63442	4.24972	48.028	0.00020453	0.0119603	-	CG15533	SO0001217:protein_coding_gene	extracellular space ; GO:0005615 | is_active_in inferred from biological aspect of ancestor with PANTHER:PTN000038096 <newline> lysosome ; GO:0005764 | is_active_in inferred from biological aspect of ancestor with PANTHER:PTN000038098 <newline> extracellular space ; GO:0005615 | <newline> lysosome ; GO:0005764 |	ceramide biosynthetic process ; GO:0046513 | involved_in inferred from biological aspect of ancestor with PANTHER:PTN000038098 <newline> sphingomyelin catabolic process ; GO:0006685 | involved_in inferred from biological aspect of ancestor with PANTHER:PTN000038098 <newline> sphingomyelin catabolic process ; GO:0006685 | involved_in inferred from electronic annotation with InterPro:IPR011160 <new…
FBgn0003391	-1.18774	4.27153	47.4223	0.000212895	0.0119603	shotgun	shg	SO0001217:protein_coding_gene	spot adherens junction ; GO:0005914 | located_in inferred from direct assay <newline> plasma membrane ; GO:0005886 | located_in inferred from direct assay <newline> filopodium ; GO:0030175 | located_in inferred from direct assay <newline> recycling endosome ; GO:0055037 | located_in inferred from direct assay <newline> apical junction complex ; GO:0043296 | located_in inferred from direct assay <…	asymmetric cell division ; GO:0008356 | involved_in inferred from mutant phenotype <newline> border follicle cell migration ; GO:0007298 | involved_in inferred from mutant phenotype <newline> ventral furrow formation ; GO:0007370 | involved_in inferred from mutant phenotype <newline> germ cell migration ; GO:0008354 | involved_in inferred from mutant phenotype <newline> outflow tract morphogenesi…
FBgn0085404	3.19834	4.84983	46.8608	0.000221045	0.0119603	-	CG34375	SO0001217:protein_coding_gene	cytoplasm ; GO:0005737 | is_active_in inferred from biological aspect of ancestor with PANTHER:PTN004147677 <newline> cytoplasm ; GO:0005737 |	ubiquitin-dependent protein catabolic process ; GO:0006511 | involved_in inferred from electronic annotation with InterPro:IPR004162 <newline> biological_process ; GO:0008150 | involved_in no biological data available <newline> ubiquitin-dependent protein catabolic process ; GO:0006511 | <newline> biological_process ; GO:0008150 |
FBgn0086912	1.60134	4.88671	46.9481	0.000219752	0.0119603	mushroom body miniature	mbm	SO0001217:protein_coding_gene	cytoplasm ; GO:0005737 | located_in inferred from direct assay <newline> nucleus ; GO:0005634 | located_in inferred from direct assay <newline> nucleolus ; GO:0005730 | located_in inferred from direct assay <newline> cytoplasm ; GO:0005737 | <newline> nucleus ; GO:0005634 | <newline> nucleolus ; GO:0005730 |	mushroom body development ; GO:0016319 | involved_in inferred from mutant phenotype <newline> olfactory learning ; GO:0008355 | involved_in traceable author statement <newline> ribosomal small subunit biogenesis ; GO:0042274 | involved_in inferred from mutant phenotype <newline> learning ; GO:0007612 | involved_in inferred from mutant phenotype <newline> adult walking behavior ; GO:0007628 | invo…
FBgn0039084	2.71005	4.99207	47.4593	0.000212372	0.0119603	-	CG10175	SO0001217:protein_coding_gene	cellular_component ; GO:0005575 | is_active_in no biological data available <newline> cellular_component ; GO:0005575 |	biological_process ; GO:0008150 | involved_in no biological data available <newline> biological_process ; GO:0008150 |
FBgn0039257	-1.78884	5.00258	47.0625	0.000218072	0.0119603	tenectin	tnc	SO0001217:protein_coding_gene	collagen-containing extracellular matrix ; GO:0062023 | located_in inferred from direct assay <newline> extracellular space ; GO:0005615 | located_in inferred from direct assay <newline> extracellular region ; GO:0005576 | is_active_in inferred from biological aspect of ancestor with PANTHER:PTN005316910 <newline> collagen-containing extracellular matrix ; GO:0062023 | <newline> extracellular spa…	imaginal disc-derived wing morphogenesis ; GO:0007476 | involved_in inferred from mutant phenotype <newline> embryonic hindgut morphogenesis ; GO:0048619 | involved_in inferred from mutant phenotype <newline> imaginal disc-derived male genitalia morphogenesis ; GO:0048803 | involved_in inferred from mutant phenotype <newline> regulation of tube diameter ; GO:0035296 | involved_in inferred from mu…
FBgn0004924	1.12708	5.60042	46.8947	0.000220542	0.0119603	Topoisomerase 1	Top1	SO0001217:protein_coding_gene	polytene chromosome puff ; GO:0005703 | located_in inferred from direct assay <newline> nucleus ; GO:0005634 | located_in inferred from direct assay <newline> nucleolus ; GO:0005730 | is_active_in inferred from biological aspect of ancestor with PANTHER:PTN000033230 <newline> euchromatin ; GO:0000791 | part_of inferred from direct assay <newline> cytoplasm ; GO:0005737 | located_in inferred from …	regulation of embryonic development ; GO:0045995 | involved_in inferred from mutant phenotype <newline> DNA replication ; GO:0006260 | involved_in inferred from biological aspect of ancestor with PANTHER:PTN000033230 <newline> DNA topological change ; GO:0006265 | involved_in inferred from electronic annotation with InterPro:IPR001631, InterPro:IPR008336, InterPro:IPR013030, InterPro:IPR013034, I…
FBgn0037203	1.60102	5.9662	47.6279	0.000210007	0.0119603	slimfast	slif	SO0001217:protein_coding_gene	membrane ; GO:0016020 | located_in inferred from electronic annotation with InterPro:IPR002293 <newline> plasma membrane ; GO:0005886 | located_in inferred by curator from GO:0015174 <newline> plasma membrane ; GO:0005886 | is_active_in inferred from biological aspect of ancestor with PANTHER:PTN000926816 <newline> membrane ; GO:0016020 | <newline> plasma membrane ; GO:0005886 |	transmembrane transport ; GO:0055085 | involved_in inferred from electronic annotation with InterPro:IPR002293 <newline> defense response to Gram-negative bacterium ; GO:0050829 | involved_in inferred from high throughput mutant phenotype <newline> regulation of growth ; GO:0040008 | involved_in inferred from mutant phenotype <newline> L-ornithine transmembrane transport ; GO:1903352 | involved_i…
FBgn0037996	1.79934	8.4671	46.8804	0.000220753	0.0119603	-	CG4830	SO0001217:protein_coding_gene	-	fatty acid biosynthetic process ; GO:0006633 | involved_in traceable author statement <newline> long-chain fatty acid metabolic process ; GO:0001676 | involved_in inferred from biological aspect of ancestor with PANTHER:PTN004669355 <newline> fatty-acyl-CoA biosynthetic process ; GO:0046949 | involved_in inferred from biological aspect of ancestor with PANTHER:PTN004669355 <newline> fatty acid bi…
FBgn0020637	2.32881	9.6794	47.1709	0.000216495	0.0119603	Lcp65Ag2	Lcp65Ag2	SO0001217:protein_coding_gene	chitin-based extracellular matrix ; GO:0062129 | is_active_in inferred from biological aspect of ancestor with PANTHER:PTN002571557 <newline> chitin-based extracellular matrix ; GO:0062129 | located_in inferred from sequence model <newline> chitin-based extracellular matrix ; GO:0062129 |	chitin-based cuticle development ; GO:0040003 | involved_in inferred from sequence model <newline> chitin-based cuticle development ; GO:0040003 |
FBgn0038539	-5.32395	0.256596	46.2866	0.000229796	0.0120608	Autophagy-related 8b	Atg8b	SO0001217:protein_coding_gene	cytosol ; GO:0005829 | is_active_in inferred from biological aspect of ancestor with PANTHER:PTN000103523 <newline> autophagosome membrane ; GO:0000421 | is_active_in inferred from biological aspect of ancestor with PANTHER:PTN000103525 <newline> autophagosome ; GO:0005776 | is_active_in inferred from biological aspect of ancestor with PANTHER:PTN000103523 <newline> autophagosome ; GO:0005776 | l…	macroautophagy ; GO:0016236 | involved_in inferred from biological aspect of ancestor with PANTHER:PTN000103523 <newline> autophagosome assembly ; GO:0000045 | involved_in inferred from biological aspect of ancestor with PANTHER:PTN000103525 <newline> cellular response to nitrogen starvation ; GO:0006995 | involved_in inferred from biological aspect of ancestor with PANTHER:PTN000103522 <newline>…
FBgn0051639	-4.52143	2.05399	46.3959	0.000228096	0.0120608	-	CG31639	SO0001217:protein_coding_gene	cellular_component ; GO:0005575 | is_active_in no biological data available <newline> cellular_component ; GO:0005575 |	biological_process ; GO:0008150 | involved_in no biological data available <newline> biological_process ; GO:0008150 |
FBgn0041183	-2.35289	2.47425	46.5722	0.000225389	0.0120608	Thioester-containing protein 1	Tep1	SO0001217:protein_coding_gene	extracellular region ; GO:0005576 | located_in inferred from electronic annotation with InterPro:IPR009048, InterPro:IPR036595 <newline> extracellular space ; GO:0005615 | located_in inferred from electronic annotation with InterPro:IPR011626 <newline> extracellular region ; GO:0005576 | <newline> extracellular space ; GO:0005615 |	innate immune response ; GO:0045087 | involved_in inferred from genetic interaction with Tep4,Tep3,Tep2 <newline> innate immune response ; GO:0045087 |
FBgn0034489	2.7122	4.49432	46.5824	0.000225233	0.0120608	pickpocket 6	ppk6	SO0001217:protein_coding_gene	membrane ; GO:0016020 | located_in inferred from sequence or structural similarity with MGI:MGI:101782 <newline> membrane ; GO:0016020 | located_in inferred from electronic annotation with InterPro:IPR001873 <newline> membrane ; GO:0016020 |	sodium ion transport ; GO:0006814 | involved_in inferred from electronic annotation with InterPro:IPR001873 <newline> sodium ion transport ; GO:0006814 | involved_in inferred from sequence or structural similarity with MGI:MGI:101782 <newline> sodium ion transmembrane transport ; GO:0035725 | involved_in inferred from biological aspect of ancestor with PANTHER:PTN000189658 <newline> sodium ion tr…
FBgn0000565	1.64059	5.70451	46.2902	0.00022974	0.0120608	Methionine sulfoxide reductase A	MsrA	SO0001217:protein_coding_gene	cytoplasm ; GO:0005737 | is_active_in inferred from biological aspect of ancestor with PANTHER:PTN000019085 <newline> cytoplasm ; GO:0005737 |	response to oxidative stress ; GO:0006979 | involved_in inferred from mutant phenotype <newline> cellular response to oxidative stress ; GO:0034599 | involved_in inferred from biological aspect of ancestor with PANTHER:PTN000019085 <newline> cellular response to oxidative stress ; GO:0034599 | involved_in inferred from expression pattern <newline> determination of adult lifespan ; GO:0008340 | in…
FBgn0035788	5.38937	5.83201	46.3559	0.000228717	0.0120608	-	CG8541	SO0001217:protein_coding_gene	-	-
FBgn0267828	1.55074	6.68451	46.1177	0.000232455	0.0121397	Fatty acid transport protein 1	Fatp1	SO0001217:protein_coding_gene	endoplasmic reticulum ; GO:0005783 | is_active_in inferred from biological aspect of ancestor with PANTHER:PTN002875555 <newline> endomembrane system ; GO:0012505 | located_in inferred from high throughput direct assay <newline> endoplasmic reticulum ; GO:0005783 | <newline> endomembrane system ; GO:0012505 |	triglyceride homeostasis ; GO:0070328 | involved_in inferred from mutant phenotype <newline> triglyceride homeostasis ; GO:0070328 | involved_in inferred from biological aspect of ancestor with PANTHER:PTN002875555 <newline> fatty acid biosynthetic process ; GO:0006633 | involved_in traceable author statement <newline> triglyceride homeostasis ; GO:0070328 | <newline> fatty acid biosynthetic proc…
FBgn0030661	3.54181	3.83251	45.9469	0.000235183	0.0122214	Alkaline phosphatase 11	Alp11	SO0001217:protein_coding_gene	cell surface ; GO:0009986 | located_in inferred from sequence or structural similarity with HGNC:439 <newline> cell surface ; GO:0009986 |	dephosphorylation ; GO:0016311 | involved_in inferred from sequence or structural similarity with HGNC:439 <newline> dephosphorylation ; GO:0016311 | involved_in inferred from biological aspect of ancestor with PANTHER:PTN000174527 <newline> dephosphorylation ; GO:0016311 |
FBgn0040099	3.24406	3.71813	45.6248	0.00024044	0.012433	lectin-28C	lectin-28C	SO0001217:protein_coding_gene	extracellular space ; GO:0005615 | located_in inferred from sequence or structural similarity with UniProtKB:Q9Y6Z7 <newline> extracellular space ; GO:0005615 |	opsonization ; GO:0008228 | involved_in inferred from sequence or structural similarity with UniProtKB:Q8IWL2 <newline> opsonization ; GO:0008228 |
FBgn0033760	2.77833	5.80592	45.4026	0.000244155	0.0125068	-	CG8785	SO0001217:protein_coding_gene	vacuolar membrane ; GO:0005774 | is_active_in inferred from biological aspect of ancestor with PANTHER:PTN001119389 <newline> vacuolar membrane ; GO:0005774 |	amino acid transmembrane transport ; GO:0003333 | involved_in inferred from sequence or structural similarity with Eaat1 <newline> amino acid transmembrane transport ; GO:0003333 | involved_in inferred from biological aspect of ancestor with PANTHER:PTN000535793 <newline> amino acid transmembrane transport ; GO:0003333 |
FBgn0034582	3.62175	8.01317	45.397	0.00024425	0.0125068	Chitinase 9	Cht9	SO0001217:protein_coding_gene	extracellular space ; GO:0005615 | located_in inferred from direct assay <newline> extracellular region ; GO:0005576 | is_active_in inferred from biological aspect of ancestor with PANTHER:PTN000126545 <newline> extracellular space ; GO:0005615 | <newline> extracellular region ; GO:0005576 |	chitin catabolic process ; GO:0006032 | involved_in inferred from biological aspect of ancestor with PANTHER:PTN000126545 <newline> chitin catabolic process ; GO:0006032 | involved_in inferred from direct assay <newline> ecdysis, chitin-based cuticle ; GO:0018990 | involved_in inferred from mutant phenotype <newline> carbohydrate metabolic process ; GO:0005975 | involved_in inferred from electron…
FBgn0051740	-6.08108	2.47336	45.2723	0.000246369	0.0125502	-	CG31740	SO0001217:protein_coding_gene	cellular_component ; GO:0005575 | is_active_in no biological data available <newline> cellular_component ; GO:0005575 |	biological_process ; GO:0008150 | involved_in no biological data available <newline> biological_process ; GO:0008150 |
FBgn0002466	-1.26131	3.11661	45.207	0.000247488	0.0125502	sticky	sti	SO0001217:protein_coding_gene	actin cytoskeleton ; GO:0015629 | is_active_in inferred from biological aspect of ancestor with PANTHER:PTN002743862 <newline> cytoplasm ; GO:0005737 | is_active_in inferred from biological aspect of ancestor with PANTHER:PTN002743840 <newline> actomyosin contractile ring ; GO:0005826 | located_in inferred from direct assay <newline> actin cytoskeleton ; GO:0015629 | <newline> cytoplasm ; GO:0005…	mitotic cytokinesis ; GO:0000281 | involved_in inferred from biological aspect of ancestor with PANTHER:PTN002743862 <newline> actomyosin structure organization ; GO:0031032 | involved_in inferred from biological aspect of ancestor with PANTHER:PTN002743840 <newline> negative regulation of hippo signaling ; GO:0035331 | involved_in inferred from genetic interaction with wts <newline> mitotic cyto…
FBgn0029863	2.23801	3.55309	45.0615	0.000250003	0.0125909	-	CG3823	SO0001217:protein_coding_gene	late endosome ; GO:0005770 | located_in inferred from sequence or structural similarity with UniProtKB:P41034 <newline> late endosome ; GO:0005770 |	intermembrane lipid transfer ; GO:0120009 | involved_in inferred from sequence or structural similarity with UniProtKB:Q8BWP5 <newline> intermembrane lipid transfer ; GO:0120009 |
FBgn0032252	1.1074	4.16293	45.0221	0.00025069	0.0125909	lonely heart	loh	SO0001217:protein_coding_gene	collagen-containing extracellular matrix ; GO:0062023 | located_in inferred from direct assay <newline> extracellular matrix ; GO:0031012 | is_active_in inferred from biological aspect of ancestor with PANTHER:PTN000347317 <newline> collagen-containing extracellular matrix ; GO:0062023 | <newline> extracellular matrix ; GO:0031012 |	extracellular matrix organization ; GO:0030198 | involved_in inferred from electronic annotation with InterPro:IPR013273 <newline> positive regulation of extracellular matrix assembly ; GO:1901203 | involved_in inferred from mutant phenotype <newline> larval heart development ; GO:0007508 | involved_in inferred from mutant phenotype <newline> extracellular matrix organization ; GO:0030198 | <newl…
FBgn0085244	-1.35785	5.14983	44.8333	0.000254016	0.0126972	-	CG34215	SO0001217:protein_coding_gene	-	-
FBgn0039792	-7.7786	0.0628805	78.973	0.000258181	0.0127236	-	CG2267	SO0001217:protein_coding_gene	cellular_component ; GO:0005575 | is_active_in no biological data available <newline> cellular_component ; GO:0005575 |	biological_process ; GO:0008150 | involved_in no biological data available <newline> biological_process ; GO:0008150 |
FBgn0046253	2.66447	0.903299	44.6861	0.000256647	0.0127236	-	CG3502	SO0001217:protein_coding_gene	cytoplasm ; GO:0005737 | is_active_in inferred from biological aspect of ancestor with PANTHER:PTN000164250 <newline> cytoplasm ; GO:0005737 |	proteolysis ; GO:0006508 | involved_in inferred from electronic annotation with InterPro:IPR001930 <newline> peptide catabolic process ; GO:0043171 | involved_in inferred from biological aspect of ancestor with PANTHER:PTN000164250 <newline> proteolysis ; GO:0006508 | involved_in inferred from biological aspect of ancestor with PANTHER:PTN000164251 <newline> proteolysis ; GO:0006508 | <newline> p…
FBgn0035845	6.08989	2.10117	44.6482	0.000257331	0.0127236	-	CG13675	SO0001217:protein_coding_gene	extracellular region ; GO:0005576 | located_in inferred from electronic annotation with InterPro:IPR002557 <newline> extracellular region ; GO:0005576 |	-
FBgn0033271	-1.3068	3.62187	44.4866	0.000260271	0.0127492	-	CG8708	SO0001217:protein_coding_gene	Golgi medial cisterna ; GO:0005797 | located_in inferred from direct assay <newline> membrane ; GO:0016020 | located_in inferred from electronic annotation with InterPro:IPR003378 <newline> Golgi medial cisterna ; GO:0005797 | <newline> membrane ; GO:0016020 |	protein glycosylation ; GO:0006486 | involved_in inferred from direct assay <newline> protein glycosylation ; GO:0006486 |
FBgn0033658	5.01368	5.9454	44.4398	0.00026113	0.0127492	Tweedlebeta	Twdlbeta	SO0001217:protein_coding_gene	extracellular matrix ; GO:0031012 | located_in inferred from sequence or structural similarity with TwdlD <newline> extracellular matrix ; GO:0031012 |	body morphogenesis ; GO:0010171 | involved_in inferred from sequence or structural similarity with TwdlD <newline> chitin-based cuticle development ; GO:0040003 | involved_in inferred from sequence or structural similarity with TwdlD <newline> body morphogenesis ; GO:0010171 | <newline> chitin-based cuticle development ; GO:0040003 |
FBgn0032360	-9.25136	1.42135	78.2732	0.000263844	0.012763	-	CG14926	SO0001217:protein_coding_gene	-	-
FBgn0034318	3.81322	3.01143	44.3135	0.000263467	0.012763	-	CG14500	SO0001217:protein_coding_gene	external side of plasma membrane ; GO:0009897 | is_active_in inferred from biological aspect of ancestor with PANTHER:PTN002736275 <newline> external side of plasma membrane ; GO:0009897 |	-
FBgn0030191	-5.65997	0.985915	44.029	0.000268832	0.0127689	-	CG15306	SO0001217:protein_coding_gene	spindle midzone ; GO:0051233 | is_active_in inferred from biological aspect of ancestor with PANTHER:PTN000065701 <newline> cytoplasmic microtubule ; GO:0005881 | is_active_in inferred from biological aspect of ancestor with PANTHER:PTN000065701 <newline> microtubule plus-end ; GO:0035371 | is_active_in inferred from biological aspect of ancestor with PANTHER:PTN000065701 <newline> microtubule or…	regulation of microtubule polymerization or depolymerization ; GO:0031110 | involved_in inferred from biological aspect of ancestor with PANTHER:PTN000065701 <newline> protein localization to microtubule ; GO:0035372 | involved_in inferred from biological aspect of ancestor with PANTHER:PTN000065701 <newline> spindle assembly ; GO:0051225 | involved_in inferred from biological aspect of ancestor …
FBgn0039671	3.90535	2.1446	44.1482	0.000266568	0.0127689	-	CG11470	SO0001217:protein_coding_gene	-	-
FBgn0052690	-4.53434	2.79124	44.2041	0.000265514	0.0127689	long non-coding RNA:CR32690	lncRNA:CR32690	SO0002127:lncRNA_gene	cellular_component ; GO:0005575 | is_active_in no biological data available <newline> cellular_component ; GO:0005575 |	biological_process ; GO:0008150 | involved_in no biological data available <newline> biological_process ; GO:0008150 |
FBgn0010295	-3.55557	8.09982	44.0852	0.000267762	0.0127689	new glue 3	ng3	SO0001217:protein_coding_gene	cellular_component ; GO:0005575 | is_active_in no biological data available <newline> cellular_component ; GO:0005575 |	biological_process ; GO:0008150 | involved_in no biological data available <newline> biological_process ; GO:0008150 |
FBgn0050324	-6.04647	0.161145	43.9068	0.000271178	0.0128223	-	CG30324	SO0001217:protein_coding_gene	cellular_component ; GO:0005575 | is_active_in no biological data available <newline> cellular_component ; GO:0005575 |	biological_process ; GO:0008150 | involved_in no biological data available <newline> biological_process ; GO:0008150 |
FBgn0032268	-6.13968	0.240302	43.6903	0.000275402	0.0128983	-	CG6138	SO0001217:protein_coding_gene	-	-
FBgn0031585	-4.67385	1.19946	43.46	0.000279987	0.0128983	-	CG2955	SO0001217:protein_coding_gene	microtubule plus-end ; GO:0035371 | is_active_in inferred from biological aspect of ancestor with PANTHER:PTN000065701 <newline> microtubule organizing center ; GO:0005815 | is_active_in inferred from biological aspect of ancestor with PANTHER:PTN000065701 <newline> cytoplasmic microtubule ; GO:0005881 | is_active_in inferred from biological aspect of ancestor with PANTHER:PTN000065701 <newline> …	protein localization to microtubule ; GO:0035372 | involved_in inferred from biological aspect of ancestor with PANTHER:PTN000065701 <newline> spindle assembly ; GO:0051225 | involved_in inferred from biological aspect of ancestor with PANTHER:PTN000065701 <newline> regulation of microtubule polymerization or depolymerization ; GO:0031110 | involved_in inferred from biological aspect of ancestor …
FBgn0030001	3.52012	2.25357	43.7251	0.000274716	0.0128983	cypher	cyr	SO0001217:protein_coding_gene	membrane ; GO:0016020 | located_in inferred from sequence model <newline> membrane ; GO:0016020 |	epithelial cell morphogenesis ; GO:0003382 | involved_in inferred from sequence or structural similarity with dyl <newline> epithelial cell morphogenesis ; GO:0003382 |
FBgn0270925	-3.35445	2.44621	43.4829	0.000279527	0.0128983	-	CG4836	SO0001217:protein_coding_gene	-	sorbitol catabolic process ; GO:0006062 | involved_in inferred from biological aspect of ancestor with PANTHER:PTN000190705 <newline> sorbitol catabolic process ; GO:0006062 |
FBgn0053110	3.12978	5.65621	43.3579	0.00028205	0.0128983	-	CG33110	SO0001217:protein_coding_gene	membrane ; GO:0016020 | located_in inferred from electronic annotation with InterPro:IPR002076 <newline> membrane ; GO:0016020 |	fatty acid elongation, saturated fatty acid ; GO:0019367 | involved_in inferred from biological aspect of ancestor with PANTHER:PTN000125390 <newline> sphingolipid biosynthetic process ; GO:0030148 | involved_in inferred from biological aspect of ancestor with PANTHER:PTN000125390 <newline> fatty acid elongation, polyunsaturated fatty acid ; GO:0034626 | involved_in inferred from biological aspec…
FBgn0040799	3.32146	6.14398	43.3302	0.000282615	0.0128983	-	CG13051	SO0001217:protein_coding_gene	-	-
FBgn0051522	1.40021	6.62198	43.3513	0.000282184	0.0128983	-	CG31522	SO0001217:protein_coding_gene	membrane ; GO:0016020 | located_in inferred from electronic annotation with InterPro:IPR002076 <newline> membrane ; GO:0016020 |	very long-chain fatty acid biosynthetic process ; GO:0042761 | involved_in inferred from biological aspect of ancestor with PANTHER:PTN000125390 <newline> sphingolipid biosynthetic process ; GO:0030148 | involved_in inferred from biological aspect of ancestor with PANTHER:PTN000125390 <newline> fatty acid elongation ; GO:0030497 | involved_in inferred from sequence or structural similarity with b…
FBgn0004777	3.87212	7.94146	43.429	0.000280611	0.0128983	Ccp84Ag	Ccp84Ag	SO0001217:protein_coding_gene	chitin-based extracellular matrix ; GO:0062129 | located_in inferred from sequence model <newline> extracellular matrix ; GO:0031012 | is_active_in inferred from biological aspect of ancestor with PANTHER:PTN000955699 <newline> chitin-based extracellular matrix ; GO:0062129 | <newline> extracellular matrix ; GO:0031012 |	chitin-based cuticle development ; GO:0040003 | involved_in inferred from sequence model <newline> chitin-based cuticle development ; GO:0040003 |
FBgn0051907	-3.99337	2.6511	43.2456	0.000284343	0.012921	Male specific transcript 27D	Mst27D	SO0001217:protein_coding_gene	microtubule plus-end ; GO:0035371 | is_active_in inferred from biological aspect of ancestor with PANTHER:PTN000065701 <newline> microtubule organizing center ; GO:0005815 | is_active_in inferred from biological aspect of ancestor with PANTHER:PTN000065701 <newline> spindle midzone ; GO:0051233 | is_active_in inferred from biological aspect of ancestor with PANTHER:PTN000065701 <newline> cytoplas…	regulation of microtubule polymerization or depolymerization ; GO:0031110 | involved_in inferred from biological aspect of ancestor with PANTHER:PTN000065701 <newline> protein localization to microtubule ; GO:0035372 | involved_in inferred from biological aspect of ancestor with PANTHER:PTN000065701 <newline> spindle assembly ; GO:0051225 | involved_in inferred from biological aspect of ancestor …
FBgn0035852	-3.60599	-0.170981	43.1279	0.000286772	0.0129752	-	CG7387	SO0001217:protein_coding_gene	mitochondrion ; GO:0005739 | is_active_in inferred from biological aspect of ancestor with PANTHER:PTN001180543 <newline> mitochondrion ; GO:0005739 |	protein folding ; GO:0006457 | involved_in inferred from electronic annotation with InterPro:IPR008971 <newline> mitochondrion organization ; GO:0007005 | involved_in inferred from biological aspect of ancestor with PANTHER:PTN001180543 <newline> negative regulation of apoptotic process ; GO:0043066 | involved_in inferred from biological aspect of ancestor with PANTHER:PTN001180543 <newline> prot…
FBgn0039633	-1.59533	2.74104	42.7883	0.000293929	0.0131854	BRD4 interacting chromatin remodeling complex associated protein	Bicra	SO0001217:protein_coding_gene	brahma complex ; GO:0035060 | part_of inferred from direct assay <newline> SWI/SNF complex ; GO:0016514 | part_of inferred from biological aspect of ancestor with PANTHER:PTN000399987 <newline> brahma complex ; GO:0035060 | <newline> SWI/SNF complex ; GO:0016514 |	positive regulation of DNA-templated transcription ; GO:0045893 | involved_in inferred from biological aspect of ancestor with PANTHER:PTN000399987 <newline> response to endoplasmic reticulum stress ; GO:0034976 | involved_in inferred from high throughput mutant phenotype <newline> chromatin remodeling ; GO:0006338 | involved_in inferred from mutant phenotype <newline> positive regulation of DNA-…
FBgn0025373	-1.14511	4.25047	42.7923	0.000293844	0.0131854	Farnesyl pyrophosphate synthase	Fpps	SO0001217:protein_coding_gene	cytoplasm ; GO:0005737 | is_active_in inferred from biological aspect of ancestor with PANTHER:PTN000162949 <newline> cytoplasm ; GO:0005737 |	isoprenoid biosynthetic process ; GO:0008299 | involved_in inferred from electronic annotation with InterPro:IPR000092, InterPro:IPR039702 <newline> farnesyl diphosphate biosynthetic process ; GO:0045337 | involved_in inferred from biological aspect of ancestor with PANTHER:PTN000162949 <newline> germ cell migration ; GO:0008354 | involved_in inferred from mutant phenotype <newline> isoprenoid bi…
FBgn0039250	-1.50917	3.24181	42.6483	0.000296947	0.0132293	Mitotic spindle and nuclear protein	Mink	SO0001217:protein_coding_gene	nucleus ; GO:0005634 | located_in inferred from direct assay <newline> mitotic spindle ; GO:0072686 | located_in inferred from direct assay <newline> mitotic spindle ; GO:0072686 | is_active_in inferred from biological aspect of ancestor with PANTHER:PTN001286938 <newline> spindle ; GO:0005819 | located_in inferred from electronic annotation with InterPro:IPR026756 <newline> microtubule ; GO:0005…	mitotic cytokinesis ; GO:0000281 | involved_in inferred from biological aspect of ancestor with PANTHER:PTN001286938 <newline> establishment of mitotic spindle localization ; GO:0040001 | involved_in inferred from electronic annotation with InterPro:IPR026756 <newline> establishment of mitotic spindle localization ; GO:0040001 | involved_in inferred from biological aspect of ancestor with PANTHER…
FBgn0035777	1.65236	6.72277	42.5714	0.000298622	0.0132293	-	CG8563	SO0001217:protein_coding_gene	extracellular space ; GO:0005615 | is_active_in inferred from biological aspect of ancestor with PANTHER:PTN000194073 <newline> extracellular space ; GO:0005615 |	proteolysis ; GO:0006508 | involved_in inferred from electronic annotation with InterPro:IPR000834 <newline> proteolysis ; GO:0006508 | involved_in inferred from biological aspect of ancestor with PANTHER:PTN000194073 <newline> proteolysis ; GO:0006508 |
FBgn0002564	-6.0655	9.62606	42.5683	0.000298689	0.0132293	Larval serum protein 1 gamma	Lsp1gamma	SO0001217:protein_coding_gene	larval serum protein complex ; GO:0005616 | part_of inferred from direct assay <newline> larval serum protein complex ; GO:0005616 |	-
FBgn0027066	-1.03676	6.16044	42.4796	0.000300636	0.0132596	Eb1	Eb1	SO0001217:protein_coding_gene	microtubule organizing center ; GO:0005815 | is_active_in inferred from biological aspect of ancestor with PANTHER:PTN000065701 <newline> spindle midzone ; GO:0051233 | is_active_in inferred from biological aspect of ancestor with PANTHER:PTN000065701 <newline> cytoplasm ; GO:0005737 | located_in inferred from direct assay <newline> microtubule ; GO:0005874 | located_in inferred from direct assay…	establishment of mitotic spindle localization ; GO:0040001 | involved_in traceable author statement <newline> sensory perception of sound ; GO:0007605 | involved_in inferred from mutant phenotype <newline> regulation of microtubule polymerization or depolymerization ; GO:0031110 | involved_in inferred from biological aspect of ancestor with PANTHER:PTN000065701 <newline> locomotory behavior ; GO:…
FBgn0265648	-7.52678	-0.158081	73.6397	0.000306077	0.013443	long non-coding RNA:CR44455	lncRNA:CR44455	SO0002127:lncRNA_gene	-	-
FBgn0030313	-3.5153	-0.24025	42.0153	0.000311096	0.0135165	Receptor accessory protein like 1	Reepl1	SO0001217:protein_coding_gene	-	male germ-line cyst formation ; GO:0048136 | involved_in inferred from mutant phenotype <newline> male germ-line cyst formation ; GO:0048136 |
FBgn0267657	8.57031	2.60709	42.0081	0.000311262	0.0135165	antisense RNA:CR45995	asRNA:CR45995	SO0002182:antisense_lncRNA_gene	-	-
FBgn0035779	3.12976	7.63546	41.9929	0.000311613	0.0135165	-	CG8562	SO0001217:protein_coding_gene	extracellular space ; GO:0005615 | is_active_in inferred from biological aspect of ancestor with PANTHER:PTN000194073 <newline> extracellular space ; GO:0005615 |	proteolysis ; GO:0006508 | involved_in inferred from electronic annotation with InterPro:IPR000834 <newline> proteolysis ; GO:0006508 | involved_in inferred from biological aspect of ancestor with PANTHER:PTN000194073 <newline> proteolysis ; GO:0006508 |
FBgn0038630	-5.36128	1.3747	41.6956	0.000318571	0.0136404	Testis-specific serine/threonine kinase	Tssk	SO0001217:protein_coding_gene	nucleus ; GO:0005634 | located_in inferred from direct assay <newline> nucleotide-activated protein kinase complex ; GO:0031588 | part_of inferred from biological aspect of ancestor with PANTHER:PTN001217363 <newline> nucleus ; GO:0005634 | <newline> nucleotide-activated protein kinase complex ; GO:0031588 |	spermatogenesis ; GO:0007283 | involved_in inferred from mutant phenotype <newline> intracellular signal transduction ; GO:0035556 | involved_in inferred from biological aspect of ancestor with PANTHER:PTN000678822 <newline> cellular response to glucose starvation ; GO:0042149 | involved_in inferred from biological aspect of ancestor with PANTHER:PTN001217363 <newline> negative regulation of TOR …
FBgn0038002	4.51782	4.1826	41.6495	0.000319667	0.0136404	-	CG12256	SO0001217:protein_coding_gene	extracellular space ; GO:0005615 | is_active_in inferred from biological aspect of ancestor with PANTHER:PTN001207268 <newline> extracellular space ; GO:0005615 |	proteolysis ; GO:0006508 | involved_in inferred from sequence model <newline> proteolysis ; GO:0006508 | involved_in inferred from electronic annotation with InterPro:IPR001254, InterPro:IPR001314, InterPro:IPR018114 <newline> proteolysis ; GO:0006508 | involved_in inferred from biological aspect of ancestor with PANTHER:PTN001207268 <newline> proteolysis ; GO:0006508 |
FBgn0263020	2.16647	6.40511	41.7264	0.00031784	0.0136404	-	CG43315	SO0001217:protein_coding_gene	cellular_component ; GO:0005575 | is_active_in no biological data available <newline> cellular_component ; GO:0005575 |	biological_process ; GO:0008150 | involved_in no biological data available <newline> biological_process ; GO:0008150 |
FBgn0287225	1.12508	7.3371	41.731	0.000317732	0.0136404	belphegor	bor	SO0001217:protein_coding_gene	mitochondrion ; GO:0005739 | located_in inferred from high throughput direct assay <newline> mitochondrion ; GO:0005739 | is_active_in inferred from biological aspect of ancestor with PANTHER:PTN000554019 <newline> mitochondrion ; GO:0005739 |	mitochondrion organization ; GO:0007005 | involved_in inferred from biological aspect of ancestor with PANTHER:PTN000554019 <newline> mitochondrion organization ; GO:0007005 | involved_in inferred from mutant phenotype <newline> mitochondrion organization ; GO:0007005 |
FBgn0036717	-1.5403	8.50607	41.4966	0.000323338	0.0136861	-	CG13731	SO0001217:protein_coding_gene	-	-
FBgn0020639	1.71202	10.0455	41.4963	0.000323346	0.0136861	Lcp65Af	Lcp65Af	SO0001217:protein_coding_gene	chitin-based extracellular matrix ; GO:0062129 | located_in inferred from sequence model <newline> chitin-based extracellular matrix ; GO:0062129 | is_active_in inferred from biological aspect of ancestor with PANTHER:PTN002571557 <newline> chitin-based extracellular matrix ; GO:0062129 |	chitin-based cuticle development ; GO:0040003 | involved_in inferred from sequence model <newline> chitin-based cuticle development ; GO:0040003 |
FBgn0051988	-3.66271	1.95269	41.2708	0.00032886	0.0138082	-	CG31988	SO0001217:protein_coding_gene	cytosol ; GO:0005829 | is_active_in inferred from biological aspect of ancestor with PANTHER:PTN001198287 <newline> focal adhesion ; GO:0005925 | is_active_in inferred from biological aspect of ancestor with PANTHER:PTN001198287 <newline> plasma membrane ; GO:0005886 | is_active_in inferred from biological aspect of ancestor with PANTHER:PTN001198287 <newline> cytosol ; GO:0005829 | <newline> foc…	-
FBgn0039102	-1.18711	4.01529	41.3132	0.000327815	0.0138082	Spatzle-Processing Enzyme	SPE	SO0001217:protein_coding_gene	extracellular region ; GO:0005576 | located_in inferred by curator from GO:0050832 <newline> extracellular region ; GO:0005576 |	innate immune response ; GO:0045087 | involved_in inferred from mutant phenotype <newline> defense response to Gram-positive bacterium ; GO:0050830 | involved_in inferred from mutant phenotype <newline> Toll receptor ligand protein activation cascade ; GO:0160032 | involved_in inferred from mutant phenotype <newline> Toll receptor ligand protein activation cascade ; GO:0160032 | involved_in infer…
FBgn0039443	5.85745	4.10356	41.1259	0.000332468	0.0139041	TweedleS	TwdlS	SO0001217:protein_coding_gene	extracellular matrix ; GO:0031012 | located_in inferred from sequence or structural similarity with TwdlD <newline> extracellular matrix ; GO:0031012 |	body morphogenesis ; GO:0010171 | involved_in inferred from sequence or structural similarity with TwdlD <newline> chitin-based cuticle development ; GO:0040003 | involved_in inferred from sequence or structural similarity with TwdlD <newline> body morphogenesis ; GO:0010171 | <newline> chitin-based cuticle development ; GO:0040003 |
FBgn0052191	1.34543	4.2311	40.9865	0.000335987	0.0139955	-	CG32191	SO0001217:protein_coding_gene	cellular_component ; GO:0005575 | is_active_in no biological data available <newline> cellular_component ; GO:0005575 |	biological_process ; GO:0008150 | involved_in no biological data available <newline> biological_process ; GO:0008150 |
FBgn0052198	-2.7008	8.35734	40.7477	0.000342127	0.0141949	-	CG32198	SO0001217:protein_coding_gene	cellular_component ; GO:0005575 | is_active_in no biological data available <newline> cellular_component ; GO:0005575 |	biological_process ; GO:0008150 | involved_in no biological data available <newline> biological_process ; GO:0008150 |
FBgn0040359	5.58806	3.77832	40.5383	0.000347627	0.014345	-	CG11380	SO0001217:protein_coding_gene	-	-
FBgn0037225	5.64401	5.77674	40.4567	0.000349804	0.014345	TweedleG	TwdlG	SO0001217:protein_coding_gene	extracellular matrix ; GO:0031012 | located_in inferred from sequence or structural similarity with TwdlD <newline> extracellular matrix ; GO:0031012 |	chitin-based cuticle development ; GO:0040003 | involved_in inferred from sequence or structural similarity with TwdlD <newline> body morphogenesis ; GO:0010171 | involved_in inferred from sequence or structural similarity with TwdlD <newline> chitin-based cuticle development ; GO:0040003 | <newline> body morphogenesis ; GO:0010171 |
FBgn0037227	5.58802	6.97478	40.4551	0.000349845	0.014345	TweedleV	TwdlV	SO0001217:protein_coding_gene	extracellular matrix ; GO:0031012 | located_in inferred from sequence or structural similarity with TwdlD <newline> extracellular matrix ; GO:0031012 |	chitin-based cuticle development ; GO:0040003 | involved_in inferred from sequence or structural similarity with TwdlD <newline> chitin-based cuticle development ; GO:0040003 |
FBgn0036977	4.34301	2.44611	40.1023	0.000359453	0.0146247	-	CG5665	SO0001217:protein_coding_gene	extracellular space ; GO:0005615 | is_active_in inferred from biological aspect of ancestor with PANTHER:PTN008325466 <newline> extracellular space ; GO:0005615 |	lipid catabolic process ; GO:0016042 | involved_in inferred from sequence or structural similarity with MGI:MGI:96820 <newline> lipid catabolic process ; GO:0016042 | involved_in inferred from biological aspect of ancestor with PANTHER:PTN008325466 <newline> lipid catabolic process ; GO:0016042 |
FBgn0038943	-1.54702	2.83719	40.1432	0.000358322	0.0146247	-	CG5391	SO0001217:protein_coding_gene	-	-
FBgn0011244	-7.55081	-0.124219	68.7281	0.000361832	0.0146647	Heat shock protein 60B	Hsp60B	SO0001217:protein_coding_gene	mitochondrial inner membrane ; GO:0005743 | is_active_in inferred from biological aspect of ancestor with PANTHER:PTN000143509 <newline> mitochondrial matrix ; GO:0005759 | is_active_in inferred from biological aspect of ancestor with PANTHER:PTN000143509 <newline> mitochondrial inner membrane ; GO:0005743 | <newline> mitochondrial matrix ; GO:0005759 |	protein folding ; GO:0006457 | involved_in inferred from biological aspect of ancestor with PANTHER:PTN000143677 <newline> protein refolding ; GO:0042026 | involved_in inferred from electronic annotation with InterPro:IPR001844 <newline> protein import into mitochondrial intermembrane space ; GO:0045041 | involved_in inferred from biological aspect of ancestor with PANTHER:PTN000143510 <newline> …
FBgn0050413	7.72194	0.0377014	67.9777	0.000371569	0.0148609	-	CG30413	SO0001217:protein_coding_gene	cellular_component ; GO:0005575 | is_active_in no biological data available <newline> cellular_component ; GO:0005575 |	biological_process ; GO:0008150 | involved_in no biological data available <newline> biological_process ; GO:0008150 |
FBgn0052459	-5.54044	0.446843	39.55	0.00037518	0.0148609	-	CG32459	SO0001217:protein_coding_gene	-	-
FBgn0037461	-4.33494	0.480396	39.2895	0.000382904	0.0148609	-	CG15177	SO0001217:protein_coding_gene	-	-
FBgn0034472	-9.05129	1.2332	68.1149	0.000369761	0.0148609	-	CG8517	SO0001217:protein_coding_gene	mitochondrion ; GO:0005739 | located_in inferred from sequence or structural similarity with UniProtKB:P97615 <newline> mitochondrion ; GO:0005739 | is_active_in inferred from biological aspect of ancestor with PANTHER:PTN001289404 <newline> mitochondrion ; GO:0005739 |	cell redox homeostasis ; GO:0045454 | involved_in inferred from biological aspect of ancestor with PANTHER:PTN001625774 <newline> cell redox homeostasis ; GO:0045454 |
FBgn0051528	-3.3667	1.25245	39.5914	0.000373971	0.0148609	-	CG31528	SO0001217:protein_coding_gene	cytosol ; GO:0005829 | is_active_in inferred from biological aspect of ancestor with PANTHER:PTN000073411 <newline> cytosol ; GO:0005829 |	ubiquitin-dependent protein catabolic process ; GO:0006511 | involved_in inferred from biological aspect of ancestor with PANTHER:PTN000073411 <newline> ubiquitin-dependent protein catabolic process ; GO:0006511 |
FBgn0015609	-1.67025	3.01822	39.6187	0.000373177	0.0148609	Cadherin-N	CadN	SO0001217:protein_coding_gene	plasma membrane ; GO:0005886 | located_in inferred from sequence or structural similarity with shg <newline> cell-cell junction ; GO:0005911 | is_active_in inferred from biological aspect of ancestor with PANTHER:PTN001931974 <newline> axon ; GO:0030424 | located_in inferred from direct assay <newline> membrane ; GO:0016020 | located_in inferred from sequence or structural similarity with MGI:MGI…	R8 cell development ; GO:0045463 | involved_in inferred from mutant phenotype <newline> ommatidial rotation ; GO:0016318 | involved_in inferred from mutant phenotype <newline> R7 cell development ; GO:0045467 | involved_in inferred from mutant phenotype <newline> axon target recognition ; GO:0007412 | involved_in inferred from mutant phenotype <newline> regulation of dendrite morphogenesis ; GO:0…
FBgn0037395	5.08979	3.29073	39.3556	0.000380925	0.0148609	-	CG10280	SO0001217:protein_coding_gene	-	proteolysis ; GO:0006508 | involved_in inferred from electronic annotation with InterPro:IPR001506, InterPro:IPR006026, InterPro:IPR034035 <newline> proteolysis ; GO:0006508 |
FBgn0027602	1.07124	4.46629	39.3937	0.000379791	0.0148609	-	CG8611	SO0001217:protein_coding_gene	nucleus ; GO:0005634 | is_active_in inferred from biological aspect of ancestor with PANTHER:PTN002775593 <newline> nucleus ; GO:0005634 |	ribosome biogenesis ; GO:0042254 | involved_in inferred from biological aspect of ancestor with PANTHER:PTN002775593 <newline> ribosome biogenesis ; GO:0042254 |
FBgn0035432	0.999958	5.29315	39.3576	0.000380867	0.0148609	Zinc transporter 63C	ZnT63C	SO0001217:protein_coding_gene	basolateral plasma membrane ; GO:0016323 | located_in inferred from direct assay <newline> apical plasma membrane ; GO:0016324 | located_in inferred from direct assay <newline> membrane ; GO:0016020 | located_in inferred from electronic annotation with InterPro:IPR002524 <newline> plasma membrane ; GO:0005886 | located_in inferred from direct assay <newline> basolateral plasma membrane ; GO:00163…	renal zinc excretion ; GO:0180002 | involved_in inferred from mutant phenotype <newline> detoxification of zinc ion ; GO:0010312 | involved_in inferred from biological aspect of ancestor with PANTHER:PTN000901729 <newline> intracellular zinc ion homeostasis ; GO:0006882 | involved_in inferred from genetic interaction with Zip42C.1 <newline> detoxification of zinc ion ; GO:0010312 | involved_in in…
FBgn0034394	0.971265	5.40461	39.2643	0.000383661	0.0148609	-	CG15096	SO0001217:protein_coding_gene	membrane ; GO:0016020 | located_in inferred from electronic annotation with InterPro:IPR005829 <newline> membrane ; GO:0016020 |	transmembrane transport ; GO:0055085 | involved_in inferred from electronic annotation with InterPro:IPR005829, InterPro:IPR011701 inferred from electronic annotation with InterPro:IPR011701 <newline> monoatomic anion transport ; GO:0006820 | involved_in inferred from biological aspect of ancestor with PANTHER:PTN000910504 <newline> transmembrane transport ; GO:0055085 | <newline> monoatomic anio…
FBgn0036857	1.18105	6.92907	39.3399	0.000381395	0.0148609	Aldehyde dehydrogenase 7 family member A1	Aldh7A1	SO0001217:protein_coding_gene	-	-
FBgn0040842	3.64104	7.23479	39.709	0.000370565	0.0148609	-	CG15212	SO0001217:protein_coding_gene	-	-
FBgn0030541	6.98953	3.59994	39.2153	0.000385142	0.0148634	-	CG11584	SO0001217:protein_coding_gene	RNA polymerase II transcription regulator complex ; GO:0090575 | part_of inferred from biological aspect of ancestor with PANTHER:PTN001034658 <newline> microtubule ; GO:0005874 | located_in inferred from sequence or structural similarity with HGNC:6868 <newline> RNA polymerase II transcription regulator complex ; GO:0090575 | <newline> microtubule ; GO:0005874 |	dendrite morphogenesis ; GO:0048813 | involved_in inferred from sequence or structural similarity with HGNC:6868 <newline> positive regulation of transcription by RNA polymerase II ; GO:0045944 | involved_in inferred from biological aspect of ancestor with PANTHER:PTN001034658 <newline> dendrite morphogenesis ; GO:0048813 | <newline> positive regulation of transcription by RNA polymerase II ; GO:…
FBgn0035384	-5.78971	-0.0107566	38.6348	0.000403237	0.0149289	-	CG2113	SO0001217:protein_coding_gene	actin cytoskeleton ; GO:0015629 | located_in inferred from sequence or structural similarity with MGI:MGI:2444891 <newline> actin cytoskeleton ; GO:0015629 |	positive regulation of DNA-templated transcription ; GO:0045893 | involved_in inferred from sequence or structural similarity with MGI:MGI:2444891 <newline> positive regulation of Rho protein signal transduction ; GO:0035025 | involved_in inferred from electronic annotation with InterPro:IPR026111 <newline> positive regulation of DNA-templated transcription ; GO:0045893 | <newline> positive regul…
FBgn0029795	2.63018	1.47183	39.0558	0.000390007	0.0149289	-	CG15773	SO0001217:protein_coding_gene	-	-
FBgn0053120	-2.15019	1.76176	38.7295	0.00040021	0.0149289	-	CG33120	SO0001217:protein_coding_gene	plasma membrane ; GO:0005886 | is_active_in inferred from biological aspect of ancestor with PANTHER:PTN001270476 <newline> plasma membrane ; GO:0005886 |	triglyceride biosynthetic process ; GO:0019432 | involved_in inferred from biological aspect of ancestor with PANTHER:PTN001270476 <newline> glycerolipid biosynthetic process ; GO:0045017 | involved_in inferred from electronic annotation with InterPro:IPR045034 <newline> triglyceride biosynthetic process ; GO:0019432 | <newline> glycerolipid biosynthetic process ; GO:0045017 |
FBgn0051259	2.52689	3.48016	38.9497	0.00039329	0.0149289	-	CG31259	SO0001217:protein_coding_gene	peroxisome ; GO:0005777 | located_in inferred from sequence or structural similarity with RGD:1309948 <newline> peroxisome ; GO:0005777 |	peroxisome organization ; GO:0007031 | involved_in inferred from sequence or structural similarity with RGD:1309948 <newline> peroxisome organization ; GO:0007031 |
FBgn0036940	2.51968	4.24426	39.018	0.000391172	0.0149289	obstructor-J	obst-J	SO0001217:protein_coding_gene	chitin-based extracellular matrix ; GO:0062129 | located_in inferred from sequence or structural similarity with UniProtKB:Q9VR79 <newline> extracellular region ; GO:0005576 | located_in inferred from electronic annotation with InterPro:IPR002557 <newline> chitin-based extracellular matrix ; GO:0062129 | <newline> extracellular region ; GO:0005576 |	-
FBgn0024273	1.27629	4.2841	38.7209	0.000400484	0.0149289	WASp	WASp	SO0001217:protein_coding_gene	neuromuscular junction ; GO:0031594 | located_in inferred from direct assay <newline> cytoplasm ; GO:0005737 | located_in inferred from direct assay <newline> protein-containing complex ; GO:0032991 | part_of inferred from physical interaction with Abi <newline> nucleus ; GO:0005634 | located_in inferred from direct assay <newline> microvillus ; GO:0005902 | located_in inferred from mutant phenot…	actin filament organization ; GO:0007015 | involved_in inferred from electronic annotation with InterPro:IPR011026 <newline> muscle attachment ; GO:0016203 | involved_in inferred from mutant phenotype <newline> asymmetric cell division ; GO:0008356 | involved_in traceable author statement <newline> regulation of actin filament polymerization ; GO:0030833 | involved_in inferred from mutant phenoty…
FBgn0267277	6.54283	4.97492	38.6139	0.000403908	0.0149289	antisense RNA:CR45713	asRNA:CR45713	SO0002182:antisense_lncRNA_gene	-	-
FBgn0040918	1.03913	5.40977	38.885	0.000395308	0.0149289	schlank	schlank	SO0001217:protein_coding_gene	nucleus ; GO:0005634 | located_in inferred from direct assay <newline> membrane ; GO:0016020 | located_in inferred from electronic annotation with InterPro:IPR006634 <newline> nuclear inner membrane ; GO:0005637 | located_in inferred from direct assay <newline> endoplasmic reticulum ; GO:0005783 | located_in inferred from direct assay <newline> membrane ; GO:0016020 | located_in inferred from seq…	ceramide biosynthetic process ; GO:0046513 | involved_in inferred from mutant phenotype <newline> ceramide biosynthetic process ; GO:0046513 | involved_in inferred from electronic annotation with InterPro:IPR016439 <newline> SREBP signaling pathway ; GO:0032933 | involved_in inferred from mutant phenotype <newline> triglyceride metabolic process ; GO:0006641 | involved_in inferred from mutant phe…
FBgn0032144	2.67922	5.65939	38.7377	0.00039995	0.0149289	-	CG17633	SO0001217:protein_coding_gene	extracellular space ; GO:0005615 | located_in inferred from sequence or structural similarity with UniProtKB:P15085 <newline> extracellular space ; GO:0005615 | is_active_in inferred from biological aspect of ancestor with PANTHER:PTN000194073 <newline> extracellular space ; GO:0005615 |	proteolysis ; GO:0006508 | involved_in inferred from electronic annotation with InterPro:IPR000834 <newline> proteolysis ; GO:0006508 | involved_in inferred from biological aspect of ancestor with PANTHER:PTN000194073 <newline> proteolysis ; GO:0006508 |
FBgn0003086	-1.93097	5.79618	38.6786	0.000401833	0.0149289	Pre-intermoult gene 1	Pig1	SO0001217:protein_coding_gene	cellular_component ; GO:0005575 | is_active_in no biological data available <newline> cellular_component ; GO:0005575 |	biological_process ; GO:0008150 | involved_in no biological data available <newline> biological_process ; GO:0008150 |
FBgn0051626	6.63677	6.142	38.9449	0.000393437	0.0149289	-	CG31626	SO0001217:protein_coding_gene	RNA polymerase II transcription regulator complex ; GO:0090575 | part_of inferred from biological aspect of ancestor with PANTHER:PTN001034658 <newline> RNA polymerase II transcription regulator complex ; GO:0090575 |	positive regulation of transcription by RNA polymerase II ; GO:0045944 | involved_in inferred from biological aspect of ancestor with PANTHER:PTN001034658 <newline> positive regulation of transcription by RNA polymerase II ; GO:0045944 |
FBgn0286198	1.59004	6.18069	38.7783	0.000398663	0.0149289	Lysine ketoglutarate reductase/saccharopine dehydrogenase	LKRSDH	SO0001217:protein_coding_gene	cytosol ; GO:0005829 | located_in inferred from direct assay <newline> cytoplasm ; GO:0005737 | is_active_in inferred from biological aspect of ancestor with PANTHER:PTN000123605 <newline> nucleus ; GO:0005634 | located_in inferred from direct assay <newline> cytosol ; GO:0005829 | <newline> cytoplasm ; GO:0005737 | <newline> nucleus ; GO:0005634 |	lysine biosynthetic process via aminoadipic acid ; GO:0019878 | involved_in inferred from biological aspect of ancestor with PANTHER:PTN000123605 <newline> negative regulation of transcription by RNA polymerase II ; GO:0000122 | involved_in inferred from direct assay inferred from mutant phenotype <newline> lysine catabolic process ; GO:0006554 | involved_in inferred from mutant phenotype <newlin…
FBgn0043025	-7.79053	0.0716625	65.1468	0.000411764	0.0149859	Adenosine deaminase-related growth factor A2	Adgf-A2	SO0001217:protein_coding_gene	extracellular space ; GO:0005615 | is_active_in inferred from biological aspect of ancestor with PANTHER:PTN000150875 <newline> extracellular space ; GO:0005615 | located_in inferred from electronic annotation with InterPro:IPR006331, InterPro:IPR013659 <newline> membrane ; GO:0016020 | located_in inferred from sequence model inferred from direct assay <newline> extracellular space ; GO:0005615 |…	inosine biosynthetic process ; GO:0046103 | involved_in inferred from biological aspect of ancestor with PANTHER:PTN000150817 <newline> adenosine catabolic process ; GO:0006154 | involved_in inferred from sequence or structural similarity with Adgf-A,Adgf-D <newline> adenosine catabolic process ; GO:0006154 | involved_in inferred from biological aspect of ancestor with PANTHER:PTN000150817 <newli…
FBgn0036345	-6.38505	0.467229	38.3205	0.000413489	0.0149859	-	CG17300	SO0001217:protein_coding_gene	mitochondrial proton-transporting ATP synthase complex, coupling factor F(o) ; GO:0000276 | part_of inferred from biological aspect of ancestor with PANTHER:PTN000296496 <newline> mitochondrial proton-transporting ATP synthase, stator stalk ; GO:0000274 | part_of inferred from sequence or structural similarity with UniProtKB:P05626 <newline> mitochondrial proton-transporting ATP synthase complex,…	proton motive force-driven ATP synthesis ; GO:0015986 | involved_in inferred from biological aspect of ancestor with PANTHER:PTN000296496 <newline> proton motive force-driven ATP synthesis ; GO:0015986 | involved_in inferred from electronic annotation with InterPro:IPR013837 <newline> proton motive force-driven ATP synthesis ; GO:0015986 |
FBgn0030746	2.61	2.48554	38.4354	0.000409702	0.0149859	-	CG9981	SO0001217:protein_coding_gene	membrane ; GO:0016020 | located_in inferred from electronic annotation with InterPro:IPR001757, InterPro:IPR006539 <newline> membrane ; GO:0016020 | located_in inferred from sequence model <newline> endoplasmic reticulum ; GO:0005783 | is_active_in inferred from biological aspect of ancestor with PANTHER:PTN002378486 <newline> phospholipid-translocating ATPase complex ; GO:1990531 | part_of infer…	phospholipid translocation ; GO:0045332 | involved_in inferred from sequence or structural similarity with SGD:S000000024 <newline> phospholipid translocation ; GO:0045332 | involved_in inferred from sequence or structural similarity with UniProtKB:Q8NB49 <newline> phospholipid transport ; GO:0015914 | involved_in inferred from electronic annotation with InterPro:IPR006539 <newline> phospholipid …
FBgn0000551	4.51494	3.70156	38.2452	0.000415994	0.0149859	Ecdysone-dependent gene 78E	Edg78E	SO0001217:protein_coding_gene	chitin-based extracellular matrix ; GO:0062129 | is_active_in inferred from biological aspect of ancestor with PANTHER:PTN002571557 <newline> chitin-based extracellular matrix ; GO:0062129 | located_in inferred from sequence model <newline> chitin-based extracellular matrix ; GO:0062129 |	chitin-based cuticle development ; GO:0040003 | involved_in inferred from sequence model <newline> chitin-based cuticle development ; GO:0040003 |
FBgn0034417	1.5275	3.84614	37.8839	0.000428292	0.0149859	-	CG15117	SO0001217:protein_coding_gene	extracellular space ; GO:0005615 | located_in inferred from high throughput direct assay <newline> extracellular space ; GO:0005615 | is_active_in inferred from biological aspect of ancestor with PANTHER:PTN000007258 <newline> extracellular space ; GO:0005615 |	glucuronoside catabolic process ; GO:0019391 | involved_in inferred from biological aspect of ancestor with PANTHER:PTN004122708 <newline> carbohydrate metabolic process ; GO:0005975 | involved_in inferred from electronic annotation with InterPro:IPR006101, InterPro:IPR006102, InterPro:IPR006103, InterPro:IPR006104 <newline> sexual reproduction ; GO:0019953 | involved_in inferred from high throug…
FBgn0033365	3.16064	3.87788	38.0599	0.000422243	0.0149859	-	CG8170	SO0001217:protein_coding_gene	-	proteolysis ; GO:0006508 | involved_in inferred from sequence model <newline> proteolysis ; GO:0006508 | involved_in inferred from electronic annotation with InterPro:IPR001254, InterPro:IPR001314, InterPro:IPR018114 <newline> proteolysis ; GO:0006508 |
FBgn0038941	6.37436	4.17242	37.8843	0.000428277	0.0149859	-	CG7080	SO0001217:protein_coding_gene	cellular_component ; GO:0005575 | is_active_in no biological data available <newline> cellular_component ; GO:0005575 |	biological_process ; GO:0008150 | involved_in no biological data available <newline> biological_process ; GO:0008150 |
FBgn0002567	1.46571	4.3877	38.0526	0.000422493	0.0149859	Rab32	Rab32	SO0001217:protein_coding_gene	vesicle ; GO:0031982 | located_in inferred from sequence or structural similarity with Rab11 <newline> vesicle ; GO:0031982 | located_in inferred from electronic annotation with InterPro:IPR030697 <newline> Golgi apparatus ; GO:0005794 | located_in inferred from electronic annotation with InterPro:IPR030697 <newline> trans-Golgi network ; GO:0005802 | located_in inferred from electronic annotatio…	melanosome organization ; GO:0032438 | involved_in inferred from biological aspect of ancestor with PANTHER:PTN000636041 <newline> eye pigment granule organization ; GO:0008057 | involved_in inferred from mutant phenotype <newline> compound eye pigmentation ; GO:0048072 | involved_in inferred from genetic interaction with p <newline> ommochrome biosynthetic process ; GO:0006727 | involved_in infe…
FBgn0030218	1.10435	4.54733	38.0791	0.000421592	0.0149859	-	CG1628	SO0001217:protein_coding_gene	mitochondrion ; GO:0005739 | is_active_in inferred from biological aspect of ancestor with PANTHER:PTN000641359 <newline> mitochondrial envelope ; GO:0005740 | located_in inferred from sequence or structural similarity with UniProtKB:Q12375 <newline> mitochondrion ; GO:0005739 | <newline> mitochondrial envelope ; GO:0005740 |	amino acid transmembrane transport ; GO:0003333 | involved_in inferred from sequence or structural similarity with Eaat1 <newline> mitochondrial L-ornithine transmembrane transport ; GO:1990575 | involved_in inferred from sequence or structural similarity with UniProtKB:Q12375 <newline> mitochondrial L-ornithine transmembrane transport ; GO:1990575 | involved_in inferred from biological aspect of…
FBgn0035550	-3.35853	5.11175	38.0262	0.000423393	0.0149859	-	CG11349	SO0001217:protein_coding_gene	-	-
FBgn0052423	-1.02548	5.85559	37.9991	0.000424321	0.0149859	alan shepard	shep	SO0001217:protein_coding_gene	ribonucleoprotein complex ; GO:1990904 | part_of inferred from electronic annotation with InterPro:IPR002343 <newline> cytosol ; GO:0005829 | is_active_in inferred from biological aspect of ancestor with PANTHER:PTN000610044 <newline> cytosol ; GO:0005829 | located_in inferred from high throughput direct assay <newline> nucleus ; GO:0005634 | is_active_in inferred from biological aspect of ancest…	adult locomotory behavior ; GO:0008344 | involved_in inferred from mutant phenotype <newline> female courtship behavior ; GO:0008050 | involved_in inferred from mutant phenotype <newline> neuron remodeling ; GO:0016322 | involved_in inferred from mutant phenotype <newline> response to endoplasmic reticulum stress ; GO:0034976 | involved_in inferred from high throughput mutant phenotype <newline> …
FBgn0040532	-1.58859	6.46022	38.2371	0.000416265	0.0149859	-	CG8369	SO0001217:protein_coding_gene	-	wing disc dorsal/ventral pattern formation ; GO:0048190 | involved_in inferred from genetic interaction with Bx,ap <newline> wing disc dorsal/ventral pattern formation ; GO:0048190 |
FBgn0052570	6.23115	6.49965	38.0037	0.000424164	0.0149859	TweedleY	TwdlY	SO0001217:protein_coding_gene	extracellular matrix ; GO:0031012 | located_in inferred from sequence or structural similarity with TwdlD <newline> extracellular matrix ; GO:0031012 |	body morphogenesis ; GO:0010171 | involved_in inferred from sequence or structural similarity with TwdlD <newline> chitin-based cuticle development ; GO:0040003 | involved_in inferred from sequence or structural similarity with TwdlD <newline> body morphogenesis ; GO:0010171 | <newline> chitin-based cuticle development ; GO:0040003 |
FBgn0039594	1.97843	7.26728	37.8842	0.00042828	0.0149859	snustorr	snu	SO0001217:protein_coding_gene	apical plasma membrane ; GO:0016324 | located_in inferred from direct assay <newline> membrane ; GO:0016020 | located_in inferred from electronic annotation with InterPro:IPR013525 inferred from electronic annotation with InterPro:IPR000412, InterPro:IPR013525 <newline> ATP-binding cassette (ABC) transporter complex ; GO:0043190 | part_of inferred from electronic annotation with InterPro:IPR00041…	cuticle development ; GO:0042335 | involved_in inferred from mutant phenotype <newline> transmembrane transport ; GO:0055085 | involved_in inferred from electronic annotation with InterPro:IPR000412 <newline> cuticle development ; GO:0042335 | <newline> transmembrane transport ; GO:0055085 |
FBgn0039685	-8.42706	7.47711	38.328	0.00041324	0.0149859	Odorant-binding protein 99b	Obp99b	SO0001217:protein_coding_gene	extracellular region ; GO:0005576 | located_in inferred from sequence model <newline> extracellular region ; GO:0005576 | located_in inferred from sequence or structural similarity with UniProtKB:O02372 <newline> extracellular region ; GO:0005576 |	olfactory behavior ; GO:0042048 | involved_in inferred from sequence or structural similarity with UniProtKB:O02372 <newline> sensory perception of chemical stimulus ; GO:0007606 | involved_in inferred from sequence or structural similarity with lush <newline> sensory perception of smell ; GO:0007608 | involved_in inferred from biological aspect of ancestor with PANTHER:PTN000220814 <newline> res…
FBgn0039439	6.31679	9.35443	38.2525	0.000415751	0.0149859	TweedleK	TwdlK	SO0001217:protein_coding_gene	extracellular matrix ; GO:0031012 | located_in inferred from sequence or structural similarity with TwdlD <newline> extracellular matrix ; GO:0031012 |	chitin-based cuticle development ; GO:0040003 | involved_in inferred from sequence or structural similarity with TwdlD <newline> body morphogenesis ; GO:0010171 | involved_in inferred from sequence or structural similarity with TwdlD <newline> chitin-based cuticle development ; GO:0040003 | <newline> body morphogenesis ; GO:0010171 |
FBgn0037828	-6.16158	0.311098	37.6324	0.000437125	0.0151937	tomboy20	tomboy20	SO0001217:protein_coding_gene	mitochondrial outer membrane translocase complex ; GO:0005742 | part_of inferred from biological aspect of ancestor with PANTHER:PTN000277108 <newline> mitochondrial outer membrane translocase complex ; GO:0005742 | part_of inferred from electronic annotation with InterPro:IPR002056, InterPro:IPR022422 <newline> mitochondrial outer membrane translocase complex ; GO:0005742 |	protein targeting ; GO:0006605 | involved_in inferred from electronic annotation with InterPro:IPR002056, InterPro:IPR022422 <newline> protein import into mitochondrial matrix ; GO:0030150 | involved_in inferred from biological aspect of ancestor with PANTHER:PTN000277108 <newline> intracellular protein transport ; GO:0006886 | involved_in inferred from electronic annotation with InterPro:IPR0020…
FBgn0036496	-4.50423	2.10148	37.6556	0.000436303	0.0151937	cocoon	cocoon	SO0001217:protein_coding_gene	nucleoplasm ; GO:0005654 | is_active_in inferred from biological aspect of ancestor with PANTHER:PTN002689978 <newline> nucleoplasm ; GO:0005654 |	regulation of gene expression ; GO:0010468 | involved_in inferred from biological aspect of ancestor with PANTHER:PTN002689978 <newline> regulation of gene expression ; GO:0010468 |
FBgn0030215	-5.90549	0.0369682	37.4076	0.000445222	0.0153514	-	CG15296	SO0001217:protein_coding_gene	MICOS complex ; GO:0061617 | part_of inferred from biological aspect of ancestor with PANTHER:PTN002422324 <newline> mitochondrial crista junction ; GO:0044284 | is_active_in inferred from biological aspect of ancestor with PANTHER:PTN002422324 <newline> MICOS complex ; GO:0061617 | <newline> mitochondrial crista junction ; GO:0044284 |	cristae formation ; GO:0042407 | involved_in inferred from biological aspect of ancestor with PANTHER:PTN002422324 <newline> cristae formation ; GO:0042407 |
FBgn0030300	1.15736	3.00732	37.4086	0.000445184	0.0153514	Sphingosine kinase 1	Sk1	SO0001217:protein_coding_gene	plasma membrane ; GO:0005886 | located_in inferred from direct assay <newline> intracellular membrane-bounded organelle ; GO:0043231 | is_active_in inferred from biological aspect of ancestor with PANTHER:PTN000270644 <newline> membrane ; GO:0016020 | is_active_in inferred from biological aspect of ancestor with PANTHER:PTN000270644 <newline> cytosol ; GO:0005829 | located_in inferred from direct…	sphingolipid metabolic process ; GO:0006665 | involved_in inferred from direct assay <newline> phosphorylation ; GO:0016310 | involved_in inferred from biological aspect of ancestor with PANTHER:PTN002285910 <newline> phosphorylation ; GO:0016310 | involved_in inferred from direct assay <newline> sphingosine biosynthetic process ; GO:0046512 | involved_in inferred from biological aspect of ancest…
FBgn0034784	2.67463	3.05519	37.3052	0.000448973	0.0153514	-	CG9826	SO0001217:protein_coding_gene	-	transmembrane transport ; GO:0055085 | involved_in inferred from electronic annotation with InterPro:IPR011701 <newline> monoatomic anion transport ; GO:0006820 | involved_in inferred from biological aspect of ancestor with PANTHER:PTN000910504 <newline> transmembrane transport ; GO:0055085 | <newline> monoatomic anion transport ; GO:0006820 |
FBgn0039444	6.52551	4.39729	37.3261	0.000448207	0.0153514	TweedleD	TwdlD	SO0001217:protein_coding_gene	chitin-based extracellular matrix ; GO:0062129 | located_in inferred from direct assay <newline> chitin-based extracellular matrix ; GO:0062129 |	body morphogenesis ; GO:0010171 | involved_in inferred from mutant phenotype <newline> chitin-based cuticle development ; GO:0040003 | involved_in inferred from mutant phenotype <newline> body morphogenesis ; GO:0010171 | <newline> chitin-based cuticle development ; GO:0040003 |
FBgn0003356	1.7993	9.6761	37.3333	0.000447941	0.0153514	Jonah 99Cii	Jon99Cii	SO0001217:protein_coding_gene	-	proteolysis ; GO:0006508 | involved_in inferred from sequence model <newline> proteolysis ; GO:0006508 | involved_in inferred from electronic annotation with InterPro:IPR001254, InterPro:IPR001314, InterPro:IPR018114 <newline> proteolysis ; GO:0006508 |
FBgn0002570	3.92489	3.4764	37.2281	0.000451824	0.0153969	Maltase A1	Mal-A1	SO0001217:protein_coding_gene	-	carbohydrate metabolic process ; GO:0005975 | involved_in inferred from electronic annotation with InterPro:IPR006047 <newline> carbohydrate metabolic process ; GO:0005975 |
FBgn0264904	-1.50576	5.07372	37.1901	0.000453239	0.0153969	antisense RNA:CR44095	asRNA:CR44095	SO0002182:antisense_lncRNA_gene	-	-
FBgn0038694	-5.49509	-0.301726	36.8447	0.000466352	0.0155745	-	CG5217	SO0001217:protein_coding_gene	cellular_component ; GO:0005575 | is_active_in no biological data available <newline> cellular_component ; GO:0005575 |	biological_process ; GO:0008150 | involved_in no biological data available <newline> biological_process ; GO:0008150 |
FBgn0035255	5.43984	-0.287526	36.4629	0.00048142	0.0155745	RabX5	RabX5	SO0001217:protein_coding_gene	synapse ; GO:0045202 | located_in inferred from direct assay <newline> vesicle ; GO:0031982 | located_in inferred from sequence or structural similarity with Rab11 <newline> synapse ; GO:0045202 | <newline> vesicle ; GO:0031982 |	Rab protein signal transduction ; GO:0032482 | involved_in inferred from sequence or structural similarity with Rab11 <newline> vesicle-mediated transport ; GO:0016192 | involved_in inferred from biological aspect of ancestor with PANTHER:PTN002785905 <newline> vesicle-mediated transport ; GO:0016192 | involved_in inferred from sequence or structural similarity with Rab11 <newline> Rab protein si…
FBgn0033286	-5.71447	0.567887	36.4434	0.000482207	0.0155745	-	CG2127	SO0001217:protein_coding_gene	-	-
FBgn0038404	2.58183	1.16002	36.7754	0.000469044	0.0155745	-	CG8925	SO0001217:protein_coding_gene	membrane ; GO:0016020 | located_in inferred from electronic annotation with InterPro:IPR005829 <newline> membrane ; GO:0016020 |	transmembrane transport ; GO:0055085 | involved_in inferred from electronic annotation with InterPro:IPR005829, InterPro:IPR011701 <newline> transmembrane transport ; GO:0055085 |
FBgn0051454	1.92055	2.35278	36.5297	0.000478741	0.0155745	-	CG31454	SO0001217:protein_coding_gene	peroxisome ; GO:0005777 | located_in inferred from sequence or structural similarity with RGD:1309948 <newline> peroxisome ; GO:0005777 |	peroxisome organization ; GO:0007031 | involved_in inferred from sequence or structural similarity with RGD:1309948 <newline> peroxisome organization ; GO:0007031 |
FBgn0040743	6.75102	2.45602	36.7342	0.00047065	0.0155745	-	CG15919	SO0001217:protein_coding_gene	-	-
FBgn0284081	1.62546	2.50415	36.7686	0.000469308	0.0155745	-	CG46303	SO0001217:protein_coding_gene	-	-
FBgn0030347	1.32511	2.91888	36.7564	0.000469784	0.0155745	-	CG15739	SO0001217:protein_coding_gene	cytoplasm ; GO:0005737 | is_active_in inferred from biological aspect of ancestor with PANTHER:PTN000751246 <newline> cytoplasm ; GO:0005737 |	dephosphorylation ; GO:0016311 | involved_in inferred from direct assay <newline> dephosphorylation ; GO:0016311 |
FBgn0263377	1.12677	4.12971	36.9363	0.000462828	0.0155745	antisense RNA:CR43429	asRNA:CR43429	SO0002182:antisense_lncRNA_gene	-	-
FBgn0038146	1.5097	5.05293	36.6147	0.000475356	0.0155745	-	CG9799	SO0001217:protein_coding_gene	small-subunit processome ; GO:0032040 | part_of inferred from electronic annotation with InterPro:IPR007319 <newline> Pwp2p-containing subcomplex of 90S preribosome ; GO:0034388 | part_of inferred from biological aspect of ancestor with PANTHER:PTN000356653 <newline> small-subunit processome ; GO:0032040 | part_of inferred from biological aspect of ancestor with PANTHER:PTN000356653 <newline> sma…	rRNA processing ; GO:0006364 | involved_in inferred from electronic annotation with InterPro:IPR007319 <newline> rRNA processing ; GO:0006364 | involved_in inferred from biological aspect of ancestor with PANTHER:PTN000356653 <newline> rRNA processing ; GO:0006364 |
FBgn0050458	5.02043	5.05845	36.8404	0.00046652	0.0155745	-	CG30458	SO0001217:protein_coding_gene	-	-
FBgn0041182	-1.58584	5.26024	36.4548	0.000481748	0.0155745	Thioester-containing protein 2	Tep2	SO0001217:protein_coding_gene	extracellular space ; GO:0005615 | located_in inferred from direct assay <newline> extracellular space ; GO:0005615 | located_in inferred from electronic annotation with InterPro:IPR011626 <newline> extracellular region ; GO:0005576 | located_in inferred from electronic annotation with InterPro:IPR009048, InterPro:IPR036595 <newline> extracellular space ; GO:0005615 | <newline> extracellular regi…	innate immune response ; GO:0045087 | involved_in inferred from genetic interaction with Tep4,Tep3,Tep1 <newline> defense response to Gram-negative bacterium ; GO:0050829 | involved_in inferred from mutant phenotype <newline> innate immune response ; GO:0045087 | <newline> defense response to Gram-negative bacterium ; GO:0050829 |
FBgn0038487	5.80022	5.7478	36.6009	0.000475903	0.0155745	TweedleW	TwdlW	SO0001217:protein_coding_gene	extracellular matrix ; GO:0031012 | located_in inferred from sequence or structural similarity with TwdlD <newline> extracellular matrix ; GO:0031012 |	chitin-based cuticle development ; GO:0040003 | involved_in inferred from sequence or structural similarity with TwdlD <newline> body morphogenesis ; GO:0010171 | involved_in inferred from sequence or structural similarity with TwdlD <newline> chitin-based cuticle development ; GO:0040003 | <newline> body morphogenesis ; GO:0010171 |
FBgn0030187	8.24641	6.25868	36.4971	0.000480048	0.0155745	-	CG2961	SO0001217:protein_coding_gene	cellular_component ; GO:0005575 | is_active_in no biological data available <newline> cellular_component ; GO:0005575 |	-
FBgn0038407	1.45378	6.2898	36.8377	0.000466624	0.0155745	-	CG6126	SO0001217:protein_coding_gene	membrane ; GO:0016020 | located_in inferred from electronic annotation with InterPro:IPR005828, InterPro:IPR005829 <newline> membrane ; GO:0016020 |	transmembrane transport ; GO:0055085 | involved_in inferred from electronic annotation with InterPro:IPR005828, InterPro:IPR005829 <newline> transmembrane transport ; GO:0055085 |
FBgn0053196	-1.72516	6.88029	36.4805	0.000480714	0.0155745	dumpy	dpy	SO0001217:protein_coding_gene	nucleus ; GO:0005634 | located_in inferred from electronic annotation with InterPro:IPR000967 <newline> extracellular matrix ; GO:0031012 | located_in inferred from sequence model <newline> nucleus ; GO:0005634 | <newline> extracellular matrix ; GO:0031012 |	chitin-based cuticle attachment to epithelium ; GO:0040005 | involved_in inferred from mutant phenotype <newline> regulation of imaginal disc-derived wing size ; GO:0044719 | involved_in inferred from mutant phenotype <newline> apposition of dorsal and ventral imaginal disc-derived wing surfaces ; GO:0007475 | involved_in inferred from mutant phenotype <newline> open tracheal system development ;…
FBgn0038208	-7.09157	-0.524033	59.4695	0.000512701	0.0155899	-	CG14355	SO0001217:protein_coding_gene	-	-
FBgn0030940	-7.40496	-0.265169	60.3615	0.000494716	0.0155899	-	CG15040	SO0001217:protein_coding_gene	-	-
FBgn0032768	-5.68834	-0.1346	35.8399	0.000507375	0.0155899	-	CG17564	SO0001217:protein_coding_gene	cellular_component ; GO:0005575 | is_active_in no biological data available <newline> cellular_component ; GO:0005575 |	biological_process ; GO:0008150 | involved_in no biological data available <newline> biological_process ; GO:0008150 |
FBgn0250834	-5.83155	-0.0219506	35.6903	0.000513871	0.0155899	-	CG33308	SO0001217:protein_coding_gene	cellular_component ; GO:0005575 | is_active_in no biological data available <newline> cellular_component ; GO:0005575 |	biological_process ; GO:0008150 | involved_in no biological data available <newline> biological_process ; GO:0008150 |
FBgn0029940	-5.04814	0.0251139	35.8953	0.000504995	0.0155899	-	CG1958	SO0001217:protein_coding_gene	-	-
FBgn0051870	-5.97871	0.106173	35.9455	0.00050285	0.0155899	-	CG31870	SO0001217:protein_coding_gene	cellular_component ; GO:0005575 | is_active_in no biological data available <newline> cellular_component ; GO:0005575 |	biological_process ; GO:0008150 | involved_in no biological data available <newline> biological_process ; GO:0008150 |
FBgn0052037	3.41316	0.8611	35.7509	0.000511226	0.0155899	-	CG32037	SO0001217:protein_coding_gene	-	-
FBgn0015038	-2.23611	1.61973	36.3044	0.000487859	0.0155899	Cytochrome P450 9b1	Cyp9b1	SO0001217:protein_coding_gene	-	-
FBgn0033285	-4.24132	1.77335	35.7707	0.000510367	0.0155899	-	CG18449	SO0001217:protein_coding_gene	-	-
FBgn0030085	-1.94823	1.85901	35.8781	0.000505731	0.0155899	-	CG6999	SO0001217:protein_coding_gene	nucleus ; GO:0005634 | located_in inferred by curator from GO:0000381 <newline> nucleolus ; GO:0005730 | is_active_in inferred from biological aspect of ancestor with PANTHER:PTN000267771 <newline> nucleus ; GO:0005634 | <newline> nucleolus ; GO:0005730 |	regulation of alternative mRNA splicing, via spliceosome ; GO:0000381 | involved_in inferred from high throughput mutant phenotype <newline> small-subunit processome assembly ; GO:0034462 | involved_in inferred from biological aspect of ancestor with PANTHER:PTN000267771 <newline> endonucleolytic cleavage to generate mature 5'-end of SSU-rRNA from (SSU-rRNA, 5.8S rRNA, LSU-rRNA) ; GO:0000472 | in…
FBgn0036196	2.42035	2.11451	35.8602	0.000506501	0.0155899	-	CG11658	SO0001217:protein_coding_gene	SCF ubiquitin ligase complex ; GO:0019005 | part_of inferred from sequence model <newline> SCF ubiquitin ligase complex ; GO:0019005 | part_of inferred from biological aspect of ancestor with PANTHER:PTN002295006 <newline> nucleus ; GO:0005634 | is_active_in inferred from biological aspect of ancestor with PANTHER:PTN002295006 <newline> cytoplasm ; GO:0005737 | is_active_in inferred from biologic…	SCF-dependent proteasomal ubiquitin-dependent protein catabolic process ; GO:0031146 | involved_in inferred from sequence model <newline> protein ubiquitination ; GO:0016567 | involved_in inferred from biological aspect of ancestor with PANTHER:PTN002295006 <newline> SCF-dependent proteasomal ubiquitin-dependent protein catabolic process ; GO:0031146 | <newline> protein ubiquitination ; GO:001656…
FBgn0051089	3.048	2.18144	35.8354	0.000507565	0.0155899	-	CG31089	SO0001217:protein_coding_gene	-	lipid metabolic process ; GO:0006629 | involved_in inferred from electronic annotation with InterPro:IPR006693 <newline> lipid metabolic process ; GO:0006629 |
FBgn0015396	-1.52197	2.99105	36.3817	0.000484706	0.0155899	jumeau	jumu	SO0001217:protein_coding_gene	nucleus ; GO:0005634 | is_active_in inferred from biological aspect of ancestor with PANTHER:PTN000216159 <newline> nucleolus ; GO:0005730 | located_in inferred from direct assay <newline> euchromatin ; GO:0000791 | part_of inferred from direct assay <newline> nucleus ; GO:0005634 | located_in inferred from direct assay <newline> polytene chromosome chromocenter ; GO:0005701 | located_in inferred…	regulation of DNA-templated transcription ; GO:0006355 | involved_in inferred from biological aspect of ancestor with PANTHER:PTN000216159 <newline> regulation of cell division ; GO:0051302 | involved_in inferred from mutant phenotype <newline> positive regulation of receptor signaling pathway via JAK-STAT ; GO:0046427 | involved_in inferred from mutant phenotype <newline> dorsal closure ; GO:000…
FBgn0039180	3.5089	3.17917	35.8598	0.000506519	0.0155899	-	CG5715	SO0001217:protein_coding_gene	-	proteolysis ; GO:0006508 | involved_in inferred from electronic annotation with InterPro:IPR001506, InterPro:IPR006026, InterPro:IPR034035 <newline> proteolysis ; GO:0006508 |
FBgn0001330	1.43817	3.57074	36.0295	0.000499292	0.0155899	kurz	kz	SO0001217:protein_coding_gene	nucleolus ; GO:0005730 | is_active_in inferred from biological aspect of ancestor with PANTHER:PTN000433605 <newline> nucleolus ; GO:0005730 |	maturation of SSU-rRNA from tricistronic rRNA transcript (SSU-rRNA, 5.8S rRNA, LSU-rRNA) ; GO:0000462 | involved_in inferred from biological aspect of ancestor with PANTHER:PTN000433605 <newline> maturation of SSU-rRNA from tricistronic rRNA transcript (SSU-rRNA, 5.8S rRNA, LSU-rRNA) ; GO:0000462 |
FBgn0003495	-1.01275	3.71734	35.7187	0.000512628	0.0155899	spatzle	spz	SO0001217:protein_coding_gene	extracellular space ; GO:0005615 | located_in inferred from direct assay <newline> extracellular region ; GO:0005576 | is_active_in inferred from biological aspect of ancestor with PANTHER:PTN002354018 <newline> extracellular region ; GO:0005576 | located_in inferred from direct assay <newline> extracellular space ; GO:0005615 | <newline> extracellular region ; GO:0005576 |	Toll signaling pathway ; GO:0008063 | involved_in inferred from mutant phenotype <newline> defense response to Gram-positive bacterium ; GO:0050830 | involved_in inferred from mutant phenotype <newline> negative regulation of neuron apoptotic process ; GO:0043524 | involved_in inferred from mutant phenotype <newline> defense response to Gram-negative bacterium ; GO:0050829 | involved_in inferred …
FBgn0029827	2.64417	3.8804	36.2479	0.000490181	0.0155899	-	CG6048	SO0001217:protein_coding_gene	-	proteolysis ; GO:0006508 | involved_in inferred from sequence model <newline> proteolysis ; GO:0006508 | involved_in inferred from electronic annotation with InterPro:IPR001254, InterPro:IPR001314, InterPro:IPR018114 <newline> regulation of terminal button organization ; GO:2000331 | involved_in inferred from mutant phenotype <newline> proteolysis ; GO:0006508 | <newline> regulation of terminal b…
FBgn0085453	-0.891027	4.29094	36.1213	0.000495433	0.0155899	Methenyltetrahydrofolate synthetase	Mthfs	SO0001217:protein_coding_gene	mitochondrion ; GO:0005739 | located_in inferred from sequence or structural similarity with UniProtKB:P40099 <newline> mitochondrion ; GO:0005739 | is_active_in inferred from biological aspect of ancestor with PANTHER:PTN000601269 <newline> mitochondrion ; GO:0005739 |	tetrahydrofolate interconversion ; GO:0035999 | involved_in inferred from biological aspect of ancestor with PANTHER:PTN000601268 <newline> folic acid-containing compound biosynthetic process ; GO:0009396 | involved_in inferred from sequence or structural similarity with UniProtKB:P40099 <newline> folic acid-containing compound biosynthetic process ; GO:0009396 | involved_in inferred from biologi…
FBgn0041712	1.69874	5.55566	35.7208	0.000512537	0.0155899	yellow-d	yellow-d	SO0001217:protein_coding_gene	extracellular region ; GO:0005576 | is_active_in inferred from biological aspect of ancestor with PANTHER:PTN000000448 <newline> extracellular region ; GO:0005576 |	-
FBgn0035931	1.99989	5.8716	35.7237	0.000512413	0.0155899	-	CG13312	SO0001217:protein_coding_gene	extracellular region ; GO:0005576 | located_in inferred from electronic annotation with InterPro:IPR002557 <newline> extracellular region ; GO:0005576 |	-
FBgn0003357	1.92981	8.66143	36.2436	0.000490359	0.0155899	Jonah 99Ciii	Jon99Ciii	SO0001217:protein_coding_gene	extracellular space ; GO:0005615 | is_active_in inferred from biological aspect of ancestor with PANTHER:PTN001207268 <newline> extracellular space ; GO:0005615 |	proteolysis ; GO:0006508 | involved_in inferred from biological aspect of ancestor with PANTHER:PTN001207268 <newline> proteolysis ; GO:0006508 | involved_in inferred from electronic annotation with InterPro:IPR001254, InterPro:IPR001314, InterPro:IPR018114 <newline> proteolysis ; GO:0006508 | involved_in inferred from sequence model <newline> proteolysis ; GO:0006508 |
FBgn0032598	2.50945	2.06207	35.5924	0.000518181	0.0156093	Chitin and LDLR binding deacetylase 3	ChLD3	SO0001217:protein_coding_gene	extracellular region ; GO:0005576 | NOT located_in inferred from key residues <newline> extracellular region ; GO:0005576 | NOT	carbohydrate metabolic process ; GO:0005975 | involved_in inferred from electronic annotation with InterPro:IPR011330 <newline> carbohydrate metabolic process ; GO:0005975 |
FBgn0030590	5.31629	2.39033	35.5745	0.000518972	0.0156093	-	CG9518	SO0001217:protein_coding_gene	-	response to endoplasmic reticulum stress ; GO:0034976 | involved_in inferred from high throughput mutant phenotype <newline> ecdysteroid metabolic process ; GO:0045455 | involved_in inferred from sequence or structural similarity with Eo inferred from genomic context with Eo <newline> response to endoplasmic reticulum stress ; GO:0034976 | <newline> ecdysteroid metabolic process ; GO:0045455 |
FBgn0022069	1.01531	5.65832	35.6406	0.000516051	0.0156093	Nnp-1	Nnp-1	SO0001217:protein_coding_gene	preribosome, small subunit precursor ; GO:0030688 | part_of inferred from electronic annotation with InterPro:IPR010301 <newline> nucleus ; GO:0005634 | is_active_in inferred from biological aspect of ancestor with PANTHER:PTN000314942 <newline> preribosome, small subunit precursor ; GO:0030688 | <newline> nucleus ; GO:0005634 |	rRNA processing ; GO:0006364 | involved_in inferred from electronic annotation with InterPro:IPR010301 <newline> rRNA processing ; GO:0006364 |
FBgn0032371	-7.73442	0.0222135	58.8864	0.000524952	0.0156282	-	CG4983	SO0001217:protein_coding_gene	cellular_component ; GO:0005575 | is_active_in no biological data available <newline> cellular_component ; GO:0005575 |	biological_process ; GO:0008150 | involved_in no biological data available <newline> biological_process ; GO:0008150 |
FBgn0028870	-5.66	0.518897	35.457	0.000524218	0.0156282	-	CG4691	SO0001217:protein_coding_gene	-	-
FBgn0052450	-6.47522	0.54924	35.5061	0.000522015	0.0156282	-	CG32450	SO0001217:protein_coding_gene	cellular_component ; GO:0005575 | is_active_in no biological data available <newline> cellular_component ; GO:0005575 |	biological_process ; GO:0008150 | involved_in no biological data available <newline> biological_process ; GO:0008150 |
FBgn0003889	-5.72465	2.96447	35.4273	0.000525555	0.0156282	beta-Tubulin at 85D	betaTub85D	SO0001217:protein_coding_gene	microtubule ; GO:0005874 | located_in inferred from electronic annotation with InterPro:IPR000217, InterPro:IPR002453, InterPro:IPR017975 <newline> microtubule ; GO:0005874 | is_active_in inferred from biological aspect of ancestor with PANTHER:PTN000172598 <newline> cytoplasm ; GO:0005737 | is_active_in inferred from biological aspect of ancestor with PANTHER:PTN000172598 <newline> microtubule ;…	microtubule cytoskeleton organization ; GO:0000226 | involved_in inferred from biological aspect of ancestor with PANTHER:PTN000172598 <newline> salivary gland morphogenesis ; GO:0007435 | involved_in inferred from mutant phenotype inferred from genetic interaction with if inferred from genetic interaction with mew <newline> mitotic cell cycle ; GO:0000278 | involved_in inferred from biological a…
FBgn0264341	3.21576	-0.158632	35.326	0.000530141	0.0156648	-	CG43797	SO0001217:protein_coding_gene	external side of plasma membrane ; GO:0009897 | is_active_in inferred from biological aspect of ancestor with PANTHER:PTN002736275 <newline> external side of plasma membrane ; GO:0009897 |	-
FBgn0036498	-4.87439	0.624912	35.27	0.000532702	0.0156648	-	CG13455	SO0001217:protein_coding_gene	cellular_component ; GO:0005575 | is_active_in no biological data available <newline> cellular_component ; GO:0005575 |	biological_process ; GO:0008150 | involved_in no biological data available <newline> biological_process ; GO:0008150 |
FBgn0036437	-3.35791	1.10249	35.2363	0.000534249	0.0156648	Dynein axonemal assembly factor 6	Dnaaf6	SO0001217:protein_coding_gene	R2TP complex ; GO:0097255 | part_of inferred from direct assay <newline> cytosol ; GO:0005829 | is_active_in inferred from direct assay <newline> cytoplasm ; GO:0005737 | is_active_in inferred from biological aspect of ancestor with PANTHER:PTN000472342 <newline> R2TP complex ; GO:0097255 | <newline> cytosol ; GO:0005829 | <newline> cytoplasm ; GO:0005737 |	axonemal dynein complex assembly ; GO:0070286 | involved_in inferred from electronic annotation with InterPro:IPR026697 <newline> axonemal dynein complex assembly ; GO:0070286 | involved_in inferred from biological aspect of ancestor with PANTHER:PTN000472342 <newline> axonemal dynein complex assembly ; GO:0070286 | involved_in inferred from mutant phenotype <newline> axonemal dynein complex asse…
FBgn0261934	-1.41139	2.42652	35.2522	0.000533518	0.0156648	dikar	dikar	SO0001217:protein_coding_gene	RSF complex ; GO:0031213 | part_of inferred from electronic annotation with InterPro:IPR028938 <newline> cellular_component ; GO:0005575 | is_active_in no biological data available <newline> RSF complex ; GO:0031213 | <newline> cellular_component ; GO:0005575 |	regulation of DNA-templated transcription ; GO:0006355 | involved_in inferred from electronic annotation with InterPro:IPR028938 <newline> long-term memory ; GO:0007616 | involved_in inferred from mutant phenotype <newline> regulation of DNA-templated transcription ; GO:0006355 | <newline> long-term memory ; GO:0007616 |
FBgn0243586	7.53613	5.15734	35.2972	0.000531457	0.0156648	Tubby	Tb	SO0001217:protein_coding_gene	extracellular matrix ; GO:0031012 | located_in inferred from sequence or structural similarity with TwdlD <newline> extracellular matrix ; GO:0031012 |	chitin-based cuticle development ; GO:0040003 | involved_in inferred from sequence or structural similarity with TwdlD <newline> body morphogenesis ; GO:0010171 | involved_in inferred from sequence or structural similarity with TwdlD <newline> chitin-based cuticle development ; GO:0040003 | <newline> body morphogenesis ; GO:0010171 |
FBgn0030356	-2.62391	1.58799	35.1694	0.000537342	0.0157116	long non-coding RNA:CR32661	lncRNA:CR32661	SO0002127:lncRNA_gene	-	-
FBgn0051956	1.62366	4.16176	35.1117	0.000540023	0.015744	Polypeptide N-Acetylgalactosaminyltransferase 4	Pgant4	SO0001217:protein_coding_gene	Golgi stack ; GO:0005795 | located_in non-traceable author statement <newline> Golgi apparatus ; GO:0005794 | is_active_in inferred from biological aspect of ancestor with PANTHER:PTN000187024 <newline> Golgi stack ; GO:0005795 | <newline> Golgi apparatus ; GO:0005794 |	protein O-linked glycosylation ; GO:0006493 | involved_in inferred from biological aspect of ancestor with PANTHER:PTN004287905 <newline> protein O-linked glycosylation ; GO:0006493 | involved_in inferred from mutant phenotype <newline> positive regulation of secretion ; GO:0051047 | involved_in inferred from mutant phenotype <newline> secretory granule organization ; GO:0033363 | involved_in inf…
FBgn0003065	5.56221	6.11014	35.0812	0.000541449	0.015744	-	CG2150	SO0001217:protein_coding_gene	chitin-based extracellular matrix ; GO:0062129 | located_in inferred from sequence or structural similarity with UniProtKB:C0H6E7 <newline> chitin-based extracellular matrix ; GO:0062129 |	-
FBgn0028412	-8.9231	1.11125	57.9621	0.00054522	0.0157538	Mst33A	Mst33A	SO0001217:protein_coding_gene	cellular_component ; GO:0005575 | is_active_in no biological data available <newline> cellular_component ; GO:0005575 |	biological_process ; GO:0008150 | involved_in no biological data available <newline> biological_process ; GO:0008150 |
FBgn0031392	1.03406	5.98928	34.9232	0.000548911	0.0157538	Apoptosis inducing factor	AIF	SO0001217:protein_coding_gene	mitochondrial intermembrane space ; GO:0005758 | located_in inferred from direct assay <newline> cytoplasm ; GO:0005737 | is_active_in inferred from biological aspect of ancestor with PANTHER:PTN001877566 <newline> mitochondrion ; GO:0005739 | is_active_in inferred from biological aspect of ancestor with PANTHER:PTN002461317 <newline> mitochondrial intermembrane space ; GO:0005758 | <newline> cyt…	programmed cell death involved in cell development ; GO:0010623 | involved_in inferred from mutant phenotype <newline> protein import into mitochondrial intermembrane space ; GO:0045041 | involved_in inferred from sequence or structural similarity with UniProtKB:O95831 <newline> apoptotic process ; GO:0006915 | involved_in inferred from biological aspect of ancestor with PANTHER:PTN001115081 <new…
FBgn0037224	9.0048	6.34861	34.8839	0.00055079	0.0157538	TweedleF	TwdlF	SO0001217:protein_coding_gene	chitin-based extracellular matrix ; GO:0062129 | located_in inferred from direct assay <newline> chitin-based extracellular matrix ; GO:0062129 |	chitin-based cuticle development ; GO:0040003 | involved_in inferred from expression pattern <newline> chitin-based cuticle development ; GO:0040003 |
FBgn0030186	6.59659	6.82805	34.9726	0.000546562	0.0157538	-	CG2962	SO0001217:protein_coding_gene	RNA polymerase II transcription regulator complex ; GO:0090575 | part_of inferred from biological aspect of ancestor with PANTHER:PTN001034658 <newline> RNA polymerase II transcription regulator complex ; GO:0090575 |	positive regulation of transcription by RNA polymerase II ; GO:0045944 | involved_in inferred from biological aspect of ancestor with PANTHER:PTN001034658 <newline> positive regulation of transcription by RNA polymerase II ; GO:0045944 |
FBgn0002562	-7.45063	7.95783	34.9883	0.00054582	0.0157538	Larval serum protein 1 alpha	Lsp1alpha	SO0001217:protein_coding_gene	larval serum protein complex ; GO:0005616 | part_of inferred from direct assay <newline> larval serum protein complex ; GO:0005616 |	-
FBgn0015623	1.05965	7.96852	34.9132	0.00054939	0.0157538	Cytochrome P450 reductase	Cpr	SO0001217:protein_coding_gene	endomembrane system ; GO:0012505 | located_in inferred from high throughput direct assay <newline> cytosol ; GO:0005829 | is_active_in inferred from biological aspect of ancestor with PANTHER:PTN000453956 <newline> endomembrane system ; GO:0012505 | <newline> cytosol ; GO:0005829 |	response to hormone ; GO:0009725 | involved_in inferred from biological aspect of ancestor with PANTHER:PTN002322100 <newline> cuticle hydrocarbon biosynthetic process ; GO:0006723 | involved_in inferred from mutant phenotype <newline> response to hormone ; GO:0009725 | <newline> cuticle hydrocarbon biosynthetic process ; GO:0006723 |
FBgn0283451	-1.59066	3.65076	34.7847	0.000555563	0.0158042	broad	br	SO0001217:protein_coding_gene	polytene chromosome ; GO:0005700 | located_in inferred from direct assay <newline> nucleus ; GO:0005634 | located_in inferred from direct assay <newline> neuronal cell body ; GO:0043025 | located_in inferred from direct assay <newline> nucleus ; GO:0005634 | is_active_in inferred from biological aspect of ancestor with PANTHER:PTN001135010 <newline> polytene chromosome ; GO:0005700 | <newline> nu…	positive regulation of transcription by RNA polymerase II ; GO:0045944 | involved_in inferred from mutant phenotype <newline> cellular response to ecdysone ; GO:0071390 | involved_in inferred from direct assay <newline> follicle cell of egg chamber development ; GO:0030707 | involved_in inferred from mutant phenotype <newline> negative regulation of gene expression ; GO:0010629 | involved_in infe…
FBgn0033926	-1.04946	8.78285	34.8053	0.000554565	0.0158042	Activity-regulated cytoskeleton associated protein 1	Arc1	SO0001217:protein_coding_gene	postsynapse of neuromuscular junction ; GO:0098975 | located_in inferred from direct assay <newline> sarcomere ; GO:0030017 | located_in inferred from direct assay <newline> extracellular vesicle ; GO:1903561 | located_in inferred from direct assay <newline> synapse ; GO:0045202 | located_in inferred from direct assay <newline> postsynapse of neuromuscular junction ; GO:0098975 | <newline> sarcom…	mRNA transport ; GO:0051028 | involved_in inferred from direct assay <newline> vesicle-mediated intercellular transport ; GO:0110077 | involved_in inferred from direct assay <newline> regulation of neuronal synaptic plasticity ; GO:0048168 | involved_in inferred from direct assay <newline> behavioral response to starvation ; GO:0042595 | involved_in inferred from direct assay <newline> muscle sys…
FBgn0032520	-2.88623	0.981615	34.5701	0.000566073	0.0159976	-	CG10859	SO0001217:protein_coding_gene	outer dynein arm ; GO:0036157 | part_of inferred from sequence or structural similarity with UniProtKB:Q9GZS0 <newline> outer dynein arm ; GO:0036157 | part_of inferred from biological aspect of ancestor with PANTHER:PTN000278033 <newline> outer dynein arm ; GO:0036157 |	cilium movement ; GO:0003341 | involved_in inferred from biological aspect of ancestor with PANTHER:PTN000278033 <newline> outer dynein arm assembly ; GO:0036158 | involved_in inferred from biological aspect of ancestor with PANTHER:PTN000278033 <newline> cilium movement ; GO:0003341 | involved_in inferred from sequence or structural similarity with UniProtKB:Q9GZS0 <newline> cilium movement ; GO…
FBgn0039655	2.86861	2.80107	34.585	0.000565334	0.0159976	-	CG14507	SO0001217:protein_coding_gene	-	arachidonic acid secretion ; GO:0050482 | involved_in inferred from electronic annotation with InterPro:IPR016090, InterPro:IPR036444 <newline> phospholipid metabolic process ; GO:0006644 | involved_in inferred from electronic annotation with InterPro:IPR016090, InterPro:IPR036444 <newline> lipid catabolic process ; GO:0016042 | involved_in inferred from electronic annotation with InterPro:IPR001…
FBgn0038986	2.32389	7.7134	34.5527	0.000566934	0.0159976	stuck in traffic	sit	SO0001217:protein_coding_gene	membrane ; GO:0016020 | located_in inferred from electronic annotation with InterPro:IPR002076 <newline> membrane ; GO:0016020 |	fatty acid elongation, monounsaturated fatty acid ; GO:0034625 | involved_in inferred from biological aspect of ancestor with PANTHER:PTN000125390 <newline> pupal development ; GO:0035209 | involved_in inferred from mutant phenotype <newline> sphingolipid biosynthetic process ; GO:0030148 | involved_in inferred from biological aspect of ancestor with PANTHER:PTN000125390 <newline> very long-chain…
FBgn0032820	-1.02366	7.04326	34.4219	0.000573477	0.0161389	Fructose bisphosphatase	Fbp	SO0001217:protein_coding_gene	cytoplasm ; GO:0005737 | is_active_in inferred from biological aspect of ancestor with PANTHER:PTN000168022 <newline> cytosol ; GO:0005829 | is_active_in inferred from biological aspect of ancestor with PANTHER:PTN000168034 <newline> cytoplasm ; GO:0005737 | <newline> cytosol ; GO:0005829 |	fructose 1,6-bisphosphate metabolic process ; GO:0030388 | involved_in inferred from biological aspect of ancestor with PANTHER:PTN000168022 <newline> fructose metabolic process ; GO:0006000 | involved_in inferred from biological aspect of ancestor with PANTHER:PTN000168022 <newline> sucrose biosynthetic process ; GO:0005986 | involved_in inferred from biological aspect of ancestor with PANTHER:P…
FBgn0266409	-1.15145	2.96772	34.3052	0.000579398	0.0162619	-	CG45049	SO0001217:protein_coding_gene	cell-cell junction ; GO:0005911 | is_active_in inferred from biological aspect of ancestor with PANTHER:PTN001425944 <newline> membrane ; GO:0016020 | located_in inferred from electronic annotation with InterPro:IPR004031 <newline> septate junction ; GO:0005918 | located_in inferred from sequence or structural similarity with sinu <newline> cell-cell junction ; GO:0005911 | <newline> membrane ; G…	cell-cell adhesion ; GO:0098609 | involved_in inferred from biological aspect of ancestor with PANTHER:PTN001425944 <newline> establishment of glial blood-brain barrier ; GO:0060857 | NOT involved_in inferred from mutant phenotype <newline> cell-cell adhesion ; GO:0098609 | <newline> establishment of glial blood-brain barrier ; GO:0060857 | NOT
FBgn0261522	-5.3562	0.293615	34.0868	0.000590685	0.0164228	long non-coding RNA:CR42657	lncRNA:CR42657	SO0002127:lncRNA_gene	-	-
FBgn0035360	1.58803	4.14702	34.1127	0.000589332	0.0164228	-	CG1246	SO0001217:protein_coding_gene	-	-
FBgn0032285	-3.77178	4.78097	34.1395	0.000587933	0.0164228	-	CG17108	SO0001217:protein_coding_gene	-	-
FBgn0034159	3.57196	7.95002	34.0733	0.000591391	0.0164228	-	CG15615	SO0001217:protein_coding_gene	-	-
FBgn0037574	1.13565	2.98721	33.8377	0.000603908	0.0167067	Coenzyme Q biosynthesis protein 2	Coq2	SO0001217:protein_coding_gene	membrane ; GO:0016020 | located_in inferred from electronic annotation with InterPro:IPR000537, InterPro:IPR006370 <newline> mitochondrial inner membrane ; GO:0005743 | located_in inferred from sequence or structural similarity with UniProtKB:Q10252 <newline> membrane ; GO:0016020 | <newline> mitochondrial inner membrane ; GO:0005743 |	ubiquinone biosynthetic process ; GO:0006744 | involved_in inferred from sequence or structural similarity with UniProtKB:Q10252 <newline> defense response to Gram-positive bacterium ; GO:0050830 | involved_in inferred from mutant phenotype <newline> determination of adult lifespan ; GO:0008340 | involved_in inferred from direct assay <newline> ubiquinone biosynthetic process ; GO:0006744 | invol…
FBgn0035006	1.52812	6.58391	33.8212	0.000604796	0.0167067	-	CG4563	SO0001217:protein_coding_gene	-	long-chain fatty acid metabolic process ; GO:0001676 | involved_in inferred from biological aspect of ancestor with PANTHER:PTN004669355 <newline> fatty-acyl-CoA biosynthetic process ; GO:0046949 | involved_in inferred from biological aspect of ancestor with PANTHER:PTN004669355 <newline> fatty acid biosynthetic process ; GO:0006633 | involved_in traceable author statement <newline> long-chain fa…
FBgn0037230	1.74458	5.68142	33.6611	0.000613515	0.0169031	Neprilysin-like 11	Nepl11	SO0001217:protein_coding_gene	plasma membrane ; GO:0005886 | is_active_in inferred from biological aspect of ancestor with PANTHER:PTN000199753 <newline> plasma membrane ; GO:0005886 |	proteolysis ; GO:0006508 | involved_in inferred from electronic annotation with InterPro:IPR000718, InterPro:IPR008753 <newline> proteolysis ; GO:0006508 |
FBgn0062412	1.49812	5.09437	33.5916	0.000617348	0.0169224	Copper transporter 1B	Ctr1B	SO0001217:protein_coding_gene	membrane ; GO:0016020 | located_in inferred from electronic annotation with InterPro:IPR007274 <newline> membrane ; GO:0016020 |	response to metal ion ; GO:0010038 | involved_in inferred from mutant phenotype <newline> copper ion transport ; GO:0006825 | involved_in inferred from direct assay <newline> copper ion transmembrane transport ; GO:0035434 | involved_in inferred from electronic annotation with InterPro:IPR007274 <newline> copper ion transport ; GO:0006825 | involved_in inferred from mutant phenotype <newline> int…
FBgn0029170	5.32437	5.45746	33.5899	0.00061744	0.0169224	TweedleT	TwdlT	SO0001217:protein_coding_gene	extracellular matrix ; GO:0031012 | located_in inferred from sequence or structural similarity with TwdlD <newline> extracellular matrix ; GO:0031012 |	chitin-based cuticle development ; GO:0040003 | involved_in inferred from sequence or structural similarity with TwdlD <newline> body morphogenesis ; GO:0010171 | involved_in inferred from sequence or structural similarity with TwdlD <newline> chitin-based cuticle development ; GO:0040003 | <newline> body morphogenesis ; GO:0010171 |
FBgn0052371	-7.29049	-0.35971	54.8438	0.000622201	0.0170033	-	CG32371	SO0001217:protein_coding_gene	microtubule organizing center ; GO:0005815 | is_active_in inferred from biological aspect of ancestor with PANTHER:PTN000065701 <newline> cytoplasmic microtubule ; GO:0005881 | is_active_in inferred from biological aspect of ancestor with PANTHER:PTN000065701 <newline> microtubule plus-end ; GO:0035371 | is_active_in inferred from biological aspect of ancestor with PANTHER:PTN000065701 <newline> …	regulation of microtubule polymerization or depolymerization ; GO:0031110 | involved_in inferred from biological aspect of ancestor with PANTHER:PTN000065701 <newline> spindle assembly ; GO:0051225 | involved_in inferred from biological aspect of ancestor with PANTHER:PTN000065701 <newline> protein localization to microtubule ; GO:0035372 | involved_in inferred from biological aspect of ancestor …
FBgn0036422	2.45342	5.87298	33.45	0.000625252	0.0170033	-	CG3868	SO0001217:protein_coding_gene	extracellular space ; GO:0005615 | located_in inferred from sequence model <newline> extracellular space ; GO:0005615 |	-
FBgn0010548	1.12633	7.12665	33.4756	0.000623812	0.0170033	Aldehyde dehydrogenase type III	Aldh-III	SO0001217:protein_coding_gene	cytoplasm ; GO:0005737 | is_active_in inferred from biological aspect of ancestor with PANTHER:PTN008111916 <newline> cytoplasm ; GO:0005737 |	cellular aldehyde metabolic process ; GO:0006081 | involved_in inferred from electronic annotation with InterPro:IPR012394 <newline> cellular aldehyde metabolic process ; GO:0006081 | involved_in inferred from biological aspect of ancestor with PANTHER:PTN008111916 <newline> cellular aldehyde metabolic process ; GO:0006081 |
FBgn0050049	1.94503	1.93704	33.4062	0.000627728	0.0170265	-	CG30049	SO0001217:protein_coding_gene	cellular_component ; GO:0005575 | is_active_in no biological data available <newline> cellular_component ; GO:0005575 |	proteolysis ; GO:0006508 | involved_in inferred from electronic annotation with InterPro:IPR045175 <newline> proteolysis ; GO:0006508 | involved_in inferred from biological aspect of ancestor with PANTHER:PTN000254534 <newline> proteolysis ; GO:0006508 |
FBgn0010246	1.41952	6.97148	33.3165	0.000632826	0.0171206	Myosin 61F	Myo61F	SO0001217:protein_coding_gene	brush border ; GO:0005903 | located_in inferred from direct assay <newline> cell cortex ; GO:0005938 | located_in inferred from direct assay <newline> myosin complex ; GO:0016459 | part_of inferred from electronic annotation with InterPro:IPR001609, InterPro:IPR010926 <newline> microvillus ; GO:0005902 | is_active_in inferred from biological aspect of ancestor with PANTHER:PTN001406997 <newline> …	vesicle transport along actin filament ; GO:0030050 | involved_in inferred from biological aspect of ancestor with PANTHER:PTN000320364 <newline> determination of left/right symmetry ; GO:0007368 | involved_in inferred from mutant phenotype <newline> defense response to bacterium ; GO:0042742 | involved_in inferred from mutant phenotype <newline> actin filament organization ; GO:0007015 | involve…
FBgn0028513	-7.69538	-0.00617324	54.0815	0.000643299	0.0171825	-	CG9254	SO0001217:protein_coding_gene	plasma membrane ; GO:0005886 | is_active_in inferred from biological aspect of ancestor with PANTHER:PTN008523270 <newline> plasma membrane ; GO:0005886 |	monoatomic anion transport ; GO:0006820 | involved_in inferred from biological aspect of ancestor with PANTHER:PTN000910504 <newline> transmembrane transport ; GO:0055085 | involved_in inferred from electronic annotation with InterPro:IPR011701 <newline> monoatomic anion transport ; GO:0006820 | <newline> transmembrane transport ; GO:0055085 |
FBgn0038655	-8.52793	0.739186	54.0916	0.000643012	0.0171825	-	CG14297	SO0001217:protein_coding_gene	cytoplasm ; GO:0005737 | located_in inferred from sequence or structural similarity with SGD:S000006277 <newline> nucleus ; GO:0005634 | located_in inferred from sequence or structural similarity with SGD:S000006277 <newline> cytoplasm ; GO:0005737 | <newline> nucleus ; GO:0005634 |	protein dephosphorylation ; GO:0006470 | involved_in inferred from sequence or structural similarity with SGD:S000006277 <newline> protein dephosphorylation ; GO:0006470 |
FBgn0036162	-5.59666	0.978073	33.143	0.000642847	0.0171825	Fumarase 3	Fum3	SO0001217:protein_coding_gene	mitochondrion ; GO:0005739 | is_active_in inferred from biological aspect of ancestor with PANTHER:PTN000154501 <newline> tricarboxylic acid cycle enzyme complex ; GO:0045239 | part_of inferred from electronic annotation with InterPro:IPR005677 <newline> mitochondrion ; GO:0005739 | <newline> tricarboxylic acid cycle enzyme complex ; GO:0045239 |	malate metabolic process ; GO:0006108 | involved_in inferred from biological aspect of ancestor with PANTHER:PTN000154499 <newline> tricarboxylic acid cycle ; GO:0006099 | involved_in inferred from biological aspect of ancestor with PANTHER:PTN000154499 <newline> tricarboxylic acid cycle ; GO:0006099 | involved_in inferred from electronic annotation with InterPro:IPR018951 <newline> fumarate meta…
FBgn0263456	0.964445	3.80235	33.2097	0.000638968	0.0171825	nervous wreck	nwk	SO0001217:protein_coding_gene	neuromuscular junction ; GO:0031594 | is_active_in inferred from biological aspect of ancestor with PANTHER:PTN001039419 <newline> recycling endosome ; GO:0055037 | located_in inferred from direct assay <newline> cytoplasm ; GO:0005737 | located_in inferred from direct assay <newline> recycling endosome ; GO:0055037 | is_active_in inferred from biological aspect of ancestor with PANTHER:PTN001039…	regulation of actin filament polymerization ; GO:0030833 | involved_in inferred from direct assay <newline> receptor recycling ; GO:0001881 | involved_in inferred from genetic interaction with Snx16 <newline> neuromuscular synaptic transmission ; GO:0007274 | involved_in inferred from biological aspect of ancestor with PANTHER:PTN001039419 <newline> negative regulation of synaptic assembly at neu…
FBgn0027073	1.40896	4.80913	33.1976	0.000639671	0.0171825	UDP-glycosyltransferase family 49 member B1	Ugt49B1	SO0001217:protein_coding_gene	endoplasmic reticulum ; GO:0005783 | located_in inferred from sequence or structural similarity with HGNC:12531 <newline> endoplasmic reticulum ; GO:0005783 |	-
FBgn0035427	-1.5007	4.19659	33.0524	0.00064816	0.0172684	cracked	ckd	SO0001217:protein_coding_gene	extracellular region ; GO:0005576 | located_in inferred from electronic annotation with InterPro:IPR002557 <newline> extracellular region ; GO:0005576 |	-
FBgn0002534	-3.30229	11.8533	32.9976	0.000651395	0.0173106	Larval cuticle protein 3	Lcp3	SO0001217:protein_coding_gene	chitin-based extracellular matrix ; GO:0062129 | located_in inferred from direct assay <newline> chitin-based extracellular matrix ; GO:0062129 | located_in inferred from sequence model <newline> chitin-based extracellular matrix ; GO:0062129 | is_active_in inferred from biological aspect of ancestor with PANTHER:PTN002571557 <newline> chitin-based extracellular matrix ; GO:0062129 |	larval chitin-based cuticle development ; GO:0008363 | involved_in inferred by curator from GO:0008010 <newline> chitin-based cuticle development ; GO:0040003 | involved_in inferred from sequence model <newline> larval chitin-based cuticle development ; GO:0008363 | <newline> chitin-based cuticle development ; GO:0040003 |
FBgn0031426	2.36884	3.1783	32.8062	0.000662877	0.0175337	-	CG18641	SO0001217:protein_coding_gene	extracellular space ; GO:0005615 | is_active_in inferred from biological aspect of ancestor with PANTHER:PTN008325466 <newline> extracellular space ; GO:0005615 |	lipid metabolic process ; GO:0006629 | involved_in inferred from electronic annotation with InterPro:IPR033906 <newline> lipid catabolic process ; GO:0016042 | involved_in inferred from biological aspect of ancestor with PANTHER:PTN008325466 <newline> lipid metabolic process ; GO:0006629 | <newline> lipid catabolic process ; GO:0016042 |
FBgn0010358	1.30528	11.5432	32.8021	0.000663129	0.0175337	deltaTrypsin	deltaTry	SO0001217:protein_coding_gene	cytosol ; GO:0005829 | located_in inferred from direct assay <newline> cytosol ; GO:0005829 |	proteolysis ; GO:0006508 | involved_in inferred from electronic annotation with InterPro:IPR001254, InterPro:IPR001314, InterPro:IPR018114 <newline> proteolysis ; GO:0006508 |
FBgn0260226	-4.85951	0.664805	32.6633	0.000671623	0.0175846	-	CG42500	SO0001217:protein_coding_gene	-	defense response ; GO:0006952 | involved_in inferred from electronic annotation with InterPro:IPR013172 <newline> defense response ; GO:0006952 |
FBgn0031741	2.5758	1.05211	32.683	0.000670409	0.0175846	-	CG11034	SO0001217:protein_coding_gene	plasma membrane ; GO:0005886 | is_active_in inferred from biological aspect of ancestor with PANTHER:PTN000198381 <newline> plasma membrane ; GO:0005886 |	proteolysis ; GO:0006508 | involved_in inferred from electronic annotation with InterPro:IPR001375, InterPro:IPR002469 <newline> proteolysis ; GO:0006508 | involved_in inferred from biological aspect of ancestor with PANTHER:PTN000198379 <newline> proteolysis ; GO:0006508 |
FBgn0051439	-3.64837	6.57513	32.6931	0.000669784	0.0175846	Mucin 96D	Muc96D	SO0001217:protein_coding_gene	extracellular region ; GO:0005576 | located_in inferred from electronic annotation with InterPro:IPR002557 <newline> extracellular matrix ; GO:0031012 | located_in inferred from sequence model <newline> extracellular region ; GO:0005576 | <newline> extracellular matrix ; GO:0031012 |	-
FBgn0004629	-1.47073	7.46819	32.6611	0.000671758	0.0175846	Cystatin-like	Cys	SO0001217:protein_coding_gene	extracellular space ; GO:0005615 | located_in inferred from high throughput direct assay <newline> extracellular space ; GO:0005615 |	sexual reproduction ; GO:0019953 | involved_in inferred from high throughput expression pattern <newline> sexual reproduction ; GO:0019953 |
FBgn0250844	-5.39958	-0.376899	32.384	0.000689136	0.0176102	-	CG4218	SO0001217:protein_coding_gene	-	-
FBgn0046294	-4.97075	0.975947	32.5263	0.000680139	0.0176102	-	CG12699	SO0001217:protein_coding_gene	-	-
FBgn0052751	1.80364	2.68329	32.5152	0.000680837	0.0176102	-	CG32751	SO0001217:protein_coding_gene	cellular_component ; GO:0005575 | is_active_in no biological data available <newline> cellular_component ; GO:0005575 |	nitrogen compound metabolic process ; GO:0006807 | involved_in inferred from electronic annotation with InterPro:IPR003010 <newline> biological_process ; GO:0008150 | involved_in no biological data available <newline> nitrogen compound metabolic process ; GO:0006807 | <newline> biological_process ; GO:0008150 |
FBgn0036157	-1.43968	2.73424	32.4635	0.000684096	0.0176102	-	CG7560	SO0001217:protein_coding_gene	-	methionine metabolic process ; GO:0006555 | involved_in inferred from electronic annotation with InterPro:IPR003171 <newline> tetrahydrofolate interconversion ; GO:0035999 | involved_in inferred from biological aspect of ancestor with PANTHER:PTN000472667 <newline> methionine biosynthetic process ; GO:0009086 | involved_in inferred from biological aspect of ancestor with PANTHER:PTN000472667 <new…
FBgn0001254	4.23966	2.87449	32.3782	0.000689511	0.0176102	Ecdysone-inducible gene E2	ImpE2	SO0001217:protein_coding_gene	extrinsic component of membrane ; GO:0019898 | located_in traceable author statement <newline> extracellular region ; GO:0005576 | located_in inferred from direct assay <newline> cytoplasm ; GO:0005737 | located_in inferred from direct assay <newline> extrinsic component of membrane ; GO:0019898 | <newline> extracellular region ; GO:0005576 | <newline> cytoplasm ; GO:0005737 |	imaginal disc eversion ; GO:0007561 | involved_in traceable author statement <newline> imaginal disc eversion ; GO:0007561 |
FBgn0029922	0.955524	3.45624	32.5418	0.00067917	0.0176102	-	CG14431	SO0001217:protein_coding_gene	cytoplasm ; GO:0005737 | is_active_in inferred from biological aspect of ancestor with PANTHER:PTN008593181 <newline> cytoplasm ; GO:0005737 |	regulation of actin filament polymerization ; GO:0030833 | involved_in inferred from biological aspect of ancestor with PANTHER:PTN008593181 <newline> regulation of actin filament polymerization ; GO:0030833 |
FBgn0038478	-1.67693	5.71526	32.4714	0.000683596	0.0176102	chromosome alignment defect 1	cal1	SO0001217:protein_coding_gene	chromosome, centromeric region ; GO:0000775 | located_in inferred from direct assay <newline> kinetochore ; GO:0000776 | located_in inferred from direct assay <newline> nucleus ; GO:0005634 | located_in inferred from electronic annotation with InterPro:IPR018465 <newline> nucleolus ; GO:0005730 | located_in inferred from direct assay <newline> chromosome, centromeric region ; GO:0000775 | <newlin…	female meiosis chromosome segregation ; GO:0016321 | involved_in inferred from mutant phenotype <newline> mitotic cell cycle ; GO:0000278 | involved_in inferred from mutant phenotype <newline> protein localization to kinetochore ; GO:0034501 | involved_in inferred from mutant phenotype <newline> regulation of kinetochore assembly ; GO:0090234 | involved_in inferred from direct assay <newline> CEN…
FBgn0020641	5.67587	7.08838	32.5623	0.00067789	0.0176102	Lcp65Ad	Lcp65Ad	SO0001217:protein_coding_gene	chitin-based extracellular matrix ; GO:0062129 | is_active_in inferred from biological aspect of ancestor with PANTHER:PTN002571557 <newline> chitin-based extracellular matrix ; GO:0062129 | located_in inferred from sequence model <newline> chitin-based extracellular matrix ; GO:0062129 |	chitin-based cuticle development ; GO:0040003 | involved_in inferred from sequence model <newline> chitin-based cuticle development ; GO:0040003 |
FBgn0031940	-2.44477	8.63657	32.4037	0.000687883	0.0176102	-	CG7214	SO0001217:protein_coding_gene	-	-
FBgn0014869	-1.12	8.82662	32.4571	0.000684497	0.0176102	Phosphoglyceromutase 78	Pglym78	SO0001217:protein_coding_gene	Z disc ; GO:0030018 | located_in inferred from direct assay <newline> M band ; GO:0031430 | located_in inferred from direct assay <newline> Z disc ; GO:0030018 | <newline> M band ; GO:0031430 |	glycolytic process ; GO:0006096 | involved_in inferred from electronic annotation with InterPro:IPR005952 <newline> glycolytic process ; GO:0006096 |
FBgn0039440	5.7411	7.73306	32.3162	0.00069348	0.0176686	TweedleJ	TwdlJ	SO0001217:protein_coding_gene	chitin-based extracellular matrix ; GO:0062129 | located_in inferred from direct assay <newline> extracellular matrix ; GO:0031012 | located_in inferred from sequence or structural similarity with TwdlD <newline> chitin-based extracellular matrix ; GO:0062129 | <newline> extracellular matrix ; GO:0031012 |	body morphogenesis ; GO:0010171 | involved_in inferred from sequence or structural similarity with TwdlD <newline> chitin-based cuticle development ; GO:0040003 | involved_in inferred from sequence or structural similarity with TwdlD <newline> body morphogenesis ; GO:0010171 | <newline> chitin-based cuticle development ; GO:0040003 |
FBgn0052192	-4.8935	0.944877	32.2376	0.000698554	0.0176778	-	CG32192	SO0001217:protein_coding_gene	cellular_component ; GO:0005575 | is_active_in no biological data available <newline> cellular_component ; GO:0005575 |	biological_process ; GO:0008150 | involved_in no biological data available <newline> biological_process ; GO:0008150 |
FBgn0034739	-4.15029	2.03512	32.2065	0.000700579	0.0176778	-	CG3927	SO0001217:protein_coding_gene	nucleus ; GO:0005634 | is_active_in inferred from biological aspect of ancestor with PANTHER:PTN000129548 <newline> nuclear speck ; GO:0016607 | located_in inferred from direct assay <newline> nucleus ; GO:0005634 | <newline> nuclear speck ; GO:0016607 |	regulation of alternative mRNA splicing, via spliceosome ; GO:0000381 | involved_in inferred from biological aspect of ancestor with PANTHER:PTN000879731 <newline> regulation of alternative mRNA splicing, via spliceosome ; GO:0000381 |
FBgn0266577	2.7122	2.09688	32.2506	0.000697709	0.0176778	antisense RNA:CR45108	asRNA:CR45108	SO0002182:antisense_lncRNA_gene	-	-
FBgn0026869	-1.22104	4.29378	32.2252	0.000699357	0.0176778	Thymine DNA glycosylase	Tdg	SO0001217:protein_coding_gene	nucleus ; GO:0005634 | is_active_in inferred from biological aspect of ancestor with PANTHER:PTN000952417 <newline> nucleus ; GO:0005634 |	base-excision repair, AP site formation ; GO:0006285 | involved_in inferred from biological aspect of ancestor with PANTHER:PTN008534040 <newline> mismatch repair ; GO:0006298 | involved_in inferred from direct assay <newline> base-excision repair, AP site formation ; GO:0006285 | involved_in inferred from electronic annotation with InterPro:IPR015637 <newline> base-excision repair, AP site forma…
FBgn0086915	-5.28879	-0.4645	31.3139	0.000761929	0.0177733	Male-specific transcript 77F	Mst77F	SO0001217:protein_coding_gene	nucleus ; GO:0005634 | located_in inferred from direct assay <newline> sperm flagellum ; GO:0036126 | located_in inferred from direct assay <newline> chromatin ; GO:0000785 | part_of inferred from direct assay <newline> nucleus ; GO:0005634 | <newline> sperm flagellum ; GO:0036126 | <newline> chromatin ; GO:0000785 |	sperm DNA condensation ; GO:0035092 | involved_in inferred from genetic interaction with ProtA,ProtB <newline> sperm DNA condensation ; GO:0035092 |
FBgn0039669	-4.5496	-0.38832	31.6387	0.000738837	0.0177733	NADH dehydrogenase (ubiquinone) 20 kDa subunit-like	ND-20L	SO0001217:protein_coding_gene	mitochondrial respiratory chain complex I ; GO:0005747 | part_of inferred from biological aspect of ancestor with PANTHER:PTN000242190 <newline> mitochondrial respiratory chain complex I ; GO:0005747 | part_of inferred from sequence or structural similarity with UniProtKB:O75251 <newline> mitochondrial respiratory chain complex I ; GO:0005747 |	electron transport coupled proton transport ; GO:0015990 | involved_in inferred from biological aspect of ancestor with PANTHER:PTN000242188 <newline> mitochondrial respiratory chain complex I assembly ; GO:0032981 | involved_in inferred from biological aspect of ancestor with PANTHER:PTN000242190 <newline> aerobic respiration ; GO:0009060 | involved_in inferred from biological aspect of ancestor…
FBgn0033954	-5.40827	-0.384781	31.3603	0.000758574	0.0177733	-	CG12860	SO0001217:protein_coding_gene	-	-
FBgn0031722	-5.4785	-0.325216	31.9804	0.0007155	0.0177733	-	CG14011	SO0001217:protein_coding_gene	-	-
FBgn0053309	-7.39285	-0.269522	51.2068	0.000732453	0.0177733	-	CG33309	SO0001217:protein_coding_gene	cellular_component ; GO:0005575 | is_active_in no biological data available <newline> cellular_component ; GO:0005575 |	biological_process ; GO:0008150 | involved_in no biological data available <newline> biological_process ; GO:0008150 |
FBgn0266436	-7.46403	-0.220356	50.6613	0.000751283	0.0177733	-	CG45066	SO0001217:protein_coding_gene	cellular_component ; GO:0005575 | is_active_in no biological data available <newline> cellular_component ; GO:0005575 |	biological_process ; GO:0008150 | involved_in no biological data available <newline> biological_process ; GO:0008150 |
FBgn0001281	-6.01909	0.131043	31.5872	0.000742438	0.0177733	janus B	janB	SO0001217:protein_coding_gene	cytosol ; GO:0005829 | is_active_in inferred from biological aspect of ancestor with PANTHER:PTN000262360 <newline> cytosol ; GO:0005829 |	sex differentiation ; GO:0007548 | involved_in inferred from expression pattern <newline> sex differentiation ; GO:0007548 |
FBgn0039398	-4.69555	0.15042	31.7196	0.000733226	0.0177733	-	CG14540	SO0001217:protein_coding_gene	nucleus ; GO:0005634 | is_active_in inferred from biological aspect of ancestor with PANTHER:PTN001135010 <newline> nucleus ; GO:0005634 |	regulation of transcription by RNA polymerase II ; GO:0006357 | involved_in inferred from biological aspect of ancestor with PANTHER:PTN001135010 <newline> regulation of transcription by RNA polymerase II ; GO:0006357 |
FBgn0019828	-6.03724	0.156606	32.0418	0.000711404	0.0177733	don juan	dj	SO0001217:protein_coding_gene	mitochondrial derivative ; GO:0016007 | located_in inferred from direct assay <newline> nucleus ; GO:0005634 | located_in inferred from direct assay <newline> axoneme ; GO:0005930 | located_in inferred from direct assay <newline> motile cilium ; GO:0031514 | located_in inferred from direct assay <newline> mitochondrial derivative ; GO:0016007 | <newline> nucleus ; GO:0005634 | <newline> axoneme ;…	sperm individualization ; GO:0007291 | involved_in inferred from expression pattern <newline> spermatogenesis ; GO:0007283 | involved_in traceable author statement <newline> sperm individualization ; GO:0007291 | <newline> spermatogenesis ; GO:0007283 |
FBgn0051788	-6.09634	0.251924	31.6517	0.000737931	0.0177733	-	CG31788	SO0001217:protein_coding_gene	cellular_component ; GO:0005575 | is_active_in no biological data available <newline> cellular_component ; GO:0005575 |	biological_process ; GO:0008150 | involved_in no biological data available <newline> biological_process ; GO:0008150 |
FBgn0028856	-6.30055	0.378658	31.7751	0.000729405	0.0177733	-	CG18063	SO0001217:protein_coding_gene	cellular_component ; GO:0005575 | is_active_in no biological data available <newline> cellular_component ; GO:0005575 |	biological_process ; GO:0008150 | involved_in no biological data available <newline> biological_process ; GO:0008150 |
FBgn0051206	-8.47571	0.694956	50.9342	0.000741781	0.0177733	-	CG31206	SO0001217:protein_coding_gene	cellular_component ; GO:0005575 | is_active_in no biological data available <newline> cellular_component ; GO:0005575 |	biological_process ; GO:0008150 | involved_in no biological data available <newline> biological_process ; GO:0008150 |
FBgn0029728	-3.58733	1.03405	31.7632	0.00073022	0.0177733	-	CG2861	SO0001217:protein_coding_gene	cellular_component ; GO:0005575 | is_active_in no biological data available <newline> cellular_component ; GO:0005575 |	biological_process ; GO:0008150 | involved_in no biological data available <newline> biological_process ; GO:0008150 |
FBgn0034565	4.59022	1.60177	31.433	0.000753351	0.0177733	-	CG15650	SO0001217:protein_coding_gene	-	-
FBgn0032061	-4.04725	1.71336	31.7959	0.00072798	0.0177733	Catalase B	CatB	SO0001217:protein_coding_gene	mitochondrion ; GO:0005739 | is_active_in inferred from biological aspect of ancestor with PANTHER:PTN000157252 <newline> peroxisome ; GO:0005777 | is_active_in inferred from biological aspect of ancestor with PANTHER:PTN000157252 <newline> cytoplasm ; GO:0005737 | is_active_in inferred from biological aspect of ancestor with PANTHER:PTN000157250 <newline> mitochondrion ; GO:0005739 | <newline> p…	hydrogen peroxide catabolic process ; GO:0042744 | involved_in inferred from biological aspect of ancestor with PANTHER:PTN000157250 <newline> response to hydrogen peroxide ; GO:0042542 | involved_in inferred from biological aspect of ancestor with PANTHER:PTN000157250 <newline> response to oxidative stress ; GO:0006979 | involved_in inferred from sequence or structural similarity with UniProtKB:…
FBgn0035557	3.55387	1.72856	31.4284	0.00075368	0.0177733	-	CG11353	SO0001217:protein_coding_gene	-	-
FBgn0036202	-1.23197	2.57057	31.6782	0.000736085	0.0177733	lost and found	loaf	SO0001217:protein_coding_gene	cytoplasm ; GO:0005737 | located_in inferred from mutant phenotype <newline> cytoplasm ; GO:0005737 |	synaptic target recognition ; GO:0008039 | acts_upstream_of inferred from mutant phenotype <newline> synaptic target recognition ; GO:0008039 |
FBgn0020880	2.05079	2.89629	31.4789	0.000750079	0.0177733	-	CG7179	SO0001217:protein_coding_gene	extracellular space ; GO:0005615 | is_active_in inferred from biological aspect of ancestor with PANTHER:PTN001207255 <newline> extracellular space ; GO:0005615 |	synaptic target recognition ; GO:0008039 | involved_in inferred from mutant phenotype <newline> synaptic target recognition ; GO:0008039 |
FBgn0259795	-4.37407	3.38562	31.6498	0.000738059	0.0177733	loopin-1	loopin-1	SO0001217:protein_coding_gene	cytoplasm ; GO:0005737 | is_active_in inferred from biological aspect of ancestor with PANTHER:PTN000239182 <newline> cytoplasm ; GO:0005737 | located_in inferred from electronic annotation with InterPro:IPR011356 <newline> cytoplasm ; GO:0005737 |	protein metabolic process ; GO:0019538 | involved_in inferred from electronic annotation with InterPro:IPR011356 <newline> proteolysis ; GO:0006508 | involved_in inferred from electronic annotation with InterPro:IPR000819, InterPro:IPR008283 <newline> protein metabolic process ; GO:0019538 | <newline> proteolysis ; GO:0006508 |
FBgn0033355	2.12957	4.28274	31.6798	0.000735978	0.0177733	-	CG13748	SO0001217:protein_coding_gene	extracellular space ; GO:0005615 | is_active_in inferred from biological aspect of ancestor with PANTHER:PTN000008981 <newline> extracellular space ; GO:0005615 |	-
FBgn0003965	0.950016	4.36342	31.8309	0.000725591	0.0177733	vermilion	v	SO0001217:protein_coding_gene	-	protein homotetramerization ; GO:0051289 | involved_in inferred from direct assay <newline> ommochrome biosynthetic process ; GO:0006727 | involved_in inferred from mutant phenotype <newline> compound eye pigmentation ; GO:0048072 | involved_in traceable author statement <newline> tryptophan catabolic process to kynurenine ; GO:0019441 | involved_in inferred from direct assay <newline> tryptophan…
FBgn0032449	1.19016	4.6758	31.4171	0.000754492	0.0177733	-	CG17036	SO0001217:protein_coding_gene	membrane ; GO:0016020 | located_in inferred from electronic annotation with InterPro:IPR002666 <newline> plasma membrane ; GO:0005886 | is_active_in inferred from biological aspect of ancestor with PANTHER:PTN000841430 <newline> membrane ; GO:0016020 | <newline> plasma membrane ; GO:0005886 |	vitamin transport ; GO:0051180 | involved_in inferred from electronic annotation with InterPro:IPR002666 <newline> transmembrane transport ; GO:0055085 | involved_in inferred from biological aspect of ancestor with PANTHER:PTN000841430 <newline> vitamin transport ; GO:0051180 | <newline> transmembrane transport ; GO:0055085 |
FBgn0000536	0.916971	4.72939	31.535	0.000746112	0.0177733	easily shocked	eas	SO0001217:protein_coding_gene	cytoplasm ; GO:0005737 | located_in inferred from sequence or structural similarity with SGD:S000004123 <newline> cytoplasm ; GO:0005737 | is_active_in inferred from biological aspect of ancestor with PANTHER:PTN000503516 <newline> cytoplasm ; GO:0005737 |	mushroom body development ; GO:0016319 | involved_in traceable author statement <newline> response to mechanical stimulus ; GO:0009612 | involved_in inferred from genetic interaction with kcc <newline> response to hypoxia ; GO:0001666 | involved_in inferred from direct assay <newline> mechanosensory behavior ; GO:0007638 | involved_in inferred from mutant phenotype <newline> brain development ; G…
FBgn0051999	-0.985176	4.73686	31.3458	0.000759615	0.0177733	-	CG31999	SO0001217:protein_coding_gene	-	-
FBgn0029763	0.985546	5.23111	31.4363	0.000753116	0.0177733	Ubiquitin specific protease 16/45	Usp16-45	SO0001217:protein_coding_gene	nucleus ; GO:0005634 | is_active_in inferred from biological aspect of ancestor with PANTHER:PTN002541993 <newline> cytosol ; GO:0005829 | is_active_in inferred from biological aspect of ancestor with PANTHER:PTN002541993 <newline> nucleus ; GO:0005634 | <newline> cytosol ; GO:0005829 |	protein deubiquitination ; GO:0016579 | involved_in inferred from sequence or structural similarity with HGNC:20080 <newline> protein deubiquitination ; GO:0016579 |
FBgn0038194	1.2257	5.479	31.3269	0.000760985	0.0177733	Cytochrome P450 6d5	Cyp6d5	SO0001217:protein_coding_gene	-	-
FBgn0085484	0.990482	5.91248	31.9971	0.000714381	0.0177733	Pyridoxal kinase	Pdxk	SO0001217:protein_coding_gene	cytosol ; GO:0005829 | is_active_in inferred from biological aspect of ancestor with PANTHER:PTN000056594 <newline> cytoplasm ; GO:0005737 | located_in inferred from sequence or structural similarity with UniProtKB:O00764 <newline> cytosol ; GO:0005829 | <newline> cytoplasm ; GO:0005737 |	pyridoxal 5'-phosphate salvage ; GO:0009443 | involved_in inferred from electronic annotation with InterPro:IPR004625 <newline> cellular response to monosaccharide stimulus ; GO:0071326 | involved_in inferred from mutant phenotype <newline> pyridoxal 5'-phosphate salvage ; GO:0009443 | involved_in inferred from biological aspect of ancestor with PANTHER:PTN000056594 <newline> pyridoxal 5'-phospha…
FBgn0015527	1.01171	6.13513	31.3422	0.000759876	0.0177733	penguin	peng	SO0001217:protein_coding_gene	nucleolus ; GO:0005730 | is_active_in inferred from biological aspect of ancestor with PANTHER:PTN000333308 <newline> nucleolus ; GO:0005730 |	regulation of translation ; GO:0006417 | involved_in inferred from biological aspect of ancestor with PANTHER:PTN000333308 <newline> apposition of dorsal and ventral imaginal disc-derived wing surfaces ; GO:0007475 | involved_in inferred from mutant phenotype <newline> regulation of translation ; GO:0006417 | <newline> apposition of dorsal and ventral imaginal disc-derived wing surfaces ; GO:0007…
FBgn0031692	-1.32366	7.04763	31.8479	0.000724431	0.0177733	Troponin C at 25D	TpnC25D	SO0001217:protein_coding_gene	striated muscle thin filament ; GO:0005865 | located_in inferred from high throughput direct assay <newline> striated muscle thin filament ; GO:0005865 |	-
FBgn0002933	-1.2571	7.35636	32.0324	0.000712033	0.0177733	new glue 1	ng1	SO0001217:protein_coding_gene	cellular_component ; GO:0005575 | is_active_in no biological data available <newline> cellular_component ; GO:0005575 |	biological_process ; GO:0008150 | involved_in no biological data available <newline> biological_process ; GO:0008150 |
FBgn0035781	1.45506	7.37584	31.9553	0.000717183	0.0177733	-	CG8560	SO0001217:protein_coding_gene	extracellular space ; GO:0005615 | is_active_in inferred from biological aspect of ancestor with PANTHER:PTN000194073 <newline> extracellular space ; GO:0005615 |	proteolysis ; GO:0006508 | involved_in inferred from biological aspect of ancestor with PANTHER:PTN000194073 <newline> proteolysis ; GO:0006508 | involved_in inferred from electronic annotation with InterPro:IPR000834 <newline> proteolysis ; GO:0006508 |
FBgn0003890	1.17041	7.41992	31.5518	0.000744925	0.0177733	beta-Tubulin at 97EF	betaTub97EF	SO0001217:protein_coding_gene	cytoplasm ; GO:0005737 | is_active_in inferred from biological aspect of ancestor with PANTHER:PTN000172598 <newline> microtubule ; GO:0005874 | is_active_in inferred from biological aspect of ancestor with PANTHER:PTN000172598 <newline> microtubule ; GO:0005874 | located_in inferred from electronic annotation with InterPro:IPR000217, InterPro:IPR002453, InterPro:IPR017975 <newline> microtubule ;…	mitotic cell cycle ; GO:0000278 | involved_in inferred from biological aspect of ancestor with PANTHER:PTN000172598 <newline> microtubule-based process ; GO:0007017 | involved_in inferred from electronic annotation with InterPro:IPR000217, InterPro:IPR002453, InterPro:IPR017975 <newline> microtubule cytoskeleton organization ; GO:0000226 | involved_in inferred from biological aspect of ancestor w…
FBgn0010424	-1.19673	8.9471	31.8634	0.000723382	0.0177733	Troponin C at 73F	TpnC73F	SO0001217:protein_coding_gene	-	-
FBgn0039441	3.88865	9.86672	32.0859	0.000708489	0.0177733	TweedleN	TwdlN	SO0001217:protein_coding_gene	extracellular matrix ; GO:0031012 | located_in inferred from sequence or structural similarity with TwdlD <newline> extracellular matrix ; GO:0031012 |	chitin-based cuticle development ; GO:0040003 | involved_in inferred from sequence or structural similarity with TwdlD <newline> body morphogenesis ; GO:0010171 | involved_in inferred from sequence or structural similarity with TwdlD <newline> chitin-based cuticle development ; GO:0040003 | <newline> body morphogenesis ; GO:0010171 |
FBgn0050272	4.99883	2.50368	31.2693	0.000765173	0.0178094	Major Facilitator Superfamily Transporter 1	MFS1	SO0001217:protein_coding_gene	-	monoatomic anion transport ; GO:0006820 | involved_in inferred from biological aspect of ancestor with PANTHER:PTN000910504 <newline> transmembrane transport ; GO:0055085 | involved_in inferred from electronic annotation with InterPro:IPR011701 <newline> monoatomic anion transport ; GO:0006820 | <newline> transmembrane transport ; GO:0055085 |
FBgn0010770	1.16378	4.35554	31.2192	0.000768832	0.0178549	peter pan	ppan	SO0001217:protein_coding_gene	preribosome, large subunit precursor ; GO:0030687 | part_of inferred from biological aspect of ancestor with PANTHER:PTN000292112 <newline> preribosome, large subunit precursor ; GO:0030687 |	ribosomal large subunit assembly ; GO:0000027 | involved_in inferred from biological aspect of ancestor with PANTHER:PTN000292112 <newline> rRNA processing ; GO:0006364 | involved_in inferred from electronic annotation with InterPro:IPR007109 <newline> larval development ; GO:0002164 | involved_in inferred from mutant phenotype <newline> imaginal disc development ; GO:0007444 | involved_in inferr…
FBgn0039644	1.2027	3.40842	31.1912	0.000770891	0.0178632	red dog mine	rdog	SO0001217:protein_coding_gene	membrane ; GO:0016020 | is_active_in inferred from biological aspect of ancestor with PANTHER:PTN000657997 <newline> membrane ; GO:0016020 | located_in inferred from electronic annotation with InterPro:IPR011527, InterPro:IPR036640 <newline> membrane ; GO:0016020 |	transmembrane transport ; GO:0055085 | involved_in inferred from biological aspect of ancestor with PANTHER:PTN000657997 <newline> transmembrane transport ; GO:0055085 | involved_in inferred from electronic annotation with InterPro:IPR011527 <newline> transmembrane transport ; GO:0055085 |
FBgn0030278	-5.84183	0.679721	30.9998	0.000785147	0.0179173	-	CG15200	SO0001217:protein_coding_gene	-	-
FBgn0037906	1.3949	3.70298	31.0354	0.000782472	0.0179173	Peptidoglycan recognition protein LB	PGRP-LB	SO0001217:protein_coding_gene	extracellular region ; GO:0005576 | located_in inferred from direct assay <newline> extracellular region ; GO:0005576 |	negative regulation of biosynthetic process of antibacterial peptides active against Gram-negative bacteria ; GO:0002814 | involved_in inferred from mutant phenotype <newline> peptidoglycan catabolic process ; GO:0009253 | involved_in non-traceable author statement <newline> negative regulation of peptidoglycan recognition protein signaling pathway ; GO:0061060 | involved_in inferred from direct …
FBgn0030817	2.70628	4.67532	31.0032	0.00078489	0.0179173	-	CG4991	SO0001217:protein_coding_gene	vacuolar membrane ; GO:0005774 | is_active_in inferred from biological aspect of ancestor with PANTHER:PTN001119389 <newline> vacuolar membrane ; GO:0005774 |	amino acid transmembrane transport ; GO:0003333 | involved_in inferred from biological aspect of ancestor with PANTHER:PTN000535793 <newline> amino acid transmembrane transport ; GO:0003333 | involved_in inferred from sequence or structural similarity with Eaat1 <newline> amino acid transmembrane transport ; GO:0003333 |
FBgn0031702	1.38564	4.98071	31.131	0.000775337	0.0179173	fuseless	fusl	SO0001217:protein_coding_gene	presynaptic membrane ; GO:0042734 | located_in inferred from direct assay <newline> presynaptic membrane ; GO:0042734 | is_active_in inferred from biological aspect of ancestor with PANTHER:PTN002174030 <newline> plasma membrane ; GO:0005886 | located_in inferred from direct assay <newline> terminal bouton ; GO:0043195 | located_in inferred from direct assay <newline> presynaptic membrane ; GO:00…	neuron-neuron synaptic transmission ; GO:0007270 | involved_in inferred from biological aspect of ancestor with PANTHER:PTN002174030 <newline> neuromuscular synaptic transmission ; GO:0007274 | involved_in inferred from biological aspect of ancestor with PANTHER:PTN002174030 <newline> neuron-neuron synaptic transmission ; GO:0007270 | involved_in inferred from mutant phenotype <newline> neuromusc…
FBgn0038180	2.86391	4.99583	30.9768	0.000786878	0.0179173	Chitinase 5	Cht5	SO0001217:protein_coding_gene	extracellular region ; GO:0005576 | located_in inferred from electronic annotation with InterPro:IPR002557 <newline> extracellular space ; GO:0005615 | located_in inferred from direct assay <newline> extracellular region ; GO:0005576 | is_active_in inferred from biological aspect of ancestor with PANTHER:PTN000126545 <newline> extracellular region ; GO:0005576 | <newline> extracellular space ; GO…	ecdysis, chitin-based cuticle ; GO:0018990 | involved_in inferred from mutant phenotype <newline> chitin-based cuticle development ; GO:0040003 | involved_in inferred from mutant phenotype <newline> chitin catabolic process ; GO:0006032 | involved_in inferred from direct assay <newline> chitin catabolic process ; GO:0006032 | involved_in inferred from biological aspect of ancestor with PANTHER:PT…
FBgn0034140	1.5259	5.26617	30.9867	0.000786133	0.0179173	Limostatin	Lst	SO0001217:protein_coding_gene	-	regulation of calcium-mediated signaling ; GO:0050848 | involved_in inferred from direct assay <newline> triglyceride homeostasis ; GO:0070328 | involved_in inferred from mutant phenotype <newline> glucose homeostasis ; GO:0042593 | involved_in inferred from mutant phenotype <newline> cellular response to carbohydrate stimulus ; GO:0071322 | involved_in inferred from expression pattern <newline> …
FBgn0040319	1.44745	5.78558	31.0485	0.000781488	0.0179173	Glutamate-cysteine ligase catalytic subunit	Gclc	SO0001217:protein_coding_gene	glutamate-cysteine ligase complex ; GO:0017109 | part_of inferred from physical interaction with Gclm <newline> nucleus ; GO:0005634 | located_in inferred from direct assay <newline> perinuclear region of cytoplasm ; GO:0048471 | located_in inferred from direct assay <newline> glutamate-cysteine ligase complex ; GO:0017109 | part_of inferred from biological aspect of ancestor with PANTHER:PTN0001…	glutathione biosynthetic process ; GO:0006750 | involved_in inferred from electronic annotation with InterPro:IPR004308 <newline> imaginal disc-derived wing morphogenesis ; GO:0007476 | involved_in inferred from mutant phenotype <newline> glutathione biosynthetic process ; GO:0006750 | involved_in inferred from direct assay <newline> glutathione metabolic process ; GO:0006749 | involved_in inferr…
FBgn0038983	3.25083	5.992	31.1037	0.000777364	0.0179173	-	CG5326	SO0001217:protein_coding_gene	membrane ; GO:0016020 | located_in inferred from electronic annotation with InterPro:IPR002076 <newline> membrane ; GO:0016020 |	fatty acid elongation, monounsaturated fatty acid ; GO:0034625 | involved_in inferred from biological aspect of ancestor with PANTHER:PTN000125390 <newline> fatty acid elongation, saturated fatty acid ; GO:0019367 | involved_in inferred from biological aspect of ancestor with PANTHER:PTN000125390 <newline> very long-chain fatty acid biosynthetic process ; GO:0042761 | involved_in inferred from bi…
FBgn0031751	-4.26109	1.42352	30.9009	0.000792644	0.0179706	-	CG9016	SO0001217:protein_coding_gene	-	-
FBgn0028738	1.4515	2.63906	30.9013	0.000792609	0.0179706	Ecdysis triggering hormone	ETH	SO0001217:protein_coding_gene	extracellular space ; GO:0005615 | located_in inferred from direct assay <newline> extracellular space ; GO:0005615 | located_in inferred from sequence model <newline> extracellular space ; GO:0005615 | located_in inferred by curator from GO:0008255 <newline> extracellular space ; GO:0005615 |	neuropeptide signaling pathway ; GO:0007218 | involved_in traceable author statement <newline> ecdysis, chitin-based cuticle ; GO:0018990 | involved_in inferred from direct assay <newline> ecdysis, chitin-based cuticle ; GO:0018990 | involved_in inferred from mutant phenotype <newline> neuropeptide signaling pathway ; GO:0007218 | involved_in inferred from expression pattern <newline> G protein-c…
FBgn0015336	2.14425	2.73147	30.8516	0.000796417	0.0180172	-	CG15865	SO0001217:protein_coding_gene	-	-
FBgn0052240	-4.94159	-0.104818	30.8123	0.00079944	0.0180467	-	CG32240	SO0001217:protein_coding_gene	cellular_component ; GO:0005575 | is_active_in no biological data available <newline> cellular_component ; GO:0005575 |	biological_process ; GO:0008150 | involved_in no biological data available <newline> biological_process ; GO:0008150 |
FBgn0050430	-5.83346	-0.023551	30.6661	0.000810817	0.0181163	-	CG30430	SO0001217:protein_coding_gene	-	-
FBgn0265269	-7.96905	0.231879	49.1156	0.000808443	0.0181163	-	CG15425	SO0001217:protein_coding_gene	cellular_component ; GO:0005575 | is_active_in no biological data available <newline> cellular_component ; GO:0005575 |	biological_process ; GO:0008150 | involved_in no biological data available <newline> biological_process ; GO:0008150 |
FBgn0039430	0.93447	4.24268	30.5962	0.000816329	0.0181163	-	CG5455	SO0001217:protein_coding_gene	extracellular matrix ; GO:0031012 | located_in inferred from sequence or structural similarity with MGI:MGI:2447813 <newline> extracellular matrix ; GO:0031012 |	extracellular matrix organization ; GO:0030198 | involved_in inferred from sequence or structural similarity with MGI:MGI:2447813 <newline> extracellular matrix organization ; GO:0030198 |
FBgn0035666	2.13719	4.65653	30.6924	0.000808756	0.0181163	Jonah 65Aii	Jon65Aii	SO0001217:protein_coding_gene	-	proteolysis ; GO:0006508 | involved_in inferred from electronic annotation with InterPro:IPR001254, InterPro:IPR001314, InterPro:IPR018114 <newline> proteolysis ; GO:0006508 | involved_in inferred from sequence model <newline> proteolysis ; GO:0006508 |
FBgn0040234	0.884096	5.78401	30.7032	0.000807905	0.0181163	c12.2	c12.2	SO0001217:protein_coding_gene	cytoplasm ; GO:0005737 | is_active_in inferred from biological aspect of ancestor with PANTHER:PTN000492446 <newline> cytoplasm ; GO:0005737 |	biological_process ; GO:0008150 | involved_in no biological data available <newline> biological_process ; GO:0008150 |
FBgn0034819	-1.8826	6.71521	30.5974	0.000816234	0.0181163	-	CG9877	SO0001217:protein_coding_gene	cellular_component ; GO:0005575 | is_active_in no biological data available <newline> cellular_component ; GO:0005575 |	biological_process ; GO:0008150 | involved_in no biological data available <newline> biological_process ; GO:0008150 |
FBgn0030836	1.26551	7.92485	30.6135	0.00081496	0.0181163	-	CG8664	SO0001217:protein_coding_gene	-	-
FBgn0002535	-2.58382	12.4387	30.641	0.000812787	0.0181163	Larval cuticle protein 4	Lcp4	SO0001217:protein_coding_gene	chitin-based extracellular matrix ; GO:0062129 | is_active_in inferred from biological aspect of ancestor with PANTHER:PTN002571557 <newline> chitin-based extracellular matrix ; GO:0062129 | located_in inferred from sequence model <newline> chitin-based extracellular matrix ; GO:0062129 | located_in inferred from direct assay <newline> chitin-based extracellular matrix ; GO:0062129 |	chitin-based cuticle development ; GO:0040003 | involved_in inferred from sequence model <newline> chitin-based cuticle development ; GO:0040003 |
FBgn0266819	1.50764	5.9124	30.5641	0.000818877	0.0181345	antisense RNA:CR45281	asRNA:CR45281	SO0002182:antisense_lncRNA_gene	-	-
FBgn0259748	5.18582	0.727535	30.4081	0.000831398	0.0183344	-	CG42397	SO0001217:protein_coding_gene	extracellular region ; GO:0005576 | located_in inferred from electronic annotation with InterPro:IPR002557 <newline> extracellular region ; GO:0005576 |	-
FBgn0040699	3.60008	2.0994	30.41	0.000831245	0.0183344	-	CG15024	SO0001217:protein_coding_gene	-	-
FBgn0053459	-1.75094	2.11766	30.3702	0.00083448	0.0183398	-	CG33459	SO0001217:protein_coding_gene	-	proteolysis ; GO:0006508 | involved_in inferred from electronic annotation with InterPro:IPR001254, InterPro:IPR001314, InterPro:IPR018114 <newline> proteolysis ; GO:0006508 |
FBgn0260943	-1.43926	2.16477	30.351	0.000836048	0.0183398	RNA-binding protein 6	Rbp6	SO0001217:protein_coding_gene	cytoplasm ; GO:0005737 | is_active_in inferred from biological aspect of ancestor with PANTHER:PTN002690062 <newline> polysome ; GO:0005844 | part_of inferred from biological aspect of ancestor with PANTHER:PTN002690062 <newline> cytoplasm ; GO:0005737 | located_in inferred from sequence or structural similarity with UniProtKB:Q920Q6 <newline> polysome ; GO:0005844 | part_of inferred from sequenc…	regulation of translation ; GO:0006417 | involved_in inferred from biological aspect of ancestor with PANTHER:PTN004472239 <newline> stem cell development ; GO:0048864 | involved_in inferred from sequence or structural similarity with UniProtKB:Q920Q6 <newline> regulation of translation ; GO:0006417 | <newline> stem cell development ; GO:0048864 |
FBgn0028506	-1.19212	2.8625	30.3408	0.000836883	0.0183398	-	CG4455	SO0001217:protein_coding_gene	-	-
FBgn0287645	-7.18597	-0.447609	48.2705	0.000842267	0.0183653	central complex broad	ccb	SO0001217:protein_coding_gene	-	behavioral response to ethanol ; GO:0048149 | involved_in inferred from mutant phenotype <newline> central complex development ; GO:0048036 | involved_in inferred from mutant phenotype <newline> behavioral response to ethanol ; GO:0048149 | <newline> central complex development ; GO:0048036 |
FBgn0031033	7.17098	-0.42706	48.2944	0.000841284	0.0183653	-	CG14219	SO0001217:protein_coding_gene	-	-
FBgn0033464	2.33618	7.23542	30.2627	0.000843298	0.0183653	-	CG1441	SO0001217:protein_coding_gene	peroxisome ; GO:0005777 | is_active_in inferred from biological aspect of ancestor with PANTHER:PTN000110227 <newline> peroxisome ; GO:0005777 |	long-chain fatty-acyl-CoA metabolic process ; GO:0035336 | involved_in inferred from biological aspect of ancestor with PANTHER:PTN000110226 <newline> long-chain fatty-acyl-CoA metabolic process ; GO:0035336 |
FBgn0050101	4.91205	3.18901	30.2236	0.000846537	0.0183977	-	Vajk4	SO0001217:protein_coding_gene	chitin-based extracellular matrix ; GO:0062129 | located_in inferred from direct assay <newline> chitin-based extracellular matrix ; GO:0062129 |	chitin-based cuticle development ; GO:0040003 | involved_in inferred from sequence or structural similarity with UniProtKB:Q9V3G8 <newline> chitin-based cuticle development ; GO:0040003 |
FBgn0029952	-5.99434	0.821785	30.0514	0.000860981	0.0184068	-	CG12689	SO0001217:protein_coding_gene	-	-
FBgn0085452	-1.53102	1.72306	30.142	0.000853341	0.0184068	-	CG34423	SO0001217:protein_coding_gene	mitochondrion ; GO:0005739 | located_in inferred from electronic annotation with InterPro:IPR007648 <newline> mitochondrion ; GO:0005739 | is_active_in inferred from biological aspect of ancestor with PANTHER:PTN000601269 <newline> mitochondrion ; GO:0005739 |	heme biosynthetic process ; GO:0006783 | involved_in inferred from biological aspect of ancestor with PANTHER:PTN000601270 <newline> heme biosynthetic process ; GO:0006783 |
FBgn0039941	2.06458	2.76545	30.0661	0.000859735	0.0184068	-	CG17167	SO0001217:protein_coding_gene	membrane ; GO:0016020 | located_in inferred from electronic annotation with InterPro:IPR004837 <newline> membrane ; GO:0016020 |	intracellular calcium ion homeostasis ; GO:0006874 | involved_in inferred from biological aspect of ancestor with PANTHER:PTN000090975 <newline> calcium ion transmembrane transport ; GO:0070588 | involved_in inferred from biological aspect of ancestor with PANTHER:PTN000090975 <newline> transmembrane transport ; GO:0055085 | involved_in inferred from electronic annotation with InterPro:IPR004837 …
FBgn0038525	4.89489	2.82609	30.136	0.000853842	0.0184068	-	CG14329	SO0001217:protein_coding_gene	cellular_component ; GO:0005575 | is_active_in no biological data available <newline> cellular_component ; GO:0005575 |	biological_process ; GO:0008150 | involved_in no biological data available <newline> biological_process ; GO:0008150 |
FBgn0038642	5.03949	2.95258	30.1407	0.000853451	0.0184068	Mucin 91C	Muc91C	SO0001217:protein_coding_gene	RNA polymerase II transcription regulator complex ; GO:0090575 | part_of inferred from biological aspect of ancestor with PANTHER:PTN001034658 <newline> extracellular matrix ; GO:0031012 | located_in inferred from sequence model <newline> RNA polymerase II transcription regulator complex ; GO:0090575 | <newline> extracellular matrix ; GO:0031012 |	positive regulation of transcription by RNA polymerase II ; GO:0045944 | involved_in inferred from biological aspect of ancestor with PANTHER:PTN001034658 <newline> positive regulation of transcription by RNA polymerase II ; GO:0045944 |
FBgn0052237	3.87497	4.73141	30.0708	0.000859341	0.0184068	-	CG32237	SO0001217:protein_coding_gene	-	negative regulation of protein sumoylation ; GO:0033234 | involved_in inferred from electronic annotation with InterPro:IPR043375 <newline> negative regulation of protein sumoylation ; GO:0033234 |
FBgn0032298	0.867382	5.32042	30.0521	0.000860924	0.0184068	-	CG6724	SO0001217:protein_coding_gene	PeBoW complex ; GO:0070545 | part_of inferred from sequence or structural similarity with UniProtKB:Q9GZL7 <newline> cytosol ; GO:0005829 | located_in inferred from high throughput direct assay <newline> plasma membrane ; GO:0005886 | located_in inferred from high throughput direct assay <newline> PeBoW complex ; GO:0070545 | <newline> cytosol ; GO:0005829 | <newline> plasma membrane ; GO:0005886…	ribosome biogenesis ; GO:0042254 | involved_in inferred from electronic annotation with InterPro:IPR028599 <newline> maturation of LSU-rRNA from tricistronic rRNA transcript (SSU-rRNA, 5.8S rRNA, LSU-rRNA) ; GO:0000463 | involved_in inferred from sequence or structural similarity with UniProtKB:Q9GZL7 <newline> ribosome biogenesis ; GO:0042254 | <newline> maturation of LSU-rRNA from tricistronic …
FBgn0039437	5.26658	9.9365	30.1211	0.000855096	0.0184068	TweedleL	TwdlL	SO0001217:protein_coding_gene	extracellular matrix ; GO:0031012 | located_in inferred from sequence or structural similarity with TwdlD <newline> extracellular matrix ; GO:0031012 |	chitin-based cuticle development ; GO:0040003 | involved_in inferred from sequence or structural similarity with TwdlD <newline> body morphogenesis ; GO:0010171 | involved_in inferred from sequence or structural similarity with TwdlD <newline> chitin-based cuticle development ; GO:0040003 | <newline> body morphogenesis ; GO:0010171 |
FBgn0038706	-5.74309	1.05842	30.0169	0.000863909	0.0184318	-	CG3517	SO0001217:protein_coding_gene	cellular_component ; GO:0005575 | is_active_in no biological data available <newline> cellular_component ; GO:0005575 |	biological_process ; GO:0008150 | involved_in no biological data available <newline> biological_process ; GO:0008150 |
FBgn0010296	6.6617	-0.838711	46.5202	0.000918857	0.0184334	new glue 4	ng4	SO0001217:protein_coding_gene	cellular_component ; GO:0005575 | is_active_in no biological data available <newline> cellular_component ; GO:0005575 |	biological_process ; GO:0008150 | involved_in no biological data available <newline> biological_process ; GO:0008150 |
FBgn0035009	-5.63111	-0.156515	29.8945	0.000874419	0.0184334	-	CG16837	SO0001217:protein_coding_gene	cytoplasm ; GO:0005737 | is_active_in inferred from biological aspect of ancestor with PANTHER:PTN000081506 <newline> cytoplasmic dynein complex ; GO:0005868 | part_of inferred from biological aspect of ancestor with PANTHER:PTN000081506 <newline> centrosome ; GO:0005813 | is_active_in inferred from biological aspect of ancestor with PANTHER:PTN000845699 <newline> cytoplasm ; GO:0005737 | <newlin…	microtubule-based movement ; GO:0007018 | involved_in inferred from biological aspect of ancestor with PANTHER:PTN000081506 <newline> microtubule-based movement ; GO:0007018 |
FBgn0034659	-4.37584	0.450164	29.827	0.000880281	0.0184334	-	CG4021	SO0001217:protein_coding_gene	nuclear speck ; GO:0016607 | located_in inferred from direct assay <newline> nucleus ; GO:0005634 | is_active_in inferred from biological aspect of ancestor with PANTHER:PTN000129548 <newline> nuclear speck ; GO:0016607 | <newline> nucleus ; GO:0005634 |	regulation of alternative mRNA splicing, via spliceosome ; GO:0000381 | involved_in inferred from biological aspect of ancestor with PANTHER:PTN000879731 <newline> regulation of alternative mRNA splicing, via spliceosome ; GO:0000381 |
FBgn0064912	-4.81856	0.582069	29.3686	0.000921467	0.0184334	-	CG31178	SO0001217:protein_coding_gene	-	-
FBgn0086907	-3.60006	1.26008	29.3053	0.000927344	0.0184334	Cytochrome c distal	Cyt-c-d	SO0001217:protein_coding_gene	mitochondrial intermembrane space ; GO:0005758 | is_active_in inferred from biological aspect of ancestor with PANTHER:PTN000238899 <newline> mitochondrial intermembrane space ; GO:0005758 | located_in inferred from sequence or structural similarity with UniProtKB:P00044 <newline> mitochondrion ; GO:0005739 | located_in inferred from direct assay <newline> cytosol ; GO:0005829 | located_in inferr…	mitochondrial electron transport, ubiquinol to cytochrome c ; GO:0006122 | involved_in inferred from biological aspect of ancestor with PANTHER:PTN000238899 <newline> regulation of compound eye retinal cell programmed cell death ; GO:0046669 | involved_in inferred from mutant phenotype <newline> sperm individualization ; GO:0007291 | involved_in inferred from mutant phenotype <newline> mitochondr…
FBgn0267996	5.1015	1.76483	29.9915	0.00086608	0.0184334	antisense RNA:CR46263	asRNA:CR46263	SO0002182:antisense_lncRNA_gene	-	-
FBgn0050495	1.54732	1.92019	29.6927	0.000892101	0.0184334	-	CG30495	SO0001217:protein_coding_gene	endoplasmic reticulum membrane ; GO:0005789 | located_in inferred from sequence or structural similarity with UniProtKB:Q7JUS1 <newline> endoplasmic reticulum membrane ; GO:0005789 |	retinal metabolic process ; GO:0042574 | involved_in inferred from sequence or structural similarity with UniProtKB:Q7JUS1 <newline> retinal metabolic process ; GO:0042574 |
FBgn0039656	2.0798	2.3591	29.6027	0.000900135	0.0184334	-	CG11951	SO0001217:protein_coding_gene	cytoplasm ; GO:0005737 | is_active_in inferred from biological aspect of ancestor with PANTHER:PTN000164250 <newline> cytoplasm ; GO:0005737 |	proteolysis ; GO:0006508 | involved_in inferred from electronic annotation with InterPro:IPR001930 <newline> peptide catabolic process ; GO:0043171 | involved_in inferred from biological aspect of ancestor with PANTHER:PTN000164250 <newline> proteolysis ; GO:0006508 | involved_in inferred from biological aspect of ancestor with PANTHER:PTN000164251 <newline> proteolysis ; GO:0006508 | <newline> p…
FBgn0030509	2.99239	2.47852	29.5221	0.000907404	0.0184334	-	CG11162	SO0001217:protein_coding_gene	endoplasmic reticulum membrane ; GO:0005789 | is_active_in inferred from biological aspect of ancestor with PANTHER:PTN000221246 <newline> endoplasmic reticulum membrane ; GO:0005789 |	lipid biosynthetic process ; GO:0008610 | involved_in inferred from electronic annotation with InterPro:IPR006694 <newline> sterol biosynthetic process ; GO:0016126 | involved_in inferred from biological aspect of ancestor with PANTHER:PTN000221246 <newline> lipid biosynthetic process ; GO:0008610 | <newline> sterol biosynthetic process ; GO:0016126 |
FBgn0033868	-5.19414	2.99123	29.6325	0.000897464	0.0184334	Sperm-Leucylaminopeptidase 7	S-Lap7	SO0001217:protein_coding_gene	cytoplasm ; GO:0005737 | is_active_in inferred from biological aspect of ancestor with PANTHER:PTN000239182 <newline> extracellular space ; GO:0005615 | located_in inferred from high throughput direct assay <newline> cytoplasm ; GO:0005737 | located_in inferred from electronic annotation with InterPro:IPR011356 <newline> cytoplasm ; GO:0005737 | <newline> extracellular space ; GO:0005615 |	sexual reproduction ; GO:0019953 | involved_in inferred from high throughput expression pattern <newline> proteolysis ; GO:0006508 | involved_in inferred from electronic annotation with InterPro:IPR000819, InterPro:IPR008283 <newline> protein metabolic process ; GO:0019538 | involved_in inferred from electronic annotation with InterPro:IPR011356 <newline> sexual reproduction ; GO:0019953 | <newli…
FBgn0039471	1.98446	3.06674	29.7775	0.000884609	0.0184334	-	CG6295	SO0001217:protein_coding_gene	extracellular space ; GO:0005615 | is_active_in inferred from biological aspect of ancestor with PANTHER:PTN008325466 <newline> extracellular space ; GO:0005615 |	lipid catabolic process ; GO:0016042 | involved_in inferred from sequence or structural similarity with MGI:MGI:96820 <newline> lipid catabolic process ; GO:0016042 | involved_in inferred from biological aspect of ancestor with PANTHER:PTN008325466 <newline> lipid metabolic process ; GO:0006629 | involved_in inferred from electronic annotation with InterPro:IPR002334, InterPro:IPR033906 <newline>…
FBgn0038795	-1.42395	3.08675	29.5903	0.000901241	0.0184334	Trimethyllysine hydroxylase	Tmlh	SO0001217:protein_coding_gene	mitochondrion ; GO:0005739 | is_active_in inferred from biological aspect of ancestor with PANTHER:PTN000075473 <newline> mitochondrion ; GO:0005739 | located_in inferred from sequence or structural similarity with UniProtKB:Q9NVH6-1 <newline> mitochondrion ; GO:0005739 |	carnitine biosynthetic process ; GO:0045329 | involved_in inferred from biological aspect of ancestor with PANTHER:PTN000075473 <newline> carnitine biosynthetic process ; GO:0045329 | involved_in inferred from electronic annotation with InterPro:IPR012776 <newline> carnitine biosynthetic process ; GO:0045329 |
FBgn0034132	-4.51657	3.11377	29.4685	0.000912282	0.0184334	Sperm-Leucylaminopeptidase 8	S-Lap8	SO0001217:protein_coding_gene	cytoplasm ; GO:0005737 | is_active_in inferred from biological aspect of ancestor with PANTHER:PTN000239182 <newline> cytoplasm ; GO:0005737 | located_in inferred from electronic annotation with InterPro:IPR011356 <newline> cytoplasm ; GO:0005737 |	proteolysis ; GO:0006508 | involved_in inferred from electronic annotation with InterPro:IPR000819, InterPro:IPR008283 <newline> protein metabolic process ; GO:0019538 | involved_in inferred from electronic annotation with InterPro:IPR011356 <newline> proteolysis ; GO:0006508 | <newline> protein metabolic process ; GO:0019538 |
FBgn0033252	3.40955	3.22327	29.8818	0.000875514	0.0184334	-	CG12769	SO0001217:protein_coding_gene	nucleus ; GO:0005634 | located_in inferred from sequence or structural similarity with UniProtKB:Q80V63 <newline> nucleus ; GO:0005634 |	regulation of transcription by RNA polymerase II ; GO:0006357 | involved_in inferred from biological aspect of ancestor with PANTHER:PTN002812688 <newline> positive regulation of transcription by RNA polymerase II ; GO:0045944 | involved_in inferred from sequence or structural similarity with UniProtKB:Q80V63 <newline> regulation of transcription by RNA polymerase II ; GO:0006357 | <newline> posi…
FBgn0286870	-1.69314	3.52886	29.8605	0.000877362	0.0184334	elav noncoding regulatory RNA	lncRNA:enrr	SO0002127:lncRNA_gene	-	-
FBgn0267495	-1.73315	3.61343	29.6943	0.000891955	0.0184334	antisense RNA:CR45185	asRNA:CR45185	SO0002182:antisense_lncRNA_gene	-	-
FBgn0034943	0.98598	3.62522	29.3388	0.00092423	0.0184334	Flavin-containing monooxygenase 1	Fmo-1	SO0001217:protein_coding_gene	cytosol ; GO:0005829 | is_active_in inferred from biological aspect of ancestor with PANTHER:PTN002535681 <newline> cytosol ; GO:0005829 | located_in inferred from direct assay <newline> intracellular membrane-bounded organelle ; GO:0043231 | located_in inferred from direct assay <newline> mitochondrion ; GO:0005739 | located_in inferred from direct assay <newline> cytosol ; GO:0005829 | <newline…	cellular metabolic process ; GO:0044237 | involved_in inferred from direct assay <newline> cellular metabolic process ; GO:0044237 |
FBgn0038354	1.37377	3.75667	29.7957	0.000883014	0.0184334	-	CG5404	SO0001217:protein_coding_gene	membrane ; GO:0016020 | located_in inferred from electronic annotation with InterPro:IPR001902, InterPro:IPR011547 <newline> membrane ; GO:0016020 |	transmembrane transport ; GO:0055085 | involved_in inferred from electronic annotation with InterPro:IPR001902 <newline> transmembrane transport ; GO:0055085 |
FBgn0039688	-1.02628	3.81346	29.3037	0.000927488	0.0184334	Kuzbanian-like	Kul	SO0001217:protein_coding_gene	plasma membrane ; GO:0005886 | is_active_in inferred from biological aspect of ancestor with PANTHER:PTN005236519 <newline> membrane ; GO:0016020 | located_in inferred from sequence or structural similarity with HGNC:195 <newline> plasma membrane ; GO:0005886 | <newline> membrane ; GO:0016020 |	membrane protein ectodomain proteolysis ; GO:0006509 | involved_in inferred from biological aspect of ancestor with PANTHER:PTN005236519 <newline> Notch signaling pathway ; GO:0007219 | involved_in inferred from mutant phenotype <newline> proteolysis ; GO:0006508 | involved_in inferred from electronic annotation with InterPro:IPR001590 <newline> Notch signaling pathway ; GO:0007219 | involved_in …
FBgn0016977	-1.14367	3.92193	29.4066	0.000917962	0.0184334	split ends	spen	SO0001217:protein_coding_gene	nucleus ; GO:0005634 | located_in inferred from direct assay <newline> nucleus ; GO:0005634 | is_active_in inferred from biological aspect of ancestor with PANTHER:PTN002754431 <newline> nucleus ; GO:0005634 |	imaginal disc-derived wing vein morphogenesis ; GO:0008586 | involved_in inferred from mutant phenotype <newline> positive regulation of canonical Wnt signaling pathway ; GO:0090263 | involved_in inferred from genetic interaction with arm inferred from genetic interaction with wg <newline> compound eye development ; GO:0048749 | involved_in inferred from mutant phenotype <newline> axon guidance ;…
FBgn0033587	1.60856	4.04977	29.5548	0.000904445	0.0184334	-	CG13218	SO0001217:protein_coding_gene	-	-
FBgn0036610	3.64256	4.06988	29.8756	0.000876059	0.0184334	-	CG13058	SO0001217:protein_coding_gene	cellular_component ; GO:0005575 | is_active_in no biological data available <newline> cellular_component ; GO:0005575 |	biological_process ; GO:0008150 | involved_in no biological data available <newline> biological_process ; GO:0008150 |
FBgn0033289	1.90696	4.14477	29.9183	0.000872365	0.0184334	-	CG2121	SO0001217:protein_coding_gene	plasma membrane ; GO:0005886 | is_active_in inferred from biological aspect of ancestor with PANTHER:PTN000455664 <newline> striated muscle dense body ; GO:0055120 | is_active_in inferred from biological aspect of ancestor with PANTHER:PTN000455664 <newline> plasma membrane ; GO:0005886 | <newline> striated muscle dense body ; GO:0055120 |	muscle contraction ; GO:0006936 | involved_in inferred from mutant phenotype <newline> regulation of muscle contraction ; GO:0006937 | involved_in inferred from biological aspect of ancestor with PANTHER:PTN000455664 <newline> regulation of potassium ion transport ; GO:0043266 | involved_in inferred from biological aspect of ancestor with PANTHER:PTN000455664 <newline> muscle contraction ; GO:000…
FBgn0267037	2.45869	4.38429	29.4619	0.000912889	0.0184334	antisense RNA:CR45481	asRNA:CR45481	SO0002182:antisense_lncRNA_gene	-	-
FBgn0032398	-0.847355	5.5788	29.288	0.00092896	0.0184334	-	CG6766	SO0001217:protein_coding_gene	endomembrane system ; GO:0012505 | located_in inferred from high throughput direct assay <newline> endoplasmic reticulum lumen ; GO:0005788 | is_active_in inferred from biological aspect of ancestor with PANTHER:PTN000395729 <newline> endomembrane system ; GO:0012505 | <newline> endoplasmic reticulum lumen ; GO:0005788 |	ubiquitin-dependent ERAD pathway ; GO:0030433 | involved_in inferred from electronic annotation with InterPro:IPR045149 <newline> retrograde protein transport, ER to cytosol ; GO:0030970 | involved_in inferred from biological aspect of ancestor with PANTHER:PTN000395729 <newline> ubiquitin-dependent ERAD pathway ; GO:0030433 | involved_in inferred from biological aspect of ancestor with PANTHER:P…
FBgn0261445	1.08931	5.58614	29.3013	0.00092772	0.0184334	sugarless	sgl	SO0001217:protein_coding_gene	nucleus ; GO:0005634 | is_active_in inferred from biological aspect of ancestor with PANTHER:PTN000146693 <newline> nucleus ; GO:0005634 |	epithelial cell migration, open tracheal system ; GO:0007427 | involved_in inferred from mutant phenotype inferred from genetic interaction with UniProtKB:Q09147 <newline> chondroitin sulfate biosynthetic process ; GO:0030206 | involved_in inferred from mutant phenotype <newline> mesoderm migration involved in gastrulation ; GO:0007509 | involved_in inferred from mutant phenotype <newline> fibrob…
FBgn0028699	-1.50965	5.96149	29.8424	0.000878937	0.0184334	Rh50	Rh50	SO0001217:protein_coding_gene	plasma membrane ; GO:0005886 | is_active_in inferred from direct assay <newline> membrane ; GO:0016020 | located_in inferred from electronic annotation with InterPro:IPR024041 <newline> plasma membrane ; GO:0005886 | located_in inferred from electronic annotation with InterPro:IPR002229 <newline> plasma membrane ; GO:0005886 | <newline> membrane ; GO:0016020 |	detection of chemical stimulus involved in sensory perception of smell ; GO:0050911 | involved_in inferred from mutant phenotype <newline> ammonium homeostasis ; GO:0097272 | involved_in inferred from biological aspect of ancestor with PANTHER:PTN000198158 <newline> ammonium transmembrane transport ; GO:0072488 | involved_in inferred from mutant phenotype <newline> cellular response to ammonium i…
FBgn0287585	1.03677	6.13224	29.7577	0.00088635	0.0184334	Phosphatidylserine synthase	Pss	SO0001217:protein_coding_gene	endomembrane system ; GO:0012505 | located_in inferred from high throughput direct assay <newline> endomembrane system ; GO:0012505 |	phosphatidylserine biosynthetic process ; GO:0006659 | involved_in inferred from electronic annotation with InterPro:IPR004277 <newline> phosphatidylserine biosynthetic process ; GO:0006659 | involved_in inferred from sequence or structural similarity with UniProtKB:P48651 <newline> phosphatidylserine biosynthetic process ; GO:0006659 | involved_in inferred from mutant phenotype <newline> phospha…
FBgn0039470	2.55947	6.20573	29.3633	0.000921953	0.0184334	-	CG6296	SO0001217:protein_coding_gene	extracellular space ; GO:0005615 | is_active_in inferred from biological aspect of ancestor with PANTHER:PTN008325466 <newline> extracellular space ; GO:0005615 |	lipid catabolic process ; GO:0016042 | involved_in inferred from sequence or structural similarity with MGI:MGI:96820 <newline> lipid catabolic process ; GO:0016042 | involved_in inferred from biological aspect of ancestor with PANTHER:PTN008325466 <newline> lipid metabolic process ; GO:0006629 | involved_in inferred from electronic annotation with InterPro:IPR002334, InterPro:IPR033906 <newline>…
FBgn0035636	4.49559	6.31952	29.7289	0.000888893	0.0184334	Cellular retinaldehyde binding protein	Cralbp	SO0001217:protein_coding_gene	endosome ; GO:0005768 | located_in inferred from sequence or structural similarity with UniProtKB:Q5SYC1 <newline> endosome ; GO:0005768 |	biological_process ; GO:0008150 | involved_in no biological data available <newline> biological_process ; GO:0008150 |
FBgn0004780	3.63422	6.50796	29.3557	0.000922657	0.0184334	Ccp84Ad	Ccp84Ad	SO0001217:protein_coding_gene	extracellular matrix ; GO:0031012 | is_active_in inferred from biological aspect of ancestor with PANTHER:PTN000955699 <newline> extracellular space ; GO:0005615 | located_in inferred from high throughput direct assay <newline> chitin-based extracellular matrix ; GO:0062129 | located_in inferred from sequence model <newline> extracellular matrix ; GO:0031012 | <newline> extracellular space ; GO:0…	sexual reproduction ; GO:0019953 | involved_in inferred from high throughput expression pattern <newline> chitin-based cuticle development ; GO:0040003 | involved_in inferred from sequence model <newline> sexual reproduction ; GO:0019953 | <newline> chitin-based cuticle development ; GO:0040003 |
FBgn0035162	1.71877	6.90233	29.8636	0.000877092	0.0184334	Splicing factor 3b subunit 3	Sf3b3	SO0001217:protein_coding_gene	U2 snRNP ; GO:0005686 | part_of inferred from direct assay <newline> U2 snRNP ; GO:0005686 | part_of inferred from sequence or structural similarity with SGD:S000004513 <newline> catalytic step 2 spliceosome ; GO:0071013 | part_of inferred from high throughput direct assay <newline> precatalytic spliceosome ; GO:0071011 | part_of inferred from high throughput direct assay <newline> nucleus ; GO:0…	mRNA splicing, via spliceosome ; GO:0000398 | involved_in inferred by curator from GO:0071011,GO:0071013 <newline> mRNA splicing, via spliceosome ; GO:0000398 | involved_in inferred from sequence or structural similarity with SGD:S000004513 <newline> mRNA splicing, via spliceosome ; GO:0000398 | involved_in inferred from biological aspect of ancestor with PANTHER:PTN000068443 <newline> mRNA splic…
FBgn0035078	5.88261	7.38413	29.3788	0.000920517	0.0184334	Thiamine pyrophosphate carrier protein 2	Tpc2	SO0001217:protein_coding_gene	-	mitochondrial thiamine pyrophosphate transmembrane transport ; GO:1990545 | involved_in inferred from sequence or structural similarity with Tpc1 <newline> thiamine pyrophosphate transmembrane transport ; GO:0030974 | involved_in inferred from biological aspect of ancestor with PANTHER:PTN000756668 <newline> transmembrane transport ; GO:0055085 | involved_in inferred from electronic annotation wi…
FBgn0034499	2.07504	8.97022	29.5319	0.000906513	0.0184334	Cuticular protein 56F	Cpr56F	SO0001217:protein_coding_gene	extracellular matrix ; GO:0031012 | is_active_in inferred from biological aspect of ancestor with PANTHER:PTN000955699 <newline> chitin-based extracellular matrix ; GO:0062129 | located_in inferred from sequence model <newline> extracellular matrix ; GO:0031012 | <newline> chitin-based extracellular matrix ; GO:0062129 |	chitin-based cuticle development ; GO:0040003 | involved_in inferred from sequence model <newline> chitin-based cuticle development ; GO:0040003 |
FBgn0033600	-1.54679	9.64707	29.6487	0.000896012	0.0184334	Cuticular protein 47Ec	Cpr47Ec	SO0001217:protein_coding_gene	chitin-based extracellular matrix ; GO:0062129 | is_active_in inferred from biological aspect of ancestor with PANTHER:PTN002571557 <newline> chitin-based extracellular matrix ; GO:0062129 | located_in inferred from sequence model <newline> chitin-based extracellular matrix ; GO:0062129 |	chitin-based cuticle development ; GO:0040003 | involved_in inferred from sequence model <newline> chitin-based cuticle development ; GO:0040003 |
FBgn0036467	-2.09411	10.1433	29.2908	0.0009287	0.0184334	-	CG12310	SO0001217:protein_coding_gene	-	-
FBgn0002789	-1.44883	11.2555	29.6479	0.000896082	0.0184334	Muscle protein 20	Mp20	SO0001217:protein_coding_gene	cytoplasm ; GO:0005737 | located_in inferred from high throughput direct assay <newline> actin cytoskeleton ; GO:0015629 | is_active_in inferred from biological aspect of ancestor with PANTHER:PTN000437495 <newline> cytoplasm ; GO:0005737 | <newline> actin cytoskeleton ; GO:0015629 |	regulation of myoblast fusion ; GO:1901739 | involved_in inferred from mutant phenotype <newline> myoblast fusion ; GO:0007520 | involved_in inferred from mutant phenotype <newline> actin filament organization ; GO:0007015 | involved_in inferred from biological aspect of ancestor with PANTHER:PTN000437495 <newline> regulation of myoblast fusion ; GO:1901739 | <newline> myoblast fusion ; GO:000752…
FBgn0029752	-3.60077	3.15989	29.1877	0.000938397	0.0185856	Thioredoxin T	TrxT	SO0001217:protein_coding_gene	Y chromosome ; GO:0000806 | located_in inferred from direct assay <newline> Y chromosome ; GO:0000806 |	protein folding ; GO:0006457 | involved_in inferred from direct assay <newline> protein folding ; GO:0006457 |
FBgn0083943	-3.8969	1.15783	29.1073	0.000946048	0.0186435	-	CG34107	SO0001217:protein_coding_gene	axonemal microtubule ; GO:0005879 | located_in inferred from electronic annotation with InterPro:IPR026507 <newline> cellular_component ; GO:0005575 | is_active_in no biological data available <newline> axonemal microtubule ; GO:0005879 | <newline> cellular_component ; GO:0005575 |	biological_process ; GO:0008150 | involved_in no biological data available <newline> axoneme assembly ; GO:0035082 | involved_in inferred from electronic annotation with InterPro:IPR026507 <newline> biological_process ; GO:0008150 | <newline> axoneme assembly ; GO:0035082 |
FBgn0052368	-2.11647	1.46785	29.1051	0.000946255	0.0186435	long non-coding RNA:CR32368	lncRNA:CR32368	SO0002127:lncRNA_gene	cellular_component ; GO:0005575 | is_active_in no biological data available <newline> cellular_component ; GO:0005575 |	biological_process ; GO:0008150 | involved_in no biological data available <newline> biological_process ; GO:0008150 |
FBgn0032143	3.61992	2.39472	29.0881	0.000947883	0.0186435	-	CG4017	SO0001217:protein_coding_gene	extracellular space ; GO:0005615 | is_active_in inferred from biological aspect of ancestor with PANTHER:PTN000194073 <newline> extracellular space ; GO:0005615 |	proteolysis ; GO:0006508 | involved_in inferred from electronic annotation with InterPro:IPR000834 <newline> proteolysis ; GO:0006508 | involved_in inferred from biological aspect of ancestor with PANTHER:PTN000194073 <newline> proteolysis ; GO:0006508 |
FBgn0034427	2.06146	3.53482	29.0825	0.000948424	0.0186435	-	CG10474	SO0001217:protein_coding_gene	cytoplasm ; GO:0005737 | is_active_in inferred from biological aspect of ancestor with PANTHER:PTN000022481 <newline> lysosome ; GO:0005764 | is_active_in inferred from biological aspect of ancestor with PANTHER:PTN000809985 <newline> cytoplasm ; GO:0005737 | <newline> lysosome ; GO:0005764 |	-
FBgn0040253	2.41595	1.61497	29.0632	0.000950278	0.0186443	UDP-glycosyltransferase family 35 member E1	Ugt35E1	SO0001217:protein_coding_gene	-	-
FBgn0266569	-2.23308	4.166	29.0451	0.000952019	0.0186443	-	CG42259	SO0001217:protein_coding_gene	extracellular region ; GO:0005576 | located_in inferred from sequence or structural similarity with Hml <newline> extracellular region ; GO:0005576 |	response to wounding ; GO:0009611 | involved_in inferred from expression pattern <newline> hemolymph coagulation ; GO:0042381 | involved_in inferred from sequence or structural similarity with Hml <newline> response to wounding ; GO:0009611 | <newline> hemolymph coagulation ; GO:0042381 |
FBgn0034131	4.61692	3.5576	28.9923	0.000957127	0.0186747	-	CG15712	SO0001217:protein_coding_gene	cellular_component ; GO:0005575 | is_active_in no biological data available <newline> cellular_component ; GO:0005575 |	biological_process ; GO:0008150 | involved_in no biological data available <newline> biological_process ; GO:0008150 |
FBgn0031381	-0.977485	4.26476	28.9955	0.000956824	0.0186747	Niemann-Pick type C-2a	Npc2a	SO0001217:protein_coding_gene	extracellular space ; GO:0005615 | located_in inferred from direct assay <newline> extracellular space ; GO:0005615 |	positive regulation of defense response to bacterium ; GO:1900426 | involved_in inferred from expression pattern <newline> sterol transport ; GO:0015918 | involved_in inferred from electronic annotation with InterPro:IPR039670 <newline> ecdysteroid biosynthetic process ; GO:0045456 | acts_upstream_of inferred from genetic interaction with Npc2b <newline> intracellular cholesterol transport ; GO:0…
FBgn0036481	1.47257	3.09847	28.9675	0.000959544	0.0186871	-	CG16959	SO0001217:protein_coding_gene	-	-
FBgn0031129	-3.46919	0.097195	28.9211	0.000964082	0.0187315	-	CG1324	SO0001217:protein_coding_gene	-	-
FBgn0053958	3.03279	1.24133	28.9077	0.000965392	0.0187315	-	CG33958	SO0001217:protein_coding_gene	plasma membrane ; GO:0005886 | is_active_in inferred from biological aspect of ancestor with PANTHER:PTN000229249 <newline> plasma membrane ; GO:0005886 |	cGMP biosynthetic process ; GO:0006182 | involved_in inferred from electronic annotation with InterPro:IPR011645 <newline> cGMP biosynthetic process ; GO:0006182 | involved_in inferred from biological aspect of ancestor with PANTHER:PTN000229249 <newline> cyclic nucleotide biosynthetic process ; GO:0009190 | involved_in inferred from electronic annotation with InterPro:IPR001054, InterPro:IPR0182…
FBgn0260945	0.922279	4.1897	28.829	0.000973156	0.0188473	Autophagy-related 1	Atg1	SO0001217:protein_coding_gene	Atg1/ULK1 kinase complex ; GO:1990316 | part_of inferred from direct assay <newline> cytosol ; GO:0005829 | is_active_in inferred from biological aspect of ancestor with PANTHER:PTN000681272 <newline> phagophore assembly site membrane ; GO:0034045 | is_active_in inferred from biological aspect of ancestor with PANTHER:PTN000681273 <newline> cytoplasm ; GO:0005737 | is_active_in inferred from biol…	positive regulation of autophagy ; GO:0010508 | involved_in inferred from mutant phenotype <newline> regulation of terminal button organization ; GO:2000331 | involved_in inferred from mutant phenotype <newline> axo-dendritic transport ; GO:0008088 | involved_in inferred from mutant phenotype <newline> positive regulation of nurse cell apoptotic process ; GO:0045850 | involved_in inferred from mu…
FBgn0288232	0.842392	4.26852	28.7857	0.000977468	0.0188959	Cytochrome P450 6a21	Cyp6a21	SO0001217:protein_coding_gene	-	-
FBgn0033423	1.41189	6.56628	28.7366	0.000982383	0.0189212	Alkaline phosphatase 6	Alp6	SO0001217:protein_coding_gene	cell surface ; GO:0009986 | located_in inferred from sequence or structural similarity with HGNC:439 <newline> cell surface ; GO:0009986 |	dephosphorylation ; GO:0016311 | involved_in inferred from sequence or structural similarity with HGNC:439 <newline> dephosphorylation ; GO:0016311 | involved_in inferred from biological aspect of ancestor with PANTHER:PTN000174527 <newline> dephosphorylation ; GO:0016311 |
FBgn0031653	2.58284	10.7565	28.7463	0.000981408	0.0189212	Jonah 25Biii	Jon25Biii	SO0001217:protein_coding_gene	-	proteolysis ; GO:0006508 | involved_in inferred from electronic annotation with InterPro:IPR001254, InterPro:IPR001314 <newline> proteolysis ; GO:0006508 | involved_in inferred from sequence model <newline> proteolysis ; GO:0006508 |
FBgn0033953	-4.83214	1.76125	28.6984	0.000986229	0.0189259	-	CG12861	SO0001217:protein_coding_gene	cellular_component ; GO:0005575 | is_active_in no biological data available <newline> cellular_component ; GO:0005575 |	biological_process ; GO:0008150 | involved_in no biological data available <newline> biological_process ; GO:0008150 |
FBgn0026721	0.906468	7.21637	28.7157	0.000984482	0.0189259	fat-spondin	fat-spondin	SO0001217:protein_coding_gene	extracellular region ; GO:0005576 | located_in inferred from high throughput direct assay <newline> extracellular matrix ; GO:0031012 | is_active_in inferred from biological aspect of ancestor with PANTHER:PTN002259349 <newline> extracellular region ; GO:0005576 | <newline> extracellular matrix ; GO:0031012 |	cell adhesion ; GO:0007155 | involved_in inferred from biological aspect of ancestor with PANTHER:PTN002259349 <newline> cell adhesion ; GO:0007155 |
FBgn0052657	-5.061	0.0236117	28.6414	0.000992	0.0189538	long non-coding RNA:CR32657	lncRNA:CR32657	SO0002127:lncRNA_gene	-	-
FBgn0037934	1.23149	3.21897	28.6433	0.000991807	0.0189538	-	CG6830	SO0001217:protein_coding_gene	-	-
FBgn0026079	0.986649	6.25273	28.6306	0.000993101	0.0189538	NOP2-Sun domain family, member 2	Nsun2	SO0001217:protein_coding_gene	nucleolus ; GO:0005730 | located_in inferred from sequence or structural similarity with UniProtKB:Q08J23 <newline> nucleus ; GO:0005634 | located_in inferred from direct assay <newline> cytoplasm ; GO:0005737 | located_in inferred from sequence or structural similarity with UniProtKB:Q08J23 <newline> nucleus ; GO:0005634 | is_active_in inferred from biological aspect of ancestor with PANTHER:PTN…	short-term memory ; GO:0007614 | involved_in inferred from mutant phenotype <newline> tRNA methylation ; GO:0030488 | involved_in inferred from biological aspect of ancestor with PANTHER:PTN000516077 <newline> tRNA methylation ; GO:0030488 | involved_in inferred from mutant phenotype <newline> RNA methylation ; GO:0001510 | involved_in inferred from sequence or structural similarity with HGNC:259…
FBgn0035106	-1.13957	2.51885	28.454	0.00101129	0.0190641	rhinoceros	rno	SO0001217:protein_coding_gene	nucleus ; GO:0005634 | located_in inferred from direct assay <newline> nucleus ; GO:0005634 |	compound eye photoreceptor development ; GO:0042051 | involved_in inferred from mutant phenotype <newline> regulation of transcription by RNA polymerase II ; GO:0006357 | involved_in inferred from biological aspect of ancestor with PANTHER:PTN001012887 <newline> compound eye photoreceptor development ; GO:0042051 | <newline> regulation of transcription by RNA polymerase II ; GO:0006357 |
FBgn0035091	1.09063	4.06035	28.4563	0.00101105	0.0190641	-	CG3829	SO0001217:protein_coding_gene	membrane ; GO:0016020 | located_in inferred from electronic annotation with InterPro:IPR002159 <newline> cytoplasm ; GO:0005737 | is_active_in inferred from biological aspect of ancestor with PANTHER:PTN000230217 <newline> membrane ; GO:0016020 | <newline> cytoplasm ; GO:0005737 |	-
FBgn0051769	-1.25553	4.29415	28.5363	0.00100276	0.0190641	-	CG31769	SO0001217:protein_coding_gene	cellular_component ; GO:0005575 | is_active_in no biological data available <newline> cellular_component ; GO:0005575 |	biological_process ; GO:0008150 | involved_in no biological data available <newline> biological_process ; GO:0008150 |
FBgn0038291	-1.08488	5.45703	28.4562	0.00101106	0.0190641	-	CG3984	SO0001217:protein_coding_gene	-	-
FBgn0038740	1.21519	5.5309	28.4511	0.00101159	0.0190641	Multidrug resistance protein 5	Mrp5	SO0001217:protein_coding_gene	plasma membrane ; GO:0005886 | located_in inferred from direct assay <newline> membrane ; GO:0016020 | located_in inferred from electronic annotation with InterPro:IPR011527, InterPro:IPR036640 <newline> membrane ; GO:0016020 | is_active_in inferred from biological aspect of ancestor with PANTHER:PTN000657997 <newline> plasma membrane ; GO:0005886 | <newline> membrane ; GO:0016020 |	transmembrane transport ; GO:0055085 | involved_in inferred from electronic annotation with InterPro:IPR011527 <newline> heme export ; GO:0097037 | involved_in inferred from direct assay <newline> transmembrane transport ; GO:0055085 | involved_in inferred from biological aspect of ancestor with PANTHER:PTN000657997 <newline> transmembrane transport ; GO:0055085 | <newline> heme export ; GO:00970…
FBgn0046114	1.22842	7.02105	28.4922	0.00100732	0.0190641	Glutamate-cysteine ligase modifier subunit	Gclm	SO0001217:protein_coding_gene	glutamate-cysteine ligase complex ; GO:0017109 | part_of inferred from biological aspect of ancestor with PANTHER:PTN000329144 <newline> glutamate-cysteine ligase complex ; GO:0017109 | part_of inferred from physical interaction with Gclc <newline> cytosol ; GO:0005829 | located_in inferred from direct assay <newline> glutamate-cysteine ligase complex ; GO:0017109 | <newline> cytosol ; GO:0005829…	glutathione biosynthetic process ; GO:0006750 | involved_in inferred from electronic annotation with InterPro:IPR032963 <newline> glutathione biosynthetic process ; GO:0006750 | involved_in inferred from direct assay <newline> glutathione biosynthetic process ; GO:0006750 | involved_in inferred from biological aspect of ancestor with PANTHER:PTN000329144 <newline> detoxification of arsenic-contai…
FBgn0022160	0.980056	8.81931	28.4743	0.00100917	0.0190641	Glycerophosphate oxidase 1	Gpo1	SO0001217:protein_coding_gene	mitochondrion ; GO:0005739 | located_in inferred from high throughput direct assay <newline> glycerol-3-phosphate dehydrogenase complex ; GO:0009331 | part_of inferred from electronic annotation with InterPro:IPR000447 <newline> mitochondrion ; GO:0005739 | located_in inferred by curator from GO:0004368,GO:0006127 <newline> mitochondrial inner membrane ; GO:0005743 | located_in inferred from dire…	glycerophosphate shuttle ; GO:0006127 | involved_in inferred from mutant phenotype <newline> flight behavior ; GO:0007629 | involved_in inferred from mutant phenotype <newline> glycerol-3-phosphate metabolic process ; GO:0006072 | involved_in inferred from electronic annotation with InterPro:IPR000447 <newline> glycerophosphate shuttle ; GO:0006127 | <newline> flight behavior ; GO:0007629 | <newl…
FBgn0038286	1.08289	5.30555	28.3204	0.00102534	0.0192885	-	CG6966	SO0001217:protein_coding_gene	ubiquitin ligase complex ; GO:0000151 | part_of inferred from biological aspect of ancestor with PANTHER:PTN000652632 <newline> ubiquitin ligase complex ; GO:0000151 |	ubiquitin-dependent protein catabolic process ; GO:0006511 | involved_in inferred from biological aspect of ancestor with PANTHER:PTN000652632 <newline> regulation of ubiquitin-protein transferase activity ; GO:0051438 | involved_in inferred from sequence or structural similarity with UniProtKB:Q9UK73 <newline> ubiquitin-dependent protein catabolic process ; GO:0006511 | <newline> regulation of u…
FBgn0037432	-4.73725	-0.239271	28.2232	0.00103572	0.0192939	-	CG10298	SO0001217:protein_coding_gene	cytosol ; GO:0005829 | located_in inferred from sequence or structural similarity with UniProtKB:Q9VD01 <newline> cytosol ; GO:0005829 |	negative regulation of ERK1 and ERK2 cascade ; GO:0070373 | involved_in inferred from sequence or structural similarity with UniProtKB:Q9VD01 <newline> negative regulation of ERK1 and ERK2 cascade ; GO:0070373 |
FBgn0039473	2.91928	0.0965575	28.2503	0.00103281	0.0192939	-	CG17191	SO0001217:protein_coding_gene	extracellular space ; GO:0005615 | is_active_in inferred from biological aspect of ancestor with PANTHER:PTN008325466 <newline> extracellular space ; GO:0005615 |	lipid catabolic process ; GO:0016042 | involved_in inferred from biological aspect of ancestor with PANTHER:PTN008325466 <newline> lipid catabolic process ; GO:0016042 | involved_in inferred from sequence or structural similarity with MGI:MGI:96820 <newline> lipid metabolic process ; GO:0006629 | involved_in inferred from electronic annotation with InterPro:IPR002334, InterPro:IPR033906 <newline>…
FBgn0036410	-3.31573	0.136371	28.1174	0.00104716	0.0192939	-	CG8100	SO0001217:protein_coding_gene	-	-
FBgn0085476	8.15705	0.423116	43.9911	0.00104768	0.0192939	-	CG34447	SO0001217:protein_coding_gene	extracellular space ; GO:0005615 | is_active_in inferred from biological aspect of ancestor with PANTHER:PTN008325466 <newline> extracellular space ; GO:0005615 |	lipid catabolic process ; GO:0016042 | involved_in inferred from sequence or structural similarity with MGI:MGI:96820 <newline> lipid metabolic process ; GO:0006629 | involved_in inferred from sequence or structural similarity with UniProtKB:P81139 <newline> lipid catabolic process ; GO:0016042 | involved_in inferred from biological aspect of ancestor with PANTHER:PTN008325466 <newline> lipid met…
FBgn0029831	2.22033	1.03574	28.2036	0.00103783	0.0192939	-	CG5966	SO0001217:protein_coding_gene	extracellular space ; GO:0005615 | is_active_in inferred from biological aspect of ancestor with PANTHER:PTN008325466 <newline> extracellular space ; GO:0005615 |	lipid catabolic process ; GO:0016042 | involved_in inferred from sequence or structural similarity with MGI:MGI:96820 <newline> lipid catabolic process ; GO:0016042 | involved_in inferred from biological aspect of ancestor with PANTHER:PTN008325466 <newline> lipid metabolic process ; GO:0006629 | involved_in inferred from electronic annotation with InterPro:IPR016272, InterPro:IPR033906 <newline>…
FBgn0038530	-3.56883	3.40456	28.1801	0.00104036	0.0192939	Attacin-D	AttD	SO0001217:protein_coding_gene	extracellular region ; GO:0005576 | located_in inferred from electronic annotation with InterPro:IPR005520, InterPro:IPR005521 <newline> extracellular region ; GO:0005576 |	defense response to bacterium ; GO:0042742 | involved_in inferred from electronic annotation with InterPro:IPR005521 <newline> response to wounding ; GO:0009611 | involved_in inferred from expression pattern <newline> defense response to Gram-positive bacterium ; GO:0050830 | involved_in inferred from expression pattern <newline> defense response to bacterium ; GO:0042742 | <newline> response to …
FBgn0040795	1.62758	3.48965	28.1314	0.00104564	0.0192939	-	CG13038	SO0001217:protein_coding_gene	cellular_component ; GO:0005575 | is_active_in no biological data available <newline> cellular_component ; GO:0005575 |	biological_process ; GO:0008150 | involved_in no biological data available <newline> biological_process ; GO:0008150 |
FBgn0038450	-1.71105	3.58873	28.1751	0.0010409	0.0192939	-	CG17560	SO0001217:protein_coding_gene	peroxisome ; GO:0005777 | is_active_in inferred from biological aspect of ancestor with PANTHER:PTN000110227 <newline> peroxisome ; GO:0005777 |	long-chain fatty-acyl-CoA metabolic process ; GO:0035336 | involved_in inferred from biological aspect of ancestor with PANTHER:PTN000110226 <newline> long-chain fatty-acyl-CoA metabolic process ; GO:0035336 |
FBgn0036592	8.04754	5.81355	28.2959	0.00102794	0.0192939	-	CG13049	SO0001217:protein_coding_gene	Golgi apparatus ; GO:0005794 | located_in inferred from direct assay <newline> Golgi apparatus ; GO:0005794 |	-
FBgn0038826	-1.85429	6.45871	28.1185	0.00104704	0.0192939	Syncrip	Syp	SO0001217:protein_coding_gene	precatalytic spliceosome ; GO:0071011 | part_of inferred from high throughput direct assay <newline> nucleus ; GO:0005634 | is_active_in inferred from biological aspect of ancestor with PANTHER:PTN002723140 <newline> postsynapse of neuromuscular junction ; GO:0098975 | located_in inferred from direct assay <newline> nucleus ; GO:0005634 | located_in inferred from direct assay <newline> ribonucleo…	regulation of neuromuscular synaptic transmission ; GO:1900073 | involved_in inferred from mutant phenotype <newline> dorsal appendage formation ; GO:0046843 | involved_in inferred from mutant phenotype <newline> negative regulation of synaptic assembly at neuromuscular junction ; GO:0045886 | involved_in inferred from mutant phenotype <newline> mRNA splicing, via spliceosome ; GO:0000398 | invol…
FBgn0039239	1.88464	7.15658	28.2468	0.00103318	0.0192939	Sting-regulated gene 1	Srg1	SO0001217:protein_coding_gene	-	defense response to virus ; GO:0051607 | involved_in inferred from expression pattern <newline> defense response to virus ; GO:0051607 |
FBgn0052405	2.11912	8.53574	28.2273	0.00103527	0.0192939	Cuticular protein 65Av	Cpr65Av	SO0001217:protein_coding_gene	chitin-based extracellular matrix ; GO:0062129 | located_in inferred from sequence model <newline> chitin-based extracellular matrix ; GO:0062129 | is_active_in inferred from biological aspect of ancestor with PANTHER:PTN002571557 <newline> chitin-based extracellular matrix ; GO:0062129 |	chitin-based cuticle development ; GO:0040003 | involved_in inferred from sequence model <newline> chitin-based cuticle development ; GO:0040003 |
FBgn0030386	-4.92962	-0.0836943	28.0765	0.00105163	0.0193326	-	CG2574	SO0001217:protein_coding_gene	nucleus ; GO:0005634 | is_active_in inferred from biological aspect of ancestor with PANTHER:PTN002514495 <newline> nucleus ; GO:0005634 |	protein ubiquitination ; GO:0016567 | involved_in inferred from sequence or structural similarity with HGNC:12478 <newline> protein polyubiquitination ; GO:0000209 | involved_in inferred from biological aspect of ancestor with PANTHER:PTN002514495 <newline> protein ubiquitination ; GO:0016567 | <newline> protein polyubiquitination ; GO:0000209 |
FBgn0267047	-5.49214	-0.280384	28.0195	0.0010579	0.0193694	-	CG45491	SO0001217:protein_coding_gene	cellular_component ; GO:0005575 | is_active_in no biological data available <newline> cellular_component ; GO:0005575 |	biological_process ; GO:0008150 | involved_in no biological data available <newline> biological_process ; GO:0008150 |
FBgn0038006	-3.28958	0.0136485	28.0258	0.00105721	0.0193694	Cytochrome P450 313a2	Cyp313a2	SO0001217:protein_coding_gene	-	-
FBgn0053293	-4.84166	0.875227	27.9914	0.00106101	0.0193694	-	CG33293	SO0001217:protein_coding_gene	cellular_component ; GO:0005575 | is_active_in no biological data available <newline> cellular_component ; GO:0005575 |	biological_process ; GO:0008150 | involved_in no biological data available <newline> biological_process ; GO:0008150 |
FBgn0035915	-4.34581	3.97721	28.0022	0.00105981	0.0193694	Sperm-Leucylaminopeptidase 1	S-Lap1	SO0001217:protein_coding_gene	cytoplasm ; GO:0005737 | is_active_in inferred from biological aspect of ancestor with PANTHER:PTN000239182 <newline> major mitochondrial derivative ; GO:0016008 | located_in inferred from direct assay <newline> cytoplasm ; GO:0005737 | located_in inferred from electronic annotation with InterPro:IPR011356 <newline> cytoplasm ; GO:0005737 | <newline> major mitochondrial derivative ; GO:0016008 |	proteolysis ; GO:0006508 | involved_in inferred from electronic annotation with InterPro:IPR000819, InterPro:IPR008283 <newline> protein metabolic process ; GO:0019538 | involved_in inferred from electronic annotation with InterPro:IPR011356 <newline> mushroom body development ; GO:0016319 | involved_in inferred from mutant phenotype <newline> proteolysis ; GO:0006508 | <newline> protein metaboli…
FBgn0085256	-4.64908	0.153497	27.9369	0.00106707	0.0194463	-	CG34227	SO0001217:protein_coding_gene	extracellular space ; GO:0005615 | located_in inferred from direct assay <newline> extracellular space ; GO:0005615 |	-
FBgn0013997	-1.20407	3.47456	27.8551	0.00107625	0.0195795	Neurexin IV	Nrx-IV	SO0001217:protein_coding_gene	synapse ; GO:0045202 | located_in inferred from direct assay <newline> presynaptic active zone ; GO:0048786 | located_in inferred from direct assay <newline> plasma membrane ; GO:0005886 | located_in inferred from direct assay <newline> pleated septate junction ; GO:0005919 | located_in inferred from direct assay <newline> plasma membrane ; GO:0005886 | located_in inferred from high throughput di…	protein localization ; GO:0008104 | involved_in traceable author statement <newline> terminal button organization ; GO:0072553 | involved_in inferred from mutant phenotype <newline> axon ensheathment ; GO:0008366 | involved_in inferred from mutant phenotype <newline> dorsal closure ; GO:0007391 | involved_in inferred from mutant phenotype <newline> establishment of glial blood-brain barrier ; GO:…
FBgn0261287	-7.27877	-0.363079	43.3934	0.00108176	0.01959	yellow-emperor	ymp	SO0001217:protein_coding_gene	catalytic step 2 spliceosome ; GO:0071013 | part_of inferred from high throughput direct assay <newline> precatalytic spliceosome ; GO:0071011 | part_of inferred from high throughput direct assay <newline> catalytic step 2 spliceosome ; GO:0071013 | <newline> precatalytic spliceosome ; GO:0071011 |	mRNA splicing, via spliceosome ; GO:0000398 | involved_in inferred by curator from GO:0071011,GO:0071013 <newline> mRNA splicing, via spliceosome ; GO:0000398 |
FBgn0267383	-5.63107	0.485316	27.7352	0.00108989	0.01959	Ubiquitin conjugating enzyme 87F	Ubc87F	SO0001217:protein_coding_gene	-	protein polyubiquitination ; GO:0000209 | involved_in inferred from biological aspect of ancestor with PANTHER:PTN000629793 <newline> proteasome-mediated ubiquitin-dependent protein catabolic process ; GO:0043161 | involved_in inferred from biological aspect of ancestor with PANTHER:PTN000629795 <newline> protein polyubiquitination ; GO:0000209 | involved_in inferred from sequence or structural s…
FBgn0030829	3.04453	1.27557	27.8151	0.00108077	0.01959	-	CG12998	SO0001217:protein_coding_gene	-	-
FBgn0085391	-1.39595	1.96728	27.7538	0.00108776	0.01959	trivet	trv	SO0001217:protein_coding_gene	-	regulation of alternative mRNA splicing, via spliceosome ; GO:0000381 | involved_in inferred from mutant phenotype <newline> regulation of alternative mRNA splicing, via spliceosome ; GO:0000381 |
FBgn0030662	0.862403	3.44405	27.7642	0.00108658	0.01959	Chondroitin sulfate synthase	Chsy	SO0001217:protein_coding_gene	Golgi cisterna membrane ; GO:0032580 | located_in inferred from electronic annotation with InterPro:IPR008428 <newline> Golgi cisterna membrane ; GO:0032580 |	chondroitin sulfate biosynthetic process ; GO:0030206 | involved_in inferred from biological aspect of ancestor with PANTHER:PTN000961850 <newline> chondroitin sulfate biosynthetic process ; GO:0030206 |
FBgn0040798	4.55283	4.95492	27.799	0.0010826	0.01959	-	CG13069	SO0001217:protein_coding_gene	-	-
FBgn0040060	1.36164	9.65868	27.743	0.00108899	0.01959	yippee interacting protein 7	yip7	SO0001217:protein_coding_gene	-	proteolysis ; GO:0006508 | involved_in inferred from sequence model <newline> proteolysis ; GO:0006508 | involved_in inferred from electronic annotation with InterPro:IPR001254, InterPro:IPR001314, InterPro:IPR018114 <newline> proteolysis ; GO:0006508 |
FBgn0265575	2.56926	1.86233	27.7103	0.00109275	0.0196036	yin	yin	SO0001217:protein_coding_gene	membrane ; GO:0016020 | located_in inferred from electronic annotation with InterPro:IPR000109, InterPro:IPR004768, InterPro:IPR018456 <newline> membrane ; GO:0016020 | is_active_in inferred from biological aspect of ancestor with PANTHER:PTN008522918 <newline> phagocytic vesicle membrane ; GO:0030670 | located_in inferred from genetic interaction with UniProtKB:Q9HC29 <newline> plasma membrane ;…	transmembrane transport ; GO:0055085 | involved_in inferred from electronic annotation with InterPro:IPR000109 <newline> dipeptide import across plasma membrane ; GO:0140206 | involved_in inferred from biological aspect of ancestor with PANTHER:PTN000910039 <newline> dipeptide transmembrane transport ; GO:0035442 | involved_in inferred from genetic interaction with UniProtKB:Q9HC29 <newline> olig…
FBgn0014417	-1.55586	1.98861	27.6962	0.00109438	0.0196036	N-acetyl-alpha-glucosaminidase	Naglu	SO0001217:protein_coding_gene	lysosomal lumen ; GO:0043202 | located_in inferred from sequence or structural similarity with UniProtKB:O54752 <newline> lysosomal lumen ; GO:0043202 | is_active_in inferred from mutant phenotype <newline> lysosomal lumen ; GO:0043202 |	heparan sulfate proteoglycan catabolic process ; GO:0030200 | involved_in inferred from sequence or structural similarity with UniProtKB:O54752 <newline> heparan sulfate proteoglycan catabolic process ; GO:0030200 |
FBgn0032464	-4.91505	0.337761	27.5736	0.00110863	0.0196575	Vacuolar H[+] ATPase 68kD subunit 3	Vha68-3	SO0001217:protein_coding_gene	proton-transporting V-type ATPase complex ; GO:0033176 | part_of inferred from sequence or structural similarity with Vha68-2 <newline> proton-transporting V-type ATPase, V1 domain ; GO:0033180 | part_of inferred from electronic annotation with InterPro:IPR005725 <newline> proton-transporting V-type ATPase complex ; GO:0033176 | <newline> proton-transporting V-type ATPase, V1 domain ; GO:0033180 |	proton transmembrane transport ; GO:1902600 | involved_in inferred from biological aspect of ancestor with PANTHER:PTN000389800 <newline> ATP metabolic process ; GO:0046034 | involved_in inferred from electronic annotation with InterPro:IPR022878 inferred from electronic annotation with InterPro:IPR004100, InterPro:IPR022878, InterPro:IPR036121 <newline> proton transmembrane transport ; GO:190260…
FBgn0036229	4.47171	1.00827	27.6101	0.00110436	0.0196575	-	CG7248	SO0001217:protein_coding_gene	extracellular region ; GO:0005576 | located_in inferred from electronic annotation with InterPro:IPR002557 <newline> extracellular region ; GO:0005576 |	-
FBgn0263994	-1.92046	1.75446	27.6053	0.00110492	0.0196575	-	CG43737	SO0001217:protein_coding_gene	nucleus ; GO:0005634 | is_active_in inferred from biological aspect of ancestor with PANTHER:PTN008593278 <newline> cytoplasm ; GO:0005737 | is_active_in inferred from biological aspect of ancestor with PANTHER:PTN008593278 <newline> nucleus ; GO:0005634 | <newline> cytoplasm ; GO:0005737 |	-
FBgn0259789	-1.51866	2.38341	27.6188	0.00110335	0.0196575	zelda	zld	SO0001217:protein_coding_gene	nucleus ; GO:0005634 | is_active_in inferred from direct assay <newline> nucleoplasm ; GO:0005654 | located_in inferred from direct assay <newline> nucleus ; GO:0005634 | is_active_in inferred from biological aspect of ancestor with PANTHER:PTN002811836 <newline> chromatin ; GO:0000785 | part_of inferred from direct assay <newline> nucleus ; GO:0005634 | <newline> nucleoplasm ; GO:0005654 | <newl…	maternal-to-zygotic transition of gene expression ; GO:0160021 | involved_in inferred from direct assay <newline> positive regulation of gene expression ; GO:0010628 | involved_in inferred from mutant phenotype <newline> cellularization ; GO:0007349 | involved_in inferred from mutant phenotype <newline> maternal mRNA clearance ; GO:0141065 | involved_in inferred from direct assay <newline> regula…
FBgn0032135	-1.03781	2.77607	27.6298	0.00110207	0.0196575	Glucuronyltransferase S	GlcAT-S	SO0001217:protein_coding_gene	Golgi membrane ; GO:0000139 | is_active_in inferred from biological aspect of ancestor with PANTHER:PTN000096174 <newline> membrane ; GO:0016020 | located_in inferred from electronic annotation with InterPro:IPR005027 <newline> Golgi membrane ; GO:0000139 | <newline> membrane ; GO:0016020 |	proteoglycan biosynthetic process ; GO:0030166 | involved_in non-traceable author statement <newline> chondroitin sulfate proteoglycan biosynthetic process ; GO:0050650 | involved_in inferred from biological aspect of ancestor with PANTHER:PTN000855563 <newline> glycoprotein biosynthetic process ; GO:0009101 | involved_in non-traceable author statement <newline> glycosphingolipid biosynthetic pro…
FBgn0035553	-1.67572	3.69401	27.584	0.00110741	0.0196575	-	CG13722	SO0001217:protein_coding_gene	-	-
FBgn0047351	-5.50965	-0.292439	27.5233	0.00111455	0.019727	-	CG31468	SO0001217:protein_coding_gene	cellular_component ; GO:0005575 | is_active_in no biological data available <newline> cellular_component ; GO:0005575 |	biological_process ; GO:0008150 | involved_in no biological data available <newline> biological_process ; GO:0008150 |
FBgn0033437	0.955166	4.39006	27.5084	0.00111631	0.019727	-	CG12926	SO0001217:protein_coding_gene	late endosome ; GO:0005770 | located_in inferred from sequence or structural similarity with UniProtKB:P41034 <newline> late endosome ; GO:0005770 |	intermembrane lipid transfer ; GO:0120009 | involved_in inferred from sequence or structural similarity with UniProtKB:Q8BWP5 <newline> intermembrane lipid transfer ; GO:0120009 |
FBgn0050039	-7.68842	-0.0112051	42.7025	0.0011231	0.0198138	-	CG30039	SO0001217:protein_coding_gene	cellular_component ; GO:0005575 | is_active_in no biological data available <newline> cellular_component ; GO:0005575 |	-
FBgn0015872	0.934273	6.12465	27.4078	0.00112828	0.0198718	Drip	Drip	SO0001217:protein_coding_gene	plasma membrane ; GO:0005886 | is_active_in inferred from biological aspect of ancestor with PANTHER:PTN002709492 <newline> membrane ; GO:0016020 | located_in inferred from electronic annotation with InterPro:IPR000425 <newline> membrane ; GO:0016020 | located_in inferred from direct assay <newline> basolateral plasma membrane ; GO:0016323 | located_in inferred from direct assay <newline> apical …	water transport ; GO:0006833 | involved_in inferred from mutant phenotype <newline> water transport ; GO:0006833 | involved_in inferred from direct assay <newline> transmembrane transport ; GO:0055085 | involved_in inferred from electronic annotation with InterPro:IPR000425 <newline> transmembrane transport ; GO:0055085 | involved_in inferred from direct assay <newline> renal water homeostasis ; …
FBgn0013300	-5.44174	-0.349575	27.3695	0.00113289	0.0199125	Protamine A	ProtA	SO0001217:protein_coding_gene	nucleus ; GO:0005634 | located_in inferred from direct assay <newline> chromatin ; GO:0000785 | part_of inferred from direct assay <newline> nucleus ; GO:0005634 | <newline> chromatin ; GO:0000785 |	spermatogenesis ; GO:0007283 | involved_in inferred from electronic annotation with InterPro:IPR024460 <newline> sperm DNA condensation ; GO:0035092 | involved_in inferred from genetic interaction with ProtB,Mst77F <newline> sperm DNA condensation ; GO:0035092 | involved_in inferred from mutant phenotype <newline> sperm DNA condensation ; GO:0035092 | involved_in inferred from direct assay <newli…
FBgn0262100	-4.13511	1.26004	27.3361	0.00113693	0.0199125	-	CG42853	SO0001217:protein_coding_gene	membrane ; GO:0016020 | is_active_in inferred from direct assay <newline> membrane ; GO:0016020 |	membrane bending ; GO:0097753 | involved_in inferred from mutant phenotype <newline> membrane bending ; GO:0097753 |
FBgn0039789	2.84019	4.20629	27.3257	0.00113818	0.0199125	-	CG9717	SO0001217:protein_coding_gene	membrane ; GO:0016020 | located_in inferred from electronic annotation with InterPro:IPR001902, InterPro:IPR011547 <newline> membrane ; GO:0016020 |	transmembrane transport ; GO:0055085 | involved_in inferred from electronic annotation with InterPro:IPR001902 <newline> transmembrane transport ; GO:0055085 |
FBgn0263216	3.95195	7.02697	27.3277	0.00113794	0.0199125	-	CG43386	SO0001217:protein_coding_gene	cellular_component ; GO:0005575 | is_active_in no biological data available <newline> cellular_component ; GO:0005575 |	biological_process ; GO:0008150 | involved_in no biological data available <newline> biological_process ; GO:0008150 |
FBgn0264443	1.31384	2.53036	27.3003	0.00114127	0.0199332	-	CG43861	SO0001217:protein_coding_gene	-	-
FBgn0035865	3.41967	2.52313	27.2277	0.00115014	0.0200051	-	CG7201	SO0001217:protein_coding_gene	-	-
FBgn0023549	1.66301	2.57216	27.22	0.0011511	0.0200051	Monocarboxylate transporter 1	Mct1	SO0001217:protein_coding_gene	-	transmembrane transport ; GO:0055085 | involved_in inferred from electronic annotation with InterPro:IPR011701 <newline> monocarboxylic acid transport ; GO:0015718 | involved_in inferred from biological aspect of ancestor with PANTHER:PTN000144718 <newline> transmembrane transport ; GO:0055085 | <newline> monocarboxylic acid transport ; GO:0015718 |
FBgn0031564	1.77144	2.92061	27.2338	0.0011494	0.0200051	-	CG2816	SO0001217:protein_coding_gene	-	-
FBgn0004173	-5.39954	1.81677	27.1668	0.00115766	0.0200197	Male-specific RNA 84Db	Mst84Db	SO0001217:protein_coding_gene	cellular_component ; GO:0005575 | is_active_in no biological data available <newline> cellular_component ; GO:0005575 |	spermatogenesis ; GO:0007283 | involved_in inferred from genetic interaction with Mst84Da,Mst84Dc,Mst84Dd <newline> sperm axoneme assembly ; GO:0007288 | involved_in inferred from genetic interaction with Mst84Da,Mst84Dc,Mst84Dd <newline> spermatogenesis ; GO:0007283 | <newline> sperm axoneme assembly ; GO:0007288 |
FBgn0259734	1.05667	3.8446	27.1778	0.0011563	0.0200197	Nostrin	Nost	SO0001217:protein_coding_gene	cytoplasm ; GO:0005737 | is_active_in inferred from biological aspect of ancestor with PANTHER:PTN002747256 <newline> plasma membrane ; GO:0005886 | is_active_in inferred from biological aspect of ancestor with PANTHER:PTN002747256 <newline> endosome ; GO:0005768 | located_in inferred from direct assay <newline> cytoplasm ; GO:0005737 | <newline> plasma membrane ; GO:0005886 | <newline> endosome …	germarium-derived female germ-line cyst encapsulation ; GO:0030708 | involved_in inferred from genetic interaction with Cip4 <newline> plasma membrane organization ; GO:0007009 | involved_in inferred from genetic interaction with Cip4 <newline> imaginal disc-derived wing hair organization ; GO:0035317 | involved_in inferred from genetic interaction with Cip4 <newline> plasma membrane tubulation ;…
FBgn0004430	1.37508	9.10565	27.1894	0.00115487	0.0200197	Lysozyme S	LysS	SO0001217:protein_coding_gene	extracellular space ; GO:0005615 | located_in inferred from sequence or structural similarity with UniProtKB:C1BF55 <newline> extracellular space ; GO:0005615 |	defense response to Gram-negative bacterium ; GO:0050829 | involved_in inferred from sequence or structural similarity with UniProtKB:P00697 <newline> defense response to Gram-negative bacterium ; GO:0050829 |
FBgn0030936	-3.64769	0.93049	27.1201	0.00116346	0.020054	-	CG6481	SO0001217:protein_coding_gene	-	-
FBgn0035685	3.23003	2.29141	27.1344	0.00116168	0.020054	-	CG13297	SO0001217:protein_coding_gene	-	-
FBgn0031295	-7.00844	-0.593534	41.6931	0.00118755	0.0201045	-	CG4375	SO0001217:protein_coding_gene	-	-
FBgn0037086	-4.82846	1.1239	26.8855	0.00119321	0.0201045	-	CG7202	SO0001217:protein_coding_gene	cellular_component ; GO:0005575 | is_active_in no biological data available <newline> cellular_component ; GO:0005575 |	biological_process ; GO:0008150 | involved_in no biological data available <newline> biological_process ; GO:0008150 |
FBgn0034840	-5.0489	1.8134	26.9568	0.00118407	0.0201045	-	CG3124	SO0001217:protein_coding_gene	-	-
FBgn0004607	-1.05456	3.50865	26.9233	0.00118835	0.0201045	Zn finger homeodomain 2	zfh2	SO0001217:protein_coding_gene	nucleus ; GO:0005634 | located_in inferred from direct assay <newline> nucleus ; GO:0005634 | is_active_in inferred from biological aspect of ancestor with PANTHER:PTN000654739 <newline> nucleus ; GO:0005634 |	regulation of transcription by RNA polymerase II ; GO:0006357 | involved_in inferred from biological aspect of ancestor with PANTHER:PTN000654739 <newline> imaginal disc-derived wing morphogenesis ; GO:0007476 | involved_in inferred from mutant phenotype <newline> nervous system development ; GO:0007399 | involved_in inferred from expression pattern <newline> regulation of DNA-templated transcrip…
FBgn0035280	2.26166	3.68918	26.9893	0.00117993	0.0201045	Cuticular protein 62Bb	Cpr62Bb	SO0001217:protein_coding_gene	chitin-based extracellular matrix ; GO:0062129 | located_in inferred from sequence model <newline> extracellular matrix ; GO:0031012 | is_active_in inferred from biological aspect of ancestor with PANTHER:PTN000955699 <newline> chitin-based extracellular matrix ; GO:0062129 | <newline> extracellular matrix ; GO:0031012 |	chitin-based cuticle development ; GO:0040003 | involved_in inferred from sequence model <newline> chitin-based cuticle development ; GO:0040003 |
FBgn0033015	-0.925766	4.02685	26.9805	0.00118105	0.0201045	d4	d4	SO0001217:protein_coding_gene	nBAF complex ; GO:0071565 | part_of inferred from biological aspect of ancestor with PANTHER:PTN000064899 <newline> brahma complex ; GO:0035060 | part_of inferred from direct assay <newline> nBAF complex ; GO:0071565 | <newline> brahma complex ; GO:0035060 |	nervous system development ; GO:0007399 | involved_in inferred from biological aspect of ancestor with PANTHER:PTN000064899 <newline> nervous system development ; GO:0007399 |
FBgn0052344	1.55192	4.5391	26.893	0.00119223	0.0201045	-	CG32344	SO0001217:protein_coding_gene	nucleus ; GO:0005634 | located_in inferred from electronic annotation with InterPro:IPR012541 <newline> nucleolus ; GO:0005730 | is_active_in inferred from biological aspect of ancestor with PANTHER:PTN002773383 <newline> nucleus ; GO:0005634 | <newline> nucleolus ; GO:0005730 |	rRNA processing ; GO:0006364 | involved_in inferred from biological aspect of ancestor with PANTHER:PTN002773383 <newline> rRNA processing ; GO:0006364 |
FBgn0263133	0.802121	5.24966	26.9946	0.00117926	0.0201045	mitochondrial translation elongation factor G 1	mEFG1	SO0001217:protein_coding_gene	mitochondrion ; GO:0005739 | is_active_in inferred from biological aspect of ancestor with PANTHER:PTN000563009 <newline> mitochondrion ; GO:0005739 | located_in inferred from direct assay <newline> nucleus ; GO:0005634 | located_in inferred from direct assay <newline> mitochondrion ; GO:0005739 | <newline> nucleus ; GO:0005634 |	mitochondrial translational elongation ; GO:0070125 | involved_in inferred from biological aspect of ancestor with PANTHER:PTN000563009 <newline> translational elongation ; GO:0006414 | involved_in inferred from electronic annotation with InterPro:IPR004540 <newline> mitochondrial translational elongation ; GO:0070125 | involved_in inferred from sequence or structural similarity with UniProtKB:Q9…
FBgn0013953	2.5957	6.18349	27.073	0.00116936	0.0201045	Epidermal stripes and patches	Esp	SO0001217:protein_coding_gene	membrane ; GO:0016020 | located_in inferred from electronic annotation with InterPro:IPR001902, InterPro:IPR011547 <newline> membrane ; GO:0016020 |	transmembrane transport ; GO:0055085 | involved_in inferred from electronic annotation with InterPro:IPR001902 <newline> negative regulation of female receptivity, post-mating ; GO:0045434 | involved_in inferred from mutant phenotype <newline> transmembrane transport ; GO:0055085 | <newline> negative regulation of female receptivity, post-mating ; GO:0045434 |
FBgn0030244	1.29663	6.29119	26.8905	0.00119256	0.0201045	-	CG2157	SO0001217:protein_coding_gene	-	-
FBgn0032373	1.16133	6.40513	26.9	0.00119133	0.0201045	Vacuolar H[+] ATPase 100kD subunit 5	Vha100-5	SO0001217:protein_coding_gene	vacuolar proton-transporting V-type ATPase, V0 domain ; GO:0000220 | part_of inferred from electronic annotation with InterPro:IPR026028 <newline> proton-transporting V-type ATPase, V0 domain ; GO:0033179 | part_of inferred from electronic annotation with InterPro:IPR002490 <newline> vacuolar proton-transporting V-type ATPase, V0 domain ; GO:0000220 | part_of inferred from sequence or structural …	proton transmembrane transport ; GO:1902600 | involved_in inferred from sequence or structural similarity with SGD:S000005796 inferred from sequence or structural similarity with UniProtKB:P32563 <newline> vacuolar acidification ; GO:0007035 | involved_in inferred from biological aspect of ancestor with PANTHER:PTN000179505 <newline> proton transmembrane transport ; GO:1902600 | involved_in infer…
FBgn0030251	0.986813	7.78587	26.9527	0.00118459	0.0201045	Age-related lipid regulator	Arlr	SO0001217:protein_coding_gene	cellular_component ; GO:0005575 | is_active_in no biological data available <newline> cellular_component ; GO:0005575 |	-
FBgn0033942	3.17495	8.79887	26.9803	0.00118107	0.0201045	Cuticular protein 51A	Cpr51A	SO0001217:protein_coding_gene	chitin-based extracellular matrix ; GO:0062129 | located_in inferred from sequence model <newline> extracellular matrix ; GO:0031012 | is_active_in inferred from biological aspect of ancestor with PANTHER:PTN000955699 <newline> extracellular space ; GO:0005615 | located_in inferred from high throughput direct assay <newline> chitin-based extracellular matrix ; GO:0062129 | <newline> extracellular…	chitin-based cuticle development ; GO:0040003 | involved_in inferred from sequence model <newline> sexual reproduction ; GO:0019953 | involved_in inferred from high throughput expression pattern <newline> chitin-based cuticle development ; GO:0040003 | <newline> sexual reproduction ; GO:0019953 |
FBgn0016075	1.83385	9.20239	26.9485	0.00118512	0.0201045	viking	vkg	SO0001217:protein_coding_gene	collagen-containing extracellular matrix ; GO:0062023 | is_active_in inferred from biological aspect of ancestor with PANTHER:PTN001166351 <newline> extracellular space ; GO:0005615 | is_active_in inferred from biological aspect of ancestor with PANTHER:PTN008390299 <newline> collagen type IV trimer ; GO:0005587 | part_of non-traceable author statement <newline> collagen-containing extracellular …	somatic muscle development ; GO:0007525 | involved_in inferred from mutant phenotype <newline> Malpighian tubule morphogenesis ; GO:0007443 | involved_in inferred from mutant phenotype <newline> extracellular matrix organization ; GO:0030198 | involved_in inferred from biological aspect of ancestor with PANTHER:PTN001166351 <newline> anterior Malpighian tubule development ; GO:0061327 | involved_…
FBgn0264383	-7.94374	0.205202	41.3101	0.00121335	0.0201486	long non-coding RNA:CR43835	lncRNA:CR43835	SO0002127:lncRNA_gene	-	-
FBgn0038979	-3.90606	0.293553	26.7746	0.0012076	0.0201486	testis-enriched HMG-box-containing protein 2	tHMG2	SO0001217:protein_coding_gene	nucleus ; GO:0005634 | located_in inferred from direct assay <newline> cytoplasm ; GO:0005737 | located_in inferred from direct assay <newline> polytene chromosome interband ; GO:0005705 | located_in inferred from direct assay <newline> nucleus ; GO:0005634 | <newline> cytoplasm ; GO:0005737 | <newline> polytene chromosome interband ; GO:0005705 |	-
FBgn0039707	-4.60386	0.417981	26.689	0.00121886	0.0201486	Protamine-like 99C	Prtl99C	SO0001217:protein_coding_gene	nucleus ; GO:0005634 | located_in inferred from direct assay <newline> nucleus ; GO:0005634 |	spermatogenesis ; GO:0007283 | involved_in inferred from electronic annotation with InterPro:IPR024460 <newline> sperm DNA condensation ; GO:0035092 | involved_in inferred from mutant phenotype <newline> sperm DNA condensation ; GO:0035092 | involved_in inferred from electronic annotation with InterPro:IPR024460 <newline> spermatogenesis ; GO:0007283 | <newline> sperm DNA condensation ; GO:003509…
FBgn0015035	-2.60827	0.529963	26.8495	0.00119785	0.0201486	Cytochrome P450 4e3	Cyp4e3	SO0001217:protein_coding_gene	endoplasmic reticulum ; GO:0005783 | located_in inferred from direct assay <newline> endoplasmic reticulum ; GO:0005783 |	-
FBgn0085277	1.87728	2.5014	26.7646	0.00120891	0.0201486	-	CG34248	SO0001217:protein_coding_gene	cellular_component ; GO:0005575 | is_active_in no biological data available <newline> cellular_component ; GO:0005575 |	biological_process ; GO:0008150 | involved_in no biological data available <newline> biological_process ; GO:0008150 |
FBgn0038814	-1.23377	2.87635	26.7347	0.00121283	0.0201486	-	CG15923	SO0001217:protein_coding_gene	MKS complex ; GO:0036038 | part_of inferred from electronic annotation with InterPro:IPR019170 <newline> ciliary transition zone ; GO:0035869 | is_active_in inferred from biological aspect of ancestor with PANTHER:PTN000479807 <newline> MKS complex ; GO:0036038 | <newline> ciliary transition zone ; GO:0035869 |	cilium assembly ; GO:0060271 | involved_in inferred from electronic annotation with InterPro:IPR019170 <newline> cilium assembly ; GO:0060271 | involved_in inferred from biological aspect of ancestor with PANTHER:PTN000479807 <newline> cilium assembly ; GO:0060271 |
FBgn0034022	3.41188	3.54423	26.7729	0.00120782	0.0201486	-	CG12964	SO0001217:protein_coding_gene	actin cytoskeleton ; GO:0015629 | is_active_in inferred from biological aspect of ancestor with PANTHER:PTN004481656 <newline> actin cytoskeleton ; GO:0015629 |	membrane organization ; GO:0061024 | involved_in inferred from biological aspect of ancestor with PANTHER:PTN004481656 <newline> cell projection assembly ; GO:0030031 | involved_in inferred from biological aspect of ancestor with PANTHER:PTN004481656 <newline> membrane organization ; GO:0061024 | <newline> cell projection assembly ; GO:0030031 |
FBgn0037000	1.54944	3.81336	26.6947	0.0012181	0.0201486	Zinc transporter 77C	ZnT77C	SO0001217:protein_coding_gene	plasma membrane ; GO:0005886 | located_in inferred from direct assay <newline> basolateral plasma membrane ; GO:0016323 | located_in inferred from direct assay <newline> membrane ; GO:0016020 | located_in inferred from electronic annotation with InterPro:IPR002524 <newline> plasma membrane ; GO:0005886 | <newline> basolateral plasma membrane ; GO:0016323 | <newline> membrane ; GO:0016020 |	intracellular zinc ion homeostasis ; GO:0006882 | involved_in inferred from biological aspect of ancestor with PANTHER:PTN000901728 <newline> detoxification of zinc ion ; GO:0010312 | involved_in inferred from mutant phenotype <newline> zinc ion transmembrane transport ; GO:0071577 | involved_in inferred from biological aspect of ancestor with PANTHER:PTN000901728 <newline> monoatomic cation tran…
FBgn0037386	1.6204	3.82004	26.797	0.00120467	0.0201486	-	CG1208	SO0001217:protein_coding_gene	membrane ; GO:0016020 | located_in inferred from electronic annotation with InterPro:IPR003663, InterPro:IPR005828, InterPro:IPR005829 <newline> membrane ; GO:0016020 | is_active_in inferred from biological aspect of ancestor with PANTHER:PTN008282071 <newline> membrane ; GO:0016020 |	transmembrane transport ; GO:0055085 | involved_in inferred from biological aspect of ancestor with PANTHER:PTN008282071 <newline> carbohydrate transport ; GO:0008643 | involved_in inferred from electronic annotation with InterPro:IPR044775 <newline> transmembrane transport ; GO:0055085 | involved_in inferred from electronic annotation with InterPro:IPR003663, InterPro:IPR005828, InterPro:IPR0058…
FBgn0053554	-1.04591	4.36112	26.7243	0.0012142	0.0201486	Nipped-A	Nipped-A	SO0001217:protein_coding_gene	histone acetyltransferase complex ; GO:0000123 | part_of inferred from physical interaction with pont <newline> nucleus ; GO:0005634 | located_in inferred from direct assay <newline> SAGA complex ; GO:0000124 | part_of inferred from biological aspect of ancestor with PANTHER:PTN000124276 <newline> histone acetyltransferase complex ; GO:0000123 | part_of inferred from direct assay <newline> cytopl…	regulation of DNA-templated transcription ; GO:0006355 | involved_in inferred from direct assay <newline> wing disc pattern formation ; GO:0035222 | involved_in inferred from genetic interaction with mam inferred from genetic interaction with N <newline> regulation of DNA-templated transcription ; GO:0006355 | involved_in inferred from biological aspect of ancestor with PANTHER:PTN000124276 <newl…
FBgn0000078	2.32676	4.44176	26.7754	0.00120749	0.0201486	Amylase distal	Amy-d	SO0001217:protein_coding_gene	extracellular space ; GO:0005615 | is_active_in inferred from biological aspect of ancestor with PANTHER:PTN000039865 <newline> extracellular space ; GO:0005615 |	carbohydrate metabolic process ; GO:0005975 | involved_in inferred from biological aspect of ancestor with PANTHER:PTN008108699 <newline> carbohydrate metabolic process ; GO:0005975 | involved_in inferred from electronic annotation with InterPro:IPR006046, InterPro:IPR006047, InterPro:IPR006048 <newline> carbohydrate metabolic process ; GO:0005975 | involved_in traceable author statement <newline…
FBgn0037387	2.77706	5.63334	26.6962	0.00121791	0.0201486	-	CG1213	SO0001217:protein_coding_gene	membrane ; GO:0016020 | is_active_in inferred from biological aspect of ancestor with PANTHER:PTN008282071 <newline> membrane ; GO:0016020 | located_in inferred from electronic annotation with InterPro:IPR003663, InterPro:IPR005828, InterPro:IPR005829 <newline> membrane ; GO:0016020 |	transmembrane transport ; GO:0055085 | involved_in inferred from biological aspect of ancestor with PANTHER:PTN008282071 <newline> transmembrane transport ; GO:0055085 | involved_in inferred from electronic annotation with InterPro:IPR003663, InterPro:IPR005828, InterPro:IPR005829 <newline> carbohydrate transport ; GO:0008643 | involved_in inferred from electronic annotation with InterPro:IPR0447…
FBgn0262487	-7.7632	0.0460921	41.087	0.00122874	0.02028	-	CG43077	SO0001217:protein_coding_gene	cellular_component ; GO:0005575 | is_active_in no biological data available <newline> cellular_component ; GO:0005575 |	biological_process ; GO:0008150 | involved_in no biological data available <newline> biological_process ; GO:0008150 |
FBgn0262889	4.89513	1.27029	26.5491	0.00123756	0.0203936	-	CG43244	SO0001217:protein_coding_gene	cellular_component ; GO:0005575 | is_active_in no biological data available <newline> cellular_component ; GO:0005575 |	biological_process ; GO:0008150 | involved_in no biological data available <newline> biological_process ; GO:0008150 |
FBgn0040262	1.10786	3.13173	26.5306	0.00124006	0.0204026	UDP-glycosyltransferase family 37 member C2	Ugt37C2	SO0001217:protein_coding_gene	-	-
FBgn0016675	-0.950319	5.25439	26.5115	0.00124265	0.0204133	Galactose-specific C-type lectin	Lectin-galC1	SO0001217:protein_coding_gene	extracellular region ; GO:0005576 | located_in inferred from sequence model inferred from direct assay <newline> external side of plasma membrane ; GO:0009897 | is_active_in inferred from biological aspect of ancestor with PANTHER:PTN002736275 <newline> extracellular region ; GO:0005576 | <newline> external side of plasma membrane ; GO:0009897 |	calcium-dependent cell-cell adhesion via plasma membrane cell adhesion molecules ; GO:0016339 | involved_in inferred from direct assay <newline> induction of bacterial agglutination ; GO:0043152 | involved_in inferred from direct assay <newline> calcium-dependent cell-cell adhesion via plasma membrane cell adhesion molecules ; GO:0016339 | <newline> induction of bacterial agglutination ; GO:00431…
FBgn0039002	-4.44121	-0.508917	26.4856	0.00124617	0.020439	-	CG17625	SO0001217:protein_coding_gene	-	-
FBgn0034263	-4.66884	0.156034	26.43	0.00125377	0.0204903	-	CG10934	SO0001217:protein_coding_gene	-	-
FBgn0031220	1.13211	3.74304	26.4388	0.00125256	0.0204903	-	CG4822	SO0001217:protein_coding_gene	membrane ; GO:0016020 | located_in inferred from electronic annotation with InterPro:IPR013525 <newline> plasma membrane ; GO:0005886 | is_active_in inferred from biological aspect of ancestor with PANTHER:PTN000443095 <newline> membrane ; GO:0016020 | <newline> plasma membrane ; GO:0005886 |	transmembrane transport ; GO:0055085 | involved_in inferred from biological aspect of ancestor with PANTHER:PTN008283605 <newline> transmembrane transport ; GO:0055085 | involved_in inferred from sequence or structural similarity with UniProtKB:P10090 <newline> transmembrane transport ; GO:0055085 |
FBgn0035077	6.2424	7.683	26.42	0.00125515	0.0204903	-	CG9083	SO0001217:protein_coding_gene	-	-
FBgn0030576	1.5816	5.368	26.3988	0.00125806	0.020506	-	CG15890	SO0001217:protein_coding_gene	membrane ; GO:0016020 | located_in inferred from sequence or structural similarity with UniProtKB:Q7Z3Q1 <newline> membrane ; GO:0016020 | is_active_in inferred from biological aspect of ancestor with PANTHER:PTN000548153 <newline> membrane ; GO:0016020 |	transmembrane transport ; GO:0055085 | involved_in inferred from electronic annotation with InterPro:IPR011701 <newline> transmembrane transport ; GO:0055085 | involved_in inferred from biological aspect of ancestor with PANTHER:PTN000548153 <newline> transmembrane transport ; GO:0055085 | involved_in inferred from sequence or structural similarity with UniProtKB:Q7Z3Q1 <newline> transmembrane tr…
FBgn0267714	5.4215	3.58746	26.3363	0.00126672	0.0206151	antisense RNA:CR46047	asRNA:CR46047	SO0002182:antisense_lncRNA_gene	-	-
FBgn0035049	1.05534	4.6727	26.2643	0.00127677	0.0207466	Matrix metalloproteinase 1	Mmp1	SO0001217:protein_coding_gene	collagen-containing extracellular matrix ; GO:0062023 | located_in inferred from high throughput direct assay <newline> extracellular space ; GO:0005615 | is_active_in inferred from biological aspect of ancestor with PANTHER:PTN002565698 <newline> extracellular space ; GO:0005615 | located_in inferred from direct assay <newline> extracellular matrix ; GO:0031012 | located_in inferred from electro…	basement membrane organization ; GO:0071711 | involved_in inferred from mutant phenotype <newline> adult fat body development ; GO:0007505 | involved_in inferred from mutant phenotype <newline> proteolysis ; GO:0006508 | involved_in inferred from electronic annotation with InterPro:IPR001818, InterPro:IPR006026, InterPro:IPR021190 <newline> collagen catabolic process ; GO:0030574 | involved_in in…
FBgn0260428	-7.89239	0.17192	40.3049	0.00128487	0.0207558	-	CG42523	SO0001217:protein_coding_gene	cellular_component ; GO:0005575 | is_active_in no biological data available <newline> cellular_component ; GO:0005575 |	biological_process ; GO:0008150 | involved_in no biological data available <newline> biological_process ; GO:0008150 |
FBgn0040519	-5.28784	1.76168	26.2183	0.00128326	0.0207558	-	CG15219	SO0001217:protein_coding_gene	-	-
FBgn0051157	-2.79963	2.37538	26.2042	0.00128525	0.0207558	-	CG31157	SO0001217:protein_coding_gene	cellular_component ; GO:0005575 | is_active_in no biological data available <newline> cellular_component ; GO:0005575 |	biological_process ; GO:0008150 | involved_in no biological data available <newline> biological_process ; GO:0008150 |
FBgn0040496	1.29867	5.25877	26.215	0.00128373	0.0207558	-	CG17104	SO0001217:protein_coding_gene	-	-
FBgn0001258	-0.893264	9.48182	26.182	0.00128841	0.0207748	Lactate dehydrogenase	Ldh	SO0001217:protein_coding_gene	cytoplasm ; GO:0005737 | located_in inferred from electronic annotation with InterPro:IPR011304 <newline> mitochondrion ; GO:0005739 | is_active_in inferred from biological aspect of ancestor with PANTHER:PTN008678855 <newline> cytoplasm ; GO:0005737 | <newline> mitochondrion ; GO:0005739 |	lactate metabolic process ; GO:0006089 | involved_in inferred from biological aspect of ancestor with PANTHER:PTN000166276 <newline> carboxylic acid metabolic process ; GO:0019752 | involved_in inferred from electronic annotation with InterPro:IPR001557 <newline> pyruvate metabolic process ; GO:0006090 | involved_in inferred from biological aspect of ancestor with PANTHER:PTN000166276 <newline> l…
FBgn0085200	-5.54126	-0.232668	26.1438	0.00129384	0.0207801	-	CG34171	SO0001217:protein_coding_gene	-	proteolysis ; GO:0006508 | involved_in inferred from electronic annotation with InterPro:IPR001254, InterPro:IPR001314 <newline> proteolysis ; GO:0006508 |
FBgn0035737	1.7654	5.02459	26.1611	0.00129138	0.0207801	Cuticular protein 65Ec	Cpr65Ec	SO0001217:protein_coding_gene	chitin-based extracellular matrix ; GO:0062129 | is_active_in inferred from biological aspect of ancestor with PANTHER:PTN002571557 <newline> chitin-based extracellular matrix ; GO:0062129 | located_in inferred from sequence model <newline> chitin-based extracellular matrix ; GO:0062129 |	chitin-based cuticle development ; GO:0040003 | involved_in inferred from sequence model <newline> chitin-based cuticle development ; GO:0040003 |
FBgn0033830	1.82907	7.12385	26.1381	0.00129467	0.0207801	-	CG10814	SO0001217:protein_coding_gene	mitochondrion ; GO:0005739 | is_active_in inferred from biological aspect of ancestor with PANTHER:PTN000075473 <newline> mitochondrion ; GO:0005739 |	carnitine biosynthetic process ; GO:0045329 | involved_in inferred from biological aspect of ancestor with PANTHER:PTN000075473 <newline> carnitine biosynthetic process ; GO:0045329 |
FBgn0030374	-5.40857	-0.389284	26.0273	0.00131064	0.0209417	-	CG15734	SO0001217:protein_coding_gene	cellular_component ; GO:0005575 | is_active_in no biological data available <newline> cellular_component ; GO:0005575 |	biological_process ; GO:0008150 | involved_in no biological data available <newline> biological_process ; GO:0008150 |
FBgn0086359	1.69395	4.2272	26.0372	0.00130919	0.0209417	Invadolysin	Invadolysin	SO0001217:protein_coding_gene	membrane ; GO:0016020 | located_in inferred from electronic annotation with InterPro:IPR001577 <newline> cytoplasm ; GO:0005737 | is_active_in inferred from biological aspect of ancestor with PANTHER:PTN000101538 <newline> cytoplasm ; GO:0005737 | located_in inferred from direct assay <newline> membrane ; GO:0016020 | <newline> cytoplasm ; GO:0005737 |	mitotic spindle organization ; GO:0007052 | involved_in inferred from mutant phenotype <newline> cell adhesion ; GO:0007155 | involved_in inferred from electronic annotation with InterPro:IPR001577 <newline> electron transport chain ; GO:0022900 | involved_in inferred from direct assay <newline> mitotic chromosome condensation ; GO:0007076 | involved_in inferred from mutant phenotype <newline> im…
FBgn0037197	5.31815	6.34536	26.0267	0.00131073	0.0209417	-	CG13239	SO0001217:protein_coding_gene	-	-
FBgn0034642	1.64867	3.4274	25.8581	0.00133552	0.0213053	-	CG15674	SO0001217:protein_coding_gene	-	-
FBgn0046880	-1.38864	3.07307	25.832	0.0013394	0.0213349	Odorant-binding protein 56b	Obp56b	SO0001217:protein_coding_gene	extracellular region ; GO:0005576 | located_in inferred from sequence model <newline> extracellular region ; GO:0005576 |	sensory perception of chemical stimulus ; GO:0007606 | involved_in inferred from sequence or structural similarity with lush <newline> sensory perception of smell ; GO:0007608 | involved_in inferred from biological aspect of ancestor with PANTHER:PTN000220814 <newline> sensory perception of chemical stimulus ; GO:0007606 | <newline> sensory perception of smell ; GO:0007608 |
FBgn0052036	4.99894	0.925161	25.7571	0.00135066	0.0214816	-	CG32036	SO0001217:protein_coding_gene	extracellular region ; GO:0005576 | located_in inferred from electronic annotation with InterPro:IPR002557 <newline> extracellular region ; GO:0005576 |	-
FBgn0039069	2.06223	6.37194	25.7429	0.0013528	0.0214831	-	CG6763	SO0001217:protein_coding_gene	-	proteolysis ; GO:0006508 | involved_in inferred from electronic annotation with InterPro:IPR001506, InterPro:IPR006026, InterPro:IPR034035 <newline> proteolysis ; GO:0006508 |
FBgn0085197	-4.9787	2.32756	25.7114	0.00135757	0.0215262	-	CG34168	SO0001217:protein_coding_gene	-	-
FBgn0038070	2.67519	1.63872	25.6825	0.00136198	0.0215312	-	CG6753	SO0001217:protein_coding_gene	-	lipid metabolic process ; GO:0006629 | involved_in inferred from electronic annotation with InterPro:IPR006693 <newline> lipid metabolic process ; GO:0006629 |
FBgn0011224	-1.25987	5.70658	25.6886	0.00136104	0.0215312	hephaestus	heph	SO0001217:protein_coding_gene	cytosol ; GO:0005829 | located_in inferred from high throughput direct assay <newline> nucleus ; GO:0005634 | is_active_in inferred from biological aspect of ancestor with PANTHER:PTN002538397 <newline> nucleus ; GO:0005634 | located_in inferred from high throughput direct assay <newline> ribonucleoprotein complex ; GO:1990904 | part_of inferred from direct assay <newline> nucleus ; GO:0005634 | …	sperm individualization ; GO:0007291 | involved_in inferred from mutant phenotype <newline> regulation of RNA splicing ; GO:0043484 | involved_in inferred from biological aspect of ancestor with PANTHER:PTN002538397 <newline> imaginal disc-derived wing vein morphogenesis ; GO:0008586 | involved_in inferred from mutant phenotype <newline> oocyte microtubule cytoskeleton polarization ; GO:0008103 |…
FBgn0262002	-4.63646	-0.332567	25.5981	0.00137493	0.0216382	-	CG42820	SO0001217:protein_coding_gene	-	-
FBgn0050277	-1.20937	3.11052	25.6093	0.0013732	0.0216382	Organic anion transporting polypeptide 58Da	Oatp58Da	SO0001217:protein_coding_gene	membrane ; GO:0016020 | located_in inferred from electronic annotation with InterPro:IPR004156 <newline> plasma membrane ; GO:0005886 | located_in inferred from sequence or structural similarity with Oatp58Db <newline> membrane ; GO:0016020 | <newline> plasma membrane ; GO:0005886 |	organic substance transport ; GO:0071702 | involved_in inferred from sequence or structural similarity with Oatp58Db <newline> transmembrane transport ; GO:0055085 | involved_in inferred from electronic annotation with InterPro:IPR004156 <newline> sodium-independent organic anion transport ; GO:0043252 | involved_in inferred from biological aspect of ancestor with PANTHER:PTN002261135 <newline> o…
FBgn0029690	2.17862	5.44653	25.6021	0.00137431	0.0216382	-	CG6414	SO0001217:protein_coding_gene	-	-
FBgn0030855	0.876539	5.27558	25.5265	0.00138606	0.0217806	-	CG5800	SO0001217:protein_coding_gene	nucleus ; GO:0005634 | is_active_in inferred from biological aspect of ancestor with PANTHER:PTN002775436 <newline> nucleus ; GO:0005634 |	rRNA processing ; GO:0006364 | involved_in inferred from biological aspect of ancestor with PANTHER:PTN002775436 <newline> larval somatic muscle development ; GO:0007526 | involved_in inferred from mutant phenotype <newline> rRNA processing ; GO:0006364 | <newline> larval somatic muscle development ; GO:0007526 |
FBgn0051015	1.12763	3.19224	25.5098	0.00138866	0.0217889	prolyl-4-hydroxylase-alpha PV	PH4alphaPV	SO0001217:protein_coding_gene	endoplasmic reticulum ; GO:0005783 | located_in inferred from electronic annotation with InterPro:IPR013547 <newline> endoplasmic reticulum ; GO:0005783 | is_active_in inferred from biological aspect of ancestor with PANTHER:PTN004202971 <newline> endoplasmic reticulum ; GO:0005783 |	-
FBgn0264746	-3.1833	-0.469953	25.4711	0.00139473	0.0218196	-	CG44004	SO0001217:protein_coding_gene	-	-
FBgn0033065	-0.992114	3.95449	25.4576	0.00139685	0.0218196	Cytochrome P450 6w1	Cyp6w1	SO0001217:protein_coding_gene	-	insecticide catabolic process ; GO:0046701 | involved_in inferred from biological aspect of ancestor with PANTHER:PTN001958763 <newline> response to DDT ; GO:0046680 | involved_in inferred from biological aspect of ancestor with PANTHER:PTN001958763 <newline> insecticide catabolic process ; GO:0046701 | <newline> response to DDT ; GO:0046680 |
FBgn0052029	3.78459	7.09394	25.4642	0.00139581	0.0218196	Cuticular protein 66D	Cpr66D	SO0001217:protein_coding_gene	chitin-based extracellular matrix ; GO:0062129 | located_in inferred from sequence model <newline> extracellular matrix ; GO:0031012 | is_active_in inferred from biological aspect of ancestor with PANTHER:PTN000955699 <newline> chitin-based extracellular matrix ; GO:0062129 | <newline> extracellular matrix ; GO:0031012 |	chitin-based cuticle development ; GO:0040003 | involved_in inferred from sequence model <newline> chitin-based cuticle development ; GO:0040003 |
FBgn0259937	1.19068	7.427	25.4185	0.00140303	0.0218835	Nucleolar protein at 60B	Nop60B	SO0001217:protein_coding_gene	box H/ACA snoRNP complex ; GO:0031429 | part_of traceable author statement <newline> nucleolus ; GO:0005730 | is_active_in inferred from direct assay <newline> box H/ACA snoRNP complex ; GO:0031429 | part_of inferred from biological aspect of ancestor with PANTHER:PTN000565614 <newline> box H/ACA snoRNP complex ; GO:0031429 | <newline> nucleolus ; GO:0005730 |	box H/ACA RNA 3'-end processing ; GO:0000495 | involved_in inferred from biological aspect of ancestor with PANTHER:PTN000565614 <newline> wing disc development ; GO:0035220 | involved_in inferred from mutant phenotype <newline> RNA processing ; GO:0006396 | involved_in inferred from electronic annotation with InterPro:IPR002501, InterPro:IPR004802 <newline> mRNA pseudouridine synthesis ; GO:1990…
FBgn0036327	-3.24811	0.690429	25.3608	0.00141223	0.0219933	-	CG10748	SO0001217:protein_coding_gene	mitochondrion ; GO:0005739 | is_active_in inferred from biological aspect of ancestor with PANTHER:PTN000899458 <newline> cytoplasm ; GO:0005737 | is_active_in inferred from biological aspect of ancestor with PANTHER:PTN000166149 <newline> mitochondrion ; GO:0005739 | <newline> cytoplasm ; GO:0005737 |	malate metabolic process ; GO:0006108 | involved_in inferred from electronic annotation with InterPro:IPR001252 <newline> carboxylic acid metabolic process ; GO:0019752 | involved_in inferred from electronic annotation with InterPro:IPR001557 <newline> tricarboxylic acid cycle ; GO:0006099 | involved_in inferred from biological aspect of ancestor with PANTHER:PTN000899458 <newline> tricarboxylic …
FBgn0026702	0.901558	4.28263	25.335	0.00141635	0.0219933	POP1 ribonuclease P/MRP subunit	Pop1	SO0001217:protein_coding_gene	multimeric ribonuclease P complex ; GO:0030681 | part_of inferred from sequence or structural similarity with UniProtKB:Q99575 <newline> nucleolar ribonuclease P complex ; GO:0005655 | part_of inferred from electronic annotation with InterPro:IPR039182 <newline> nucleolar ribonuclease P complex ; GO:0005655 | part_of inferred from biological aspect of ancestor with PANTHER:PTN000506667 <newline> …	tRNA 5'-leader removal ; GO:0001682 | involved_in inferred from electronic annotation with InterPro:IPR039182 <newline> tRNA processing ; GO:0008033 | involved_in inferred from biological aspect of ancestor with PANTHER:PTN000506667 <newline> tRNA 5'-leader removal ; GO:0001682 | involved_in inferred from sequence or structural similarity with UniProtKB:Q99575 <newline> rRNA processing ; GO:00063…
FBgn0039436	6.10101	10.631	25.3352	0.00141632	0.0219933	TweedleB	TwdlB	SO0001217:protein_coding_gene	extracellular matrix ; GO:0031012 | located_in inferred from sequence or structural similarity with TwdlD <newline> extracellular matrix ; GO:0031012 |	body morphogenesis ; GO:0010171 | involved_in inferred from sequence or structural similarity with TwdlD <newline> chitin-based cuticle development ; GO:0040003 | involved_in inferred from sequence or structural similarity with TwdlD <newline> body morphogenesis ; GO:0010171 | <newline> chitin-based cuticle development ; GO:0040003 |
FBgn0042189	-3.87962	1.34008	25.2023	0.00143785	0.0221062	-	CG17376	SO0001217:protein_coding_gene	-	-
FBgn0052351	-3.6684	2.66985	25.2678	0.00142719	0.0221062	Sperm-Leucylaminopeptidase 2	S-Lap2	SO0001217:protein_coding_gene	cytoplasm ; GO:0005737 | located_in inferred from electronic annotation with InterPro:IPR011356 <newline> cytoplasm ; GO:0005737 | is_active_in inferred from biological aspect of ancestor with PANTHER:PTN000239182 <newline> cytoplasm ; GO:0005737 |	protein metabolic process ; GO:0019538 | involved_in inferred from electronic annotation with InterPro:IPR011356 <newline> proteolysis ; GO:0006508 | involved_in inferred from electronic annotation with InterPro:IPR000819, InterPro:IPR008283 <newline> protein metabolic process ; GO:0019538 | <newline> proteolysis ; GO:0006508 |
FBgn0031930	1.42225	2.99987	25.2018	0.00143793	0.0221062	-	CG7025	SO0001217:protein_coding_gene	extracellular space ; GO:0005615 | is_active_in inferred from biological aspect of ancestor with PANTHER:PTN000194073 <newline> extracellular space ; GO:0005615 |	proteolysis ; GO:0006508 | involved_in inferred from electronic annotation with InterPro:IPR000834 <newline> proteolysis ; GO:0006508 | involved_in inferred from biological aspect of ancestor with PANTHER:PTN000194073 <newline> proteolysis ; GO:0006508 |
FBgn0054026	4.40321	3.3048	25.2441	0.00143104	0.0221062	-	CG34026	SO0001217:protein_coding_gene	cellular_component ; GO:0005575 | is_active_in no biological data available <newline> cellular_component ; GO:0005575 |	biological_process ; GO:0008150 | involved_in no biological data available <newline> biological_process ; GO:0008150 |
FBgn0261260	-1.73894	3.65999	25.1863	0.00144048	0.0221062	Megalin	mgl	SO0001217:protein_coding_gene	cytosol ; GO:0005829 | located_in inferred from high throughput direct assay <newline> receptor complex ; GO:0043235 | part_of inferred from biological aspect of ancestor with PANTHER:PTN008580766 <newline> plasma membrane ; GO:0005886 | is_active_in inferred from biological aspect of ancestor with PANTHER:PTN008580766 <newline> apical plasma membrane ; GO:0016324 | located_in inferred from direc…	receptor-mediated endocytosis ; GO:0006898 | involved_in inferred from biological aspect of ancestor with PANTHER:PTN008580772 <newline> chitin-based cuticle development ; GO:0040003 | involved_in inferred from mutant phenotype <newline> regulation of adult chitin-containing cuticle pigmentation ; GO:0048082 | involved_in inferred from mutant phenotype <newline> regulation of endocytosis ; GO:003…
FBgn0263392	-0.986657	4.05815	25.203	0.00143774	0.0221062	Ten-Eleven Translocation (TET) family protein	Tet	SO0001217:protein_coding_gene	nucleus ; GO:0005634 | located_in inferred from mutant phenotype <newline> nucleus ; GO:0005634 | is_active_in inferred from biological aspect of ancestor with PANTHER:PTN004634693 <newline> nucleus ; GO:0005634 |	DNA demethylation ; GO:0080111 | involved_in inferred from mutant phenotype <newline> DNA demethylation ; GO:0080111 | involved_in inferred from biological aspect of ancestor with PANTHER:PTN004634693 <newline> RNA modification ; GO:0009451 | involved_in inferred from mutant phenotype <newline> DNA demethylation ; GO:0080111 | involved_in inferred from electronic annotation with InterPro:IPR04017…
FBgn0033121	0.938787	4.51468	25.1931	0.00143935	0.0221062	Cytochrome P450 6u1	Cyp6u1	SO0001217:protein_coding_gene	-	-
FBgn0036147	1.20134	7.4329	25.2045	0.00143749	0.0221062	procollagen lysyl hydroxylase	Plod	SO0001217:protein_coding_gene	perinuclear region of cytoplasm ; GO:0048471 | located_in inferred from direct assay <newline> endoplasmic reticulum ; GO:0005783 | is_active_in inferred from biological aspect of ancestor with PANTHER:PTN000842962 <newline> extracellular space ; GO:0005615 | located_in inferred from direct assay <newline> endoplasmic reticulum ; GO:0005783 | located_in inferred from direct assay <newline> perinu…	growth of a germarium-derived egg chamber ; GO:0007295 | involved_in inferred from mutant phenotype <newline> growth of a germarium-derived egg chamber ; GO:0007295 |
FBgn0037191	-6.99798	-0.60008	38.3039	0.00144575	0.0221392	-	CG14448	SO0001217:protein_coding_gene	-	-
FBgn0035480	-1.38886	4.93269	25.1476	0.00144684	0.0221392	-	CG14984	SO0001217:protein_coding_gene	cellular_component ; GO:0005575 | is_active_in no biological data available <newline> cellular_component ; GO:0005575 |	biological_process ; GO:0008150 | involved_in no biological data available <newline> biological_process ; GO:0008150 |
FBgn0036441	-7.0259	-0.576797	38.2113	0.00145386	0.0221634	-	CG13476	SO0001217:protein_coding_gene	cellular_component ; GO:0005575 | is_active_in no biological data available <newline> cellular_component ; GO:0005575 |	biological_process ; GO:0008150 | involved_in no biological data available <newline> biological_process ; GO:0008150 |
FBgn0264347	-3.98473	0.68978	25.087	0.00145687	0.0221634	long non-coding RNA:CR43803	lncRNA:CR43803	SO0002127:lncRNA_gene	-	-
FBgn0024992	0.818811	5.74223	25.0989	0.00145489	0.0221634	Paraplegin	Spg7	SO0001217:protein_coding_gene	mitochondrion ; GO:0005739 | located_in inferred from sequence or structural similarity with UniProtKB:Q9UQ90 <newline> mitochondrion ; GO:0005739 | located_in inferred from direct assay <newline> m-AAA complex ; GO:0005745 | part_of inferred from physical interaction with Afg3l2 <newline> m-AAA complex ; GO:0005745 | part_of inferred from biological aspect of ancestor with PANTHER:PTN000554085 <…	mitochondrial protein processing ; GO:0034982 | involved_in inferred from biological aspect of ancestor with PANTHER:PTN000554085 <newline> proteolysis ; GO:0006508 | involved_in inferred from electronic annotation with InterPro:IPR000642, InterPro:IPR037219 <newline> mitochondrial protein processing ; GO:0034982 | <newline> proteolysis ; GO:0006508 |
FBgn0034067	1.12925	6.43211	25.1096	0.00145312	0.0221634	-	CG8399	SO0001217:protein_coding_gene	membrane ; GO:0016020 | located_in inferred from direct assay <newline> membrane ; GO:0016020 |	intracellular iron ion homeostasis ; GO:0006879 | involved_in inferred from direct assay <newline> intracellular iron ion homeostasis ; GO:0006879 |
FBgn0266581	1.1049	6.65449	25.0533	0.00146249	0.0222167	pitchoune	pit	SO0001217:protein_coding_gene	nucleolus ; GO:0005730 | is_active_in inferred from biological aspect of ancestor with PANTHER:PTN002775131 <newline> nucleolus ; GO:0005730 | located_in inferred from direct assay <newline> nucleolus ; GO:0005730 |	maturation of LSU-rRNA from tricistronic rRNA transcript (SSU-rRNA, 5.8S rRNA, LSU-rRNA) ; GO:0000463 | involved_in inferred from biological aspect of ancestor with PANTHER:PTN002775131 <newline> maturation of LSU-rRNA from tricistronic rRNA transcript (SSU-rRNA, 5.8S rRNA, LSU-rRNA) ; GO:0000463 |
FBgn0032588	-5.91604	0.0803684	24.8817	0.00149154	0.022405	-	CG5968	SO0001217:protein_coding_gene	cellular_component ; GO:0005575 | is_active_in no biological data available <newline> cellular_component ; GO:0005575 |	biological_process ; GO:0008150 | involved_in no biological data available <newline> biological_process ; GO:0008150 |
FBgn0051226	-3.53483	0.344545	24.81	0.0015039	0.022405	-	CG31226	SO0001217:protein_coding_gene	cellular_component ; GO:0005575 | is_active_in no biological data available <newline> cellular_component ; GO:0005575 |	biological_process ; GO:0008150 | involved_in no biological data available <newline> biological_process ; GO:0008150 |
FBgn0035286	2.1802	1.36322	24.8857	0.00149086	0.022405	-	CG13924	SO0001217:protein_coding_gene	-	-
FBgn0052054	1.95251	1.38283	24.8215	0.00150191	0.022405	-	CG32054	SO0001217:protein_coding_gene	membrane ; GO:0016020 | located_in inferred from electronic annotation with InterPro:IPR005828 <newline> membrane ; GO:0016020 |	hexose transmembrane transport ; GO:0008645 | involved_in inferred from sequence or structural similarity with UniProtKB:P53631 <newline> transmembrane transport ; GO:0055085 | involved_in inferred from electronic annotation with InterPro:IPR005828 <newline> hexose transmembrane transport ; GO:0008645 | <newline> transmembrane transport ; GO:0055085 |
FBgn0040232	-1.8668	2.16387	24.7608	0.00151246	0.022405	CENP-meta	cmet	SO0001217:protein_coding_gene	kinetochore ; GO:0000776 | located_in inferred from direct assay <newline> microtubule ; GO:0005874 | is_active_in inferred from biological aspect of ancestor with PANTHER:PTN001947122 <newline> kinetochore ; GO:0000776 | <newline> microtubule ; GO:0005874 |	microtubule-based movement ; GO:0007018 | involved_in inferred from electronic annotation with InterPro:IPR001752, InterPro:IPR019821, InterPro:IPR027640 <newline> regulation of cell cycle ; GO:0051726 | involved_in inferred from mutant phenotype <newline> mitotic cell cycle ; GO:0000278 | involved_in inferred from biological aspect of ancestor with PANTHER:PTN001947122 <newline> mitotic metaphas…
FBgn0011259	-1.28689	2.60751	24.9629	0.0014777	0.022405	Semaphorin 1a	Sema1a	SO0001217:protein_coding_gene	membrane ; GO:0016020 | located_in inferred from sequence or structural similarity <newline> membrane ; GO:0016020 |	axon guidance ; GO:0007411 | involved_in inferred from mutant phenotype <newline> negative regulation of axon extension involved in axon guidance ; GO:0048843 | involved_in inferred from biological aspect of ancestor with PANTHER:PTN000867340 <newline> axon guidance ; GO:0007411 | involved_in inferred from biological aspect of ancestor with PANTHER:PTN000112368 <newline> semaphorin-plexin signali…
FBgn0036787	-1.52583	2.6246	24.7437	0.00151544	0.022405	-	CG4306	SO0001217:protein_coding_gene	extracellular region ; GO:0005576 | located_in inferred from high throughput direct assay <newline> extracellular region ; GO:0005576 |	-
FBgn0260964	1.07938	3.74644	24.8643	0.00149452	0.022405	Vesicular monoamine transporter	Vmat	SO0001217:protein_coding_gene	synaptic vesicle membrane ; GO:0030672 | is_active_in inferred from biological aspect of ancestor with PANTHER:PTN000607052 <newline> synaptic vesicle ; GO:0008021 | located_in inferred from direct assay <newline> membrane ; GO:0016020 | located_in inferred from electronic annotation with InterPro:IPR004734 <newline> terminal bouton ; GO:0043195 | is_active_in inferred from biological aspect of a…	dopamine transport ; GO:0015872 | involved_in inferred from mutant phenotype <newline> monoamine transport ; GO:0015844 | involved_in inferred from direct assay <newline> transmembrane transport ; GO:0055085 | involved_in inferred from electronic annotation with InterPro:IPR011701 <newline> aminergic neurotransmitter loading into synaptic vesicle ; GO:0015842 | involved_in inferred from biologica…
FBgn0032914	3.77374	3.76878	24.9411	0.0014814	0.022405	-	CG14397	SO0001217:protein_coding_gene	-	-
FBgn0032101	-0.798631	4.18519	24.7731	0.0015103	0.022405	-	CG9586	SO0001217:protein_coding_gene	-	-
FBgn0035142	-0.914369	4.72979	24.7547	0.00151352	0.022405	Homeodomain interacting protein kinase	Hipk	SO0001217:protein_coding_gene	nucleus ; GO:0005634 | is_active_in inferred from biological aspect of ancestor with PANTHER:PTN000624411 <newline> nucleus ; GO:0005634 | located_in inferred from direct assay <newline> cytoplasm ; GO:0005737 | is_active_in inferred from biological aspect of ancestor with PANTHER:PTN000624409 <newline> nucleus ; GO:0005634 | <newline> cytoplasm ; GO:0005737 |	positive regulation of organ growth ; GO:0046622 | involved_in inferred from mutant phenotype <newline> imaginal disc-derived wing vein morphogenesis ; GO:0008586 | involved_in inferred from mutant phenotype <newline> negative regulation of hippo signaling ; GO:0035331 | involved_in inferred from mutant phenotype inferred from genetic interaction with wts inferred from genetic interaction with yk…
FBgn0024360	0.780375	5.06336	24.8176	0.00150259	0.022405	mitochondrial poly(A) polymerase	MTPAP	SO0001217:protein_coding_gene	mitochondrion ; GO:0005739 | located_in inferred from sequence or structural similarity with HGNC:25532 <newline> mitochondrion ; GO:0005739 | located_in inferred from direct assay <newline> mitochondrion ; GO:0005739 |	mRNA polyadenylation ; GO:0006378 | involved_in inferred from biological aspect of ancestor with PANTHER:PTN002487110 <newline> mitochondrial mRNA polyadenylation ; GO:0097222 | involved_in inferred from mutant phenotype <newline> mitochondrial mRNA polyadenylation ; GO:0097222 | involved_in inferred from biological aspect of ancestor with PANTHER:PTN002641225 <newline> mitochondrial mRNA catabol…
FBgn0038819	-2.08344	5.27478	24.8799	0.00149185	0.022405	Cuticular protein 92F	Cpr92F	SO0001217:protein_coding_gene	chitin-based extracellular matrix ; GO:0062129 | located_in inferred from sequence model <newline> extracellular matrix ; GO:0031012 | is_active_in inferred from biological aspect of ancestor with PANTHER:PTN000955699 <newline> chitin-based extracellular matrix ; GO:0062129 | <newline> extracellular matrix ; GO:0031012 |	chitin-based cuticle development ; GO:0040003 | involved_in inferred from sequence model <newline> chitin-based cuticle development ; GO:0040003 |
FBgn0036460	0.893804	5.77272	24.7843	0.00150837	0.022405	-	CG5114	SO0001217:protein_coding_gene	-	-
FBgn0032910	1.2361	6.01659	24.7903	0.00150732	0.022405	-	CG9265	SO0001217:protein_coding_gene	lipid droplet ; GO:0005811 | is_active_in inferred from biological aspect of ancestor with PANTHER:PTN001549090 <newline> lipid droplet ; GO:0005811 |	-
FBgn0039051	2.05165	6.06968	24.7525	0.00151391	0.022405	-	CG17109	SO0001217:protein_coding_gene	cytoplasm ; GO:0005737 | located_in inferred from electronic annotation with InterPro:IPR010159 <newline> cytoplasm ; GO:0005737 |	amino acid metabolic process ; GO:0006520 | involved_in inferred from electronic annotation with InterPro:IPR010159 <newline> amino acid metabolic process ; GO:0006520 |
FBgn0030098	2.90323	6.61387	24.821	0.00150199	0.022405	-	CG12057	SO0001217:protein_coding_gene	-	-
FBgn0036659	-1.51347	7.274	24.7807	0.00150899	0.022405	-	CG9701	SO0001217:protein_coding_gene	-	carbohydrate metabolic process ; GO:0005975 | involved_in inferred from electronic annotation with InterPro:IPR001360 <newline> carbohydrate metabolic process ; GO:0005975 |
FBgn0001220	0.811805	8.25818	24.7891	0.00150753	0.022405	Heat shock protein 70 cognate 5	Hsc70-5	SO0001217:protein_coding_gene	mitochondrion ; GO:0005739 | is_active_in inferred from biological aspect of ancestor with PANTHER:PTN000452554 <newline> cytoplasm ; GO:0005737 | is_active_in inferred from biological aspect of ancestor with PANTHER:PTN002321897 <newline> mitochondrion ; GO:0005739 | located_in inferred from high throughput direct assay <newline> PAM complex, Tim23 associated import motor ; GO:0001405 | part_of …	protein refolding ; GO:0042026 | involved_in inferred from biological aspect of ancestor with PANTHER:PTN008570368 <newline> autophagy of mitochondrion ; GO:0000422 | involved_in inferred from mutant phenotype <newline> positive regulation of mitochondrial membrane potential ; GO:0010918 | involved_in inferred from mutant phenotype <newline> mitochondrion morphogenesis ; GO:0070584 | involved_in …
FBgn0013767	-1.44571	1.92838	24.7151	0.00152046	0.0224416	Corazonin	Crz	SO0001217:protein_coding_gene	extracellular space ; GO:0005615 | located_in inferred from direct assay <newline> extracellular region ; GO:0005576 | located_in inferred from direct assay <newline> extracellular space ; GO:0005615 | <newline> extracellular region ; GO:0005576 |	neuropeptide signaling pathway ; GO:0007218 | involved_in traceable author statement <newline> neuropeptide signaling pathway ; GO:0007218 | involved_in inferred from direct assay <newline> positive regulation of heart contraction ; GO:0045823 | involved_in inferred from electronic annotation with InterPro:IPR020190 <newline> positive regulation of heart contraction ; GO:0045823 | involved_in inf…
FBgn0261862	1.64346	5.33144	24.7053	0.00152219	0.0224416	withered	whd	SO0001217:protein_coding_gene	mitochondrion ; GO:0005739 | is_active_in inferred from biological aspect of ancestor with PANTHER:PTN001097100 <newline> endomembrane system ; GO:0012505 | located_in inferred from high throughput direct assay <newline> mitochondrion ; GO:0005739 | <newline> endomembrane system ; GO:0012505 |	response to starvation ; GO:0042594 | involved_in inferred from mutant phenotype <newline> response to oxidative stress ; GO:0006979 | involved_in inferred from mutant phenotype <newline> fatty acid metabolic process ; GO:0006631 | involved_in inferred from biological aspect of ancestor with PANTHER:PTN001097100 <newline> carnitine metabolic process ; GO:0009437 | involved_in inferred from biolog…
FBgn0032472	-2.23881	1.01243	24.6196	0.00153737	0.0226146	-	CG9928	SO0001217:protein_coding_gene	-	-
FBgn0028916	0.811622	4.70309	24.6027	0.00154038	0.0226146	-	CG33090	SO0001217:protein_coding_gene	membrane ; GO:0016020 | located_in inferred from sequence or structural similarity with UniProtKB:Q9HCG7 <newline> membrane ; GO:0016020 | located_in inferred from electronic annotation with InterPro:IPR014551 <newline> membrane ; GO:0016020 |	bile acid metabolic process ; GO:0008206 | involved_in inferred from sequence or structural similarity with UniProtKB:Q9HCG7 <newline> glucosylceramide catabolic process ; GO:0006680 | involved_in inferred from electronic annotation with InterPro:IPR014551 <newline> glycoside catabolic process ; GO:0016139 | involved_in inferred from sequence or structural similarity with UniProtKB:Q9HCG7 <newlin…
FBgn0010482	-1.20299	8.46132	24.6135	0.00153845	0.0226146	hulk	hlk	SO0001217:protein_coding_gene	cellular_component ; GO:0005575 | is_active_in no biological data available <newline> cellular_component ; GO:0005575 |	biological_process ; GO:0008150 | involved_in no biological data available <newline> biological_process ; GO:0008150 |
FBgn0030409	-2.469	0.264784	24.5615	0.00154775	0.022691	-	CG15728	SO0001217:protein_coding_gene	cellular_component ; GO:0005575 | is_active_in no biological data available <newline> cellular_component ; GO:0005575 |	biological_process ; GO:0008150 | involved_in no biological data available <newline> biological_process ; GO:0008150 |
FBgn0039434	5.81577	10.8462	24.5376	0.00155207	0.0227225	TweedleM	TwdlM	SO0001217:protein_coding_gene	extracellular matrix ; GO:0031012 | located_in inferred from sequence or structural similarity with TwdlD <newline> extracellular matrix ; GO:0031012 |	chitin-based cuticle development ; GO:0040003 | involved_in inferred from sequence or structural similarity with TwdlD <newline> body morphogenesis ; GO:0010171 | involved_in inferred from sequence or structural similarity with TwdlD <newline> chitin-based cuticle development ; GO:0040003 | <newline> body morphogenesis ; GO:0010171 |
FBgn0042133	-4.58823	0.0533353	24.4151	0.00157437	0.0228821	-	CG18810	SO0001217:protein_coding_gene	Golgi apparatus ; GO:0005794 | is_active_in inferred from biological aspect of ancestor with PANTHER:PTN000525256 <newline> endoplasmic reticulum ; GO:0005783 | is_active_in inferred from biological aspect of ancestor with PANTHER:PTN000525256 <newline> Golgi apparatus ; GO:0005794 | located_in inferred from direct assay <newline> Golgi apparatus ; GO:0005794 | <newline> endoplasmic reticulum ; G…	protein palmitoylation ; GO:0018345 | involved_in inferred from sequence or structural similarity with SGD:S000004236 <newline> protein targeting to membrane ; GO:0006612 | involved_in inferred from biological aspect of ancestor with PANTHER:PTN000525256 <newline> protein palmitoylation ; GO:0018345 | <newline> protein targeting to membrane ; GO:0006612 |
FBgn0038978	-4.56756	0.646871	24.3614	0.00158427	0.0228821	testis-enriched HMG-box-containing protein 1	tHMG1	SO0001217:protein_coding_gene	cytoplasm ; GO:0005737 | located_in inferred from direct assay <newline> nucleus ; GO:0005634 | located_in inferred from direct assay <newline> polytene chromosome interband ; GO:0005705 | located_in inferred from direct assay <newline> cytoplasm ; GO:0005737 | <newline> nucleus ; GO:0005634 | <newline> polytene chromosome interband ; GO:0005705 |	-
FBgn0031859	-4.47266	1.0135	24.4641	0.0015654	0.0228821	-	CG17377	SO0001217:protein_coding_gene	-	-
FBgn0033287	-4.69632	1.32774	24.4091	0.00157546	0.0228821	-	CG8701	SO0001217:protein_coding_gene	-	-
FBgn0002945	-1.35063	2.0052	24.347	0.00158694	0.0228821	naked cuticle	nkd	SO0001217:protein_coding_gene	cytoplasm ; GO:0005737 | located_in inferred from direct assay <newline> nucleus ; GO:0005634 | located_in inferred from direct assay <newline> cytosol ; GO:0005829 | located_in inferred from direct assay <newline> cytoplasm ; GO:0005737 | is_active_in inferred from biological aspect of ancestor with PANTHER:PTN001098752 <newline> cytoplasm ; GO:0005737 | <newline> nucleus ; GO:0005634 | <newline…	segment polarity determination ; GO:0007367 | involved_in inferred from mutant phenotype <newline> negative regulation of canonical Wnt signaling pathway ; GO:0090090 | involved_in inferred from mutant phenotype <newline> neuroblast fate specification ; GO:0014018 | involved_in inferred from mutant phenotype <newline> positive regulation of canonical Wnt signaling pathway ; GO:0090263 | involved_…
FBgn0026619	1.50642	3.39795	24.3537	0.0015857	0.0228821	Tafazzin	Taz	SO0001217:protein_coding_gene	mitochondrion ; GO:0005739 | located_in inferred from direct assay <newline> mitochondrial membrane ; GO:0031966 | is_active_in inferred from biological aspect of ancestor with PANTHER:PTN000281558 <newline> Golgi apparatus ; GO:0005794 | located_in inferred from direct assay <newline> endoplasmic reticulum ; GO:0005783 | located_in inferred from direct assay <newline> mitochondrion ; GO:0005739 …	sperm individualization ; GO:0007291 | involved_in inferred from mutant phenotype <newline> inner mitochondrial membrane organization ; GO:0007007 | involved_in inferred from biological aspect of ancestor with PANTHER:PTN000281558 <newline> cardiolipin metabolic process ; GO:0032048 | involved_in inferred from direct assay <newline> cardiolipin biosynthetic process ; GO:0032049 | involved_in infe…
FBgn0037016	-0.952428	3.69179	24.3541	0.00158562	0.0228821	-	CG13252	SO0001217:protein_coding_gene	cellular_component ; GO:0005575 | is_active_in no biological data available <newline> cellular_component ; GO:0005575 |	biological_process ; GO:0008150 | involved_in no biological data available <newline> biological_process ; GO:0008150 |
FBgn0000541	-0.798168	4.73824	24.3483	0.0015867	0.0228821	Enhancer of bithorax	E(bx)	SO0001217:protein_coding_gene	NURF complex ; GO:0016589 | part_of inferred from direct assay <newline> NURF complex ; GO:0016589 | part_of inferred from biological aspect of ancestor with PANTHER:PTN005268057 <newline> NURF complex ; GO:0016589 | part_of inferred from electronic annotation with InterPro:IPR038028 <newline> nucleus ; GO:0005634 | located_in inferred from high throughput direct assay <newline> NURF complex ; GO…	regulation of gene expression ; GO:0010468 | involved_in inferred from mutant phenotype <newline> hemopoiesis ; GO:0030097 | involved_in inferred from mutant phenotype <newline> chromatin remodeling ; GO:0006338 | involved_in inferred from mutant phenotype <newline> regulation of transcription by RNA polymerase II ; GO:0006357 | involved_in inferred from biological aspect of ancestor with PANTHER…
FBgn0001230	-1.07602	4.80942	24.3646	0.00158368	0.0228821	Heat shock protein 68	Hsp68	SO0001217:protein_coding_gene	cytoplasm ; GO:0005737 | is_active_in inferred from biological aspect of ancestor with PANTHER:PTN002321897 <newline> cytoplasm ; GO:0005737 |	response to starvation ; GO:0042594 | involved_in inferred from mutant phenotype <newline> chaperone cofactor-dependent protein refolding ; GO:0051085 | involved_in inferred from biological aspect of ancestor with PANTHER:PTN008570368 <newline> determination of adult lifespan ; GO:0008340 | involved_in inferred from mutant phenotype <newline> protein refolding ; GO:0042026 | involved_in inferred …
FBgn0030925	0.959996	5.13669	24.3707	0.00158255	0.0228821	Hayan	Hayan	SO0001217:protein_coding_gene	-	proteolysis ; GO:0006508 | involved_in inferred from electronic annotation with InterPro:IPR001254, InterPro:IPR001314, InterPro:IPR018114 <newline> proteolysis ; GO:0006508 | involved_in inferred from sequence model <newline> Toll receptor ligand protein activation cascade ; GO:0160032 | involved_in inferred from direct assay <newline> defense response to fungus ; GO:0050832 | involved_in inferr…
FBgn0034436	1.17794	5.66682	24.4417	0.00156949	0.0228821	-	CG11961	SO0001217:protein_coding_gene	-	proteolysis ; GO:0006508 | involved_in inferred from electronic annotation with InterPro:IPR045175 <newline> proteolysis ; GO:0006508 | involved_in inferred from biological aspect of ancestor with PANTHER:PTN000254534 <newline> proteolysis ; GO:0006508 |
FBgn0034173	-5.98704	0.102144	24.2255	0.00160971	0.0230033	-	CG9010	SO0001217:protein_coding_gene	cytosol ; GO:0005829 | is_active_in inferred from biological aspect of ancestor with PANTHER:PTN000089475 <newline> cytosol ; GO:0005829 |	glycolytic process ; GO:0006096 | involved_in inferred from biological aspect of ancestor with PANTHER:PTN000089475 <newline> glucose metabolic process ; GO:0006006 | involved_in inferred from electronic annotation with InterPro:IPR006424 <newline> glycolytic process ; GO:0006096 | <newline> glucose metabolic process ; GO:0006006 |
FBgn0250845	-5.24857	1.22564	24.2416	0.00160665	0.0230033	-	CG1288	SO0001217:protein_coding_gene	cellular_component ; GO:0005575 | is_active_in no biological data available <newline> cellular_component ; GO:0005575 |	biological_process ; GO:0008150 | involved_in no biological data available <newline> biological_process ; GO:0008150 |
FBgn0041581	-3.55148	1.28173	24.2208	0.00161059	0.0230033	Attacin-B	AttB	SO0001217:protein_coding_gene	extracellular region ; GO:0005576 | located_in traceable author statement <newline> extracellular space ; GO:0005615 | located_in inferred from direct assay <newline> extracellular region ; GO:0005576 | located_in inferred from electronic annotation with InterPro:IPR005520, InterPro:IPR005521 <newline> extracellular region ; GO:0005576 | <newline> extracellular space ; GO:0005615 |	humoral immune response ; GO:0006959 | involved_in inferred from expression pattern <newline> defense response to Gram-positive bacterium ; GO:0050830 | involved_in inferred from expression pattern <newline> defense response to bacterium ; GO:0042742 | involved_in inferred from electronic annotation with InterPro:IPR005521 <newline> antibacterial humoral response ; GO:0019731 | involved_in inferr…
FBgn0028938	4.36685	3.70752	24.2331	0.00160826	0.0230033	-	Vajk1	SO0001217:protein_coding_gene	chitin-based extracellular matrix ; GO:0062129 | located_in inferred from direct assay <newline> chitin-based extracellular matrix ; GO:0062129 |	chitin-based cuticle development ; GO:0040003 | involved_in inferred from mutant phenotype <newline> chitin-based cuticle development ; GO:0040003 |
FBgn0004901	1.08501	4.315	24.2114	0.00161237	0.0230033	Phosphoribosylamidotransferase	Prat	SO0001217:protein_coding_gene	-	purine nucleotide biosynthetic process ; GO:0006164 | involved_in inferred from biological aspect of ancestor with PANTHER:PTN000225535 <newline> embryonic cleavage ; GO:0040016 | involved_in inferred from mutant phenotype <newline> purine nucleotide biosynthetic process ; GO:0006164 | involved_in inferred from mutant phenotype <newline> determination of adult lifespan ; GO:0008340 | involved_in …
FBgn0050359	-0.897674	4.39272	24.2087	0.00161288	0.0230033	Maltase A5	Mal-A5	SO0001217:protein_coding_gene	-	carbohydrate metabolic process ; GO:0005975 | involved_in inferred from electronic annotation with InterPro:IPR006047 <newline> carbohydrate metabolic process ; GO:0005975 |
FBgn0028539	-0.776214	4.81329	24.2841	0.00159868	0.0230033	Engulfment ABC Transporter in the ovary	Eato	SO0001217:protein_coding_gene	plasma membrane ; GO:0005886 | located_in inferred from high throughput direct assay <newline> membrane ; GO:0016020 | located_in inferred from sequence or structural similarity with UniProtKB:Q9BZC7 <newline> intracellular membrane-bounded organelle ; GO:0043231 | is_active_in inferred from biological aspect of ancestor with PANTHER:PTN000442469 <newline> membrane ; GO:0016020 | located_in infer…	lipid transport ; GO:0006869 | involved_in inferred from biological aspect of ancestor with PANTHER:PTN000442469 <newline> transmembrane transport ; GO:0055085 | involved_in inferred from electronic annotation with InterPro:IPR026082 <newline> lipid transport ; GO:0006869 | <newline> transmembrane transport ; GO:0055085 |
FBgn0052548	4.32267	6.8128	24.2255	0.0016097	0.0230033	-	CG32548	SO0001217:protein_coding_gene	-	-
FBgn0036729	-3.21445	-0.0649872	24.1955	0.00161539	0.0230078	-	CG13733	SO0001217:protein_coding_gene	cellular_component ; GO:0005575 | is_active_in no biological data available <newline> cellular_component ; GO:0005575 |	biological_process ; GO:0008150 | involved_in no biological data available <newline> biological_process ; GO:0008150 |
FBgn0260644	-5.42601	-0.377791	24.1772	0.00161886	0.023026	-	CG42536	SO0001217:protein_coding_gene	cellular_component ; GO:0005575 | is_active_in no biological data available <newline> cellular_component ; GO:0005575 |	biological_process ; GO:0008150 | involved_in no biological data available <newline> biological_process ; GO:0008150 |
FBgn0266346	1.27859	3.73252	24.1514	0.00162379	0.0230649	Cyclic nucleotide-gated ion channel subunit B	CngB	SO0001217:protein_coding_gene	plasma membrane ; GO:0005886 | is_active_in inferred from biological aspect of ancestor with PANTHER:PTN000811708 <newline> membrane ; GO:0016020 | located_in inferred from electronic annotation with InterPro:IPR005821 <newline> intracellular cyclic nucleotide activated cation channel complex ; GO:0017071 | part_of inferred from sequence or structural similarity with CngA <newline> intracellular …	monoatomic cation transport ; GO:0006812 | involved_in inferred from sequence or structural similarity with CngA <newline> transmembrane transport ; GO:0055085 | involved_in inferred from electronic annotation with InterPro:IPR005821 <newline> monoatomic cation transmembrane transport ; GO:0098655 | involved_in inferred from direct assay <newline> monoatomic ion transport ; GO:0006811 | involved_…
FBgn0004171	-4.16988	0.26723	24.0961	0.00163441	0.0231747	Male-specific RNA 98Cb	Mst98Cb	SO0001217:protein_coding_gene	sperm flagellum ; GO:0036126 | located_in inferred from direct assay <newline> sperm flagellum ; GO:0036126 |	spermatid development ; GO:0007286 | involved_in inferred from expression pattern <newline> spermatid development ; GO:0007286 |
FBgn0034225	1.01857	6.75842	24.0881	0.00163594	0.0231747	veil	veil	SO0001217:protein_coding_gene	plasma membrane ; GO:0005886 | is_active_in inferred from biological aspect of ancestor with PANTHER:PTN000903092 <newline> plasma membrane ; GO:0005886 |	AMP catabolic process ; GO:0006196 | involved_in inferred from biological aspect of ancestor with PANTHER:PTN000903092 <newline> nucleotide catabolic process ; GO:0009166 | involved_in inferred from electronic annotation with InterPro:IPR006179, InterPro:IPR008334, InterPro:IPR036907 <newline> AMP catabolic process ; GO:0006196 | <newline> nucleotide catabolic process ; GO:0009166 |
FBgn0263846	1.21005	3.78534	24.0442	0.00164445	0.0232638	-	CG43707	SO0001217:protein_coding_gene	Z disc ; GO:0030018 | located_in inferred from high throughput direct assay <newline> Z disc ; GO:0030018 |	-
FBgn0036602	1.76578	3.63107	24.0308	0.00164706	0.0232695	-	CG13042	SO0001217:protein_coding_gene	-	-
FBgn0039492	0.946647	4.43847	23.9855	0.00165591	0.023363	-	CG6051	SO0001217:protein_coding_gene	early endosome membrane ; GO:0031901 | is_active_in inferred from biological aspect of ancestor with PANTHER:PTN001153075 <newline> early endosome membrane ; GO:0031901 |	-
FBgn0015572	1.15247	4.45022	23.9736	0.00165825	0.0233646	alpha-Esterase-4	alpha-Est4	SO0001217:protein_coding_gene	-	-
FBgn0039108	1.86336	2.8496	23.9601	0.0016609	0.0233706	-	CG10232	SO0001217:protein_coding_gene	-	proteolysis ; GO:0006508 | involved_in inferred from electronic annotation with InterPro:IPR001254, InterPro:IPR001314, InterPro:IPR018114 <newline> proteolysis ; GO:0006508 | involved_in inferred from sequence model <newline> proteolysis ; GO:0006508 |
FBgn0021995	0.81579	5.70578	23.9289	0.00166704	0.0234256	Rs1	Rs1	SO0001217:protein_coding_gene	nucleolus ; GO:0005730 | is_active_in inferred from biological aspect of ancestor with PANTHER:PTN002773100 <newline> nucleolus ; GO:0005730 |	-
FBgn0039161	2.32878	3.29379	23.9027	0.00167224	0.0234641	-	CG13606	SO0001217:protein_coding_gene	-	-
FBgn0000239	0.884551	5.74864	23.8813	0.00167649	0.0234641	burgundy	bur	SO0001217:protein_coding_gene	protein-containing complex ; GO:0032991 | part_of inferred from physical interaction with Usp7 <newline> cytosol ; GO:0005829 | is_active_in inferred from biological aspect of ancestor with PANTHER:PTN000229987 <newline> polytene chromosome ; GO:0005700 | located_in inferred from direct assay <newline> protein-containing complex ; GO:0032991 | <newline> cytosol ; GO:0005829 | <newline> polytene c…	positive regulation of heterochromatin formation ; GO:0031453 | involved_in inferred from mutant phenotype <newline> GMP biosynthetic process ; GO:0006177 | involved_in inferred from biological aspect of ancestor with PANTHER:PTN000229987 <newline> positive regulation of smoothened signaling pathway ; GO:0045880 | involved_in inferred from mutant phenotype <newline> purine nucleotide biosynthetic…
FBgn0031020	0.810307	7.61128	23.8852	0.00167571	0.0234641	N(alpha)-acetyltransferase 15/16 auxiliary subunit	Naa15-16	SO0001217:protein_coding_gene	cytoplasm ; GO:0005737 | is_active_in inferred from biological aspect of ancestor with PANTHER:PTN000511059 <newline> protein acetyltransferase complex ; GO:0031248 | part_of inferred from physical interaction with UniProtKB:Q9NHD5 <newline> NatA complex ; GO:0031415 | part_of inferred from biological aspect of ancestor with PANTHER:PTN000511117 <newline> NatA complex ; GO:0031415 | part_of infer…	-
FBgn0051787	-5.2569	-0.462998	23.8169	0.00168938	0.023613	-	CG31787	SO0001217:protein_coding_gene	COPII-coated ER to Golgi transport vesicle ; GO:0030134 | is_active_in inferred from biological aspect of ancestor with PANTHER:PTN000516376 <newline> Golgi apparatus ; GO:0005794 | is_active_in inferred from biological aspect of ancestor with PANTHER:PTN000516376 <newline> endoplasmic reticulum ; GO:0005783 | is_active_in inferred from biological aspect of ancestor with PANTHER:PTN000516376 <new…	intracellular protein transport ; GO:0006886 | involved_in inferred from biological aspect of ancestor with PANTHER:PTN000516376 <newline> Golgi organization ; GO:0007030 | involved_in inferred from biological aspect of ancestor with PANTHER:PTN000516376 <newline> endoplasmic reticulum to Golgi vesicle-mediated transport ; GO:0006888 | involved_in inferred from biological aspect of ancestor with …
FBgn0033387	1.50415	3.88706	23.7905	0.00169471	0.0236561	-	CG8008	SO0001217:protein_coding_gene	membrane ; GO:0016020 | is_active_in inferred from biological aspect of ancestor with PANTHER:PTN000548153 <newline> membrane ; GO:0016020 |	transmembrane transport ; GO:0055085 | involved_in inferred from biological aspect of ancestor with PANTHER:PTN000548153 <newline> transmembrane transport ; GO:0055085 | involved_in inferred from electronic annotation with InterPro:IPR011701 <newline> transmembrane transport ; GO:0055085 |
FBgn0013756	-1.11773	6.09882	23.7697	0.00169891	0.0236832	Megator	Mgtor	SO0001217:protein_coding_gene	nuclear envelope ; GO:0005635 | located_in inferred from direct assay <newline> nuclear pore ; GO:0005643 | part_of inferred from direct assay <newline> mitotic spindle ; GO:0072686 | located_in inferred from direct assay <newline> nucleoplasm ; GO:0005654 | located_in inferred from high throughput direct assay <newline> nucleus ; GO:0005634 | located_in inferred from direct assay <newline> midbo…	response to endoplasmic reticulum stress ; GO:0034976 | involved_in inferred from high throughput mutant phenotype <newline> positive regulation of transcription by RNA polymerase II ; GO:0045944 | involved_in inferred from mutant phenotype <newline> response to heat ; GO:0009408 | involved_in inferred from direct assay <newline> sex-chromosome dosage compensation ; GO:0007549 | involved_in infer…
FBgn0039529	-0.958261	4.28253	23.7095	0.00171115	0.0237906	-	CG5612	SO0001217:protein_coding_gene	-	-
FBgn0035146	1.62032	4.52696	23.7171	0.0017096	0.0237906	-	CG13893	SO0001217:protein_coding_gene	cytosol ; GO:0005829 | located_in inferred from sequence or structural similarity with UniProtKB:P24280 <newline> Golgi membrane ; GO:0000139 | located_in inferred from sequence or structural similarity with UniProtKB:P24280 <newline> cytoplasm ; GO:0005737 | is_active_in inferred from biological aspect of ancestor with PANTHER:PTN000595314 <newline> cytosol ; GO:0005829 | <newline> Golgi membran…	phospholipid transport ; GO:0015914 | involved_in inferred from sequence or structural similarity with UniProtKB:P24280 <newline> phospholipid transport ; GO:0015914 |
FBgn0085479	-4.42082	-0.0839194	23.6462	0.00172416	0.0239398	-	CG34450	SO0001217:protein_coding_gene	cellular_component ; GO:0005575 | is_active_in no biological data available <newline> cellular_component ; GO:0005575 |	biological_process ; GO:0008150 | involved_in no biological data available <newline> biological_process ; GO:0008150 |
FBgn0000015	-1.38046	2.51753	23.5964	0.00173448	0.0240513	Abdominal B	Abd-B	SO0001217:protein_coding_gene	nucleus ; GO:0005634 | located_in inferred from direct assay <newline> nucleus ; GO:0005634 | is_active_in inferred from biological aspect of ancestor with PANTHER:PTN002388132 <newline> polytene chromosome band ; GO:0005704 | located_in inferred from direct assay <newline> nucleus ; GO:0005634 | <newline> polytene chromosome band ; GO:0005704 |	determination of genital disc primordium ; GO:0035225 | involved_in inferred from mutant phenotype <newline> open tracheal system development ; GO:0007424 | involved_in inferred from mutant phenotype <newline> specification of segmental identity, abdomen ; GO:0007385 | involved_in inferred from mutant phenotype <newline> regulation of DNA-templated transcription ; GO:0006355 | involved_in inferre…
FBgn0034470	1.53537	8.38388	23.5655	0.00174092	0.0241088	Odorant-binding protein 56d	Obp56d	SO0001217:protein_coding_gene	extracellular region ; GO:0005576 | located_in inferred from sequence or structural similarity with UniProtKB:O02372 <newline> extracellular region ; GO:0005576 | located_in inferred from sequence model <newline> extracellular region ; GO:0005576 |	sensory perception of smell ; GO:0007608 | involved_in inferred from biological aspect of ancestor with PANTHER:PTN000220814 <newline> olfactory behavior ; GO:0042048 | involved_in inferred from sequence or structural similarity with UniProtKB:O02372 <newline> response to pheromone ; GO:0019236 | involved_in inferred from sequence or structural similarity with UniProtKB:O02372 <newline> sensory p…
FBgn0052279	-4.26682	1.34099	23.5505	0.00174407	0.0241206	Drosomycin-like 2	Drsl2	SO0001217:protein_coding_gene	extracellular region ; GO:0005576 | located_in inferred from sequence or structural similarity with Drs inferred from sequence model <newline> extracellular region ; GO:0005576 |	defense response to fungus ; GO:0050832 | involved_in inferred from direct assay <newline> defense response to protozoan ; GO:0042832 | involved_in inferred from direct assay <newline> defense response to fungus ; GO:0050832 | involved_in inferred from sequence or structural similarity with Drs <newline> defense response ; GO:0006952 | involved_in inferred from biological aspect of ancestor with …
FBgn0030764	-3.76684	1.15712	23.5022	0.00175422	0.0242279	-	CG9777	SO0001217:protein_coding_gene	cellular_component ; GO:0005575 | is_active_in no biological data available <newline> cellular_component ; GO:0005575 |	biological_process ; GO:0008150 | involved_in no biological data available <newline> biological_process ; GO:0008150 |
FBgn0041096	1.16884	4.17653	23.4917	0.00175645	0.0242279	rolling pebbles	rols	SO0001217:protein_coding_gene	Z disc ; GO:0030018 | located_in inferred from direct assay <newline> apical plasma membrane ; GO:0016324 | located_in inferred from direct assay <newline> cell-cell junction ; GO:0005911 | colocalizes_with inferred from direct assay <newline> cytoplasm ; GO:0005737 | located_in inferred from direct assay <newline> Z disc ; GO:0030018 | <newline> apical plasma membrane ; GO:0016324 | <newline> ce…	sarcomere organization ; GO:0045214 | involved_in inferred from direct assay inferred from mutant phenotype <newline> myoblast fusion ; GO:0007520 | involved_in inferred from mutant phenotype <newline> anterior Malpighian tubule development ; GO:0061327 | involved_in inferred from mutant phenotype <newline> border follicle cell migration ; GO:0007298 | involved_in inferred from mutant phenotype <…
FBgn0053267	2.99214	4.60452	23.4481	0.00176568	0.0243233	-	CG33267	SO0001217:protein_coding_gene	cellular_component ; GO:0005575 | is_active_in no biological data available <newline> cellular_component ; GO:0005575 |	biological_process ; GO:0008150 | involved_in no biological data available <newline> biological_process ; GO:0008150 |
FBgn0262485	-4.51738	0.374015	23.42	0.00177169	0.024374	-	CG43075	SO0001217:protein_coding_gene	cellular_component ; GO:0005575 | is_active_in no biological data available <newline> cellular_component ; GO:0005575 |	biological_process ; GO:0008150 | involved_in no biological data available <newline> biological_process ; GO:0008150 |
FBgn0032637	-3.49061	0.630113	23.2816	0.00180158	0.024656	-	CG5050	SO0001217:protein_coding_gene	-	-
FBgn0039474	3.137	2.98872	23.2921	0.00179929	0.024656	-	CG6283	SO0001217:protein_coding_gene	extracellular space ; GO:0005615 | is_active_in inferred from biological aspect of ancestor with PANTHER:PTN008325466 <newline> extracellular space ; GO:0005615 |	lipid metabolic process ; GO:0006629 | involved_in inferred from electronic annotation with InterPro:IPR002334, InterPro:IPR033906 <newline> lipid catabolic process ; GO:0016042 | involved_in inferred from biological aspect of ancestor with PANTHER:PTN008325466 <newline> lipid catabolic process ; GO:0016042 | involved_in inferred from sequence or structural similarity with MGI:MGI:96820 <newline>…
FBgn0262811	1.99861	3.25752	23.2872	0.00180035	0.024656	-	CG43182	SO0001217:protein_coding_gene	cellular_component ; GO:0005575 | is_active_in no biological data available <newline> cellular_component ; GO:0005575 |	biological_process ; GO:0008150 | involved_in no biological data available <newline> biological_process ; GO:0008150 |
FBgn0036780	3.3829	3.55288	23.2913	0.00179947	0.024656	-	CG7330	SO0001217:protein_coding_gene	-	-
FBgn0050440	-1.34948	3.36968	23.2581	0.00180673	0.0246622	-	CG30440	SO0001217:protein_coding_gene	cytoplasm ; GO:0005737 | is_active_in inferred from biological aspect of ancestor with PANTHER:PTN000518111 <newline> cytoplasm ; GO:0005737 |	positive regulation of Rho protein signal transduction ; GO:0035025 | involved_in inferred from sequence or structural similarity with trio <newline> intracellular signal transduction ; GO:0035556 | involved_in inferred from electronic annotation with InterPro:IPR001331 <newline> positive regulation of Rho protein signal transduction ; GO:0035025 | <newline> intracellular signal transduction ; GO…
FBgn0033062	-0.733111	5.21015	23.2648	0.00180525	0.0246622	Arsenic resistance protein 2	Ars2	SO0001217:protein_coding_gene	catalytic step 2 spliceosome ; GO:0071013 | part_of inferred from high throughput direct assay <newline> precatalytic spliceosome ; GO:0071011 | part_of inferred from high throughput direct assay <newline> nuclear body ; GO:0016604 | is_active_in inferred from biological aspect of ancestor with PANTHER:PTN000323018 <newline> catalytic step 2 spliceosome ; GO:0071013 | <newline> precatalytic splic…	mRNA splicing, via spliceosome ; GO:0000398 | involved_in inferred by curator from GO:0071011,GO:0071013 <newline> primary miRNA processing ; GO:0031053 | involved_in inferred from mutant phenotype <newline> defense response to Gram-negative bacterium ; GO:0050829 | involved_in inferred from mutant phenotype <newline> regulatory ncRNA-mediated post-transcriptional gene silencing ; GO:0035194 | in…
FBgn0052832	-4.45888	0.294501	23.2236	0.0018143	0.0247013	-	CG32832	SO0001217:protein_coding_gene	mitochondrial inner membrane ; GO:0005743 | located_in inferred from electronic annotation with InterPro:IPR005336 <newline> mitochondrial inner membrane ; GO:0005743 |	mitochondrial pyruvate transmembrane transport ; GO:0006850 | involved_in inferred from electronic annotation with InterPro:IPR005336 <newline> mitochondrial pyruvate transmembrane transport ; GO:0006850 | involved_in inferred from biological aspect of ancestor with PANTHER:PTN001020926 <newline> mitochondrial pyruvate transmembrane transport ; GO:0006850 |
FBgn0002778	0.716826	5.60955	23.2271	0.00181354	0.0247013	minidiscs	mnd	SO0001217:protein_coding_gene	membrane ; GO:0016020 | located_in inferred from electronic annotation with InterPro:IPR002293 <newline> membrane ; GO:0016020 |	amino acid transport ; GO:0006865 | involved_in traceable author statement <newline> transmembrane transport ; GO:0055085 | involved_in inferred from electronic annotation with InterPro:IPR002293 <newline> amino acid transmembrane transport ; GO:0003333 | involved_in inferred from biological aspect of ancestor with PANTHER:PTN000208507 <newline> L-leucine import across plasma membrane ; GO:190380…
FBgn0039058	-3.26838	0.0919316	23.1803	0.00182388	0.0247807	Vacuolar H[+] ATPase AC39 subunit 2	VhaAC39-2	SO0001217:protein_coding_gene	plasma membrane proton-transporting V-type ATPase complex ; GO:0033181 | part_of inferred from biological aspect of ancestor with PANTHER:PTN000867164 <newline> early endosome ; GO:0005769 | is_active_in inferred from biological aspect of ancestor with PANTHER:PTN000867164 <newline> proton-transporting V-type ATPase complex ; GO:0033176 | part_of inferred from sequence or structural similarity wi…	vacuolar acidification ; GO:0007035 | involved_in inferred from biological aspect of ancestor with PANTHER:PTN000111953 <newline> proton transmembrane transport ; GO:1902600 | involved_in inferred from electronic annotation with InterPro:IPR016727 <newline> proton transmembrane transport ; GO:1902600 | involved_in inferred by curator from GO:0033176,GO:0046961 <newline> terminal branching, open t…
FBgn0038135	2.5267	4.98501	23.1759	0.00182485	0.0247807	-	CG8773	SO0001217:protein_coding_gene	cytoplasm ; GO:0005737 | is_active_in inferred from biological aspect of ancestor with PANTHER:PTN000164250 <newline> cytoplasm ; GO:0005737 |	proteolysis ; GO:0006508 | involved_in inferred from biological aspect of ancestor with PANTHER:PTN000164251 <newline> proteolysis ; GO:0006508 | involved_in inferred from electronic annotation with InterPro:IPR001930 <newline> dsRNA transport ; GO:0033227 | involved_in inferred from mutant phenotype <newline> peptide catabolic process ; GO:0043171 | involved_in inferred from biological aspect of…
FBgn0012042	-3.66185	0.508586	23.0612	0.00185055	0.0248087	Attacin-A	AttA	SO0001217:protein_coding_gene	extracellular space ; GO:0005615 | located_in inferred from direct assay <newline> extracellular region ; GO:0005576 | located_in inferred from electronic annotation with InterPro:IPR005520, InterPro:IPR005521 <newline> extracellular space ; GO:0005615 | <newline> extracellular region ; GO:0005576 |	humoral immune response ; GO:0006959 | involved_in inferred from expression pattern <newline> defense response to bacterium ; GO:0042742 | involved_in inferred from electronic annotation with InterPro:IPR005521 <newline> defense response to Gram-positive bacterium ; GO:0050830 | involved_in inferred from expression pattern <newline> response to hyperoxia ; GO:0055093 | involved_in inferred from m…
FBgn0037850	-1.67378	1.754	23.0945	0.00184305	0.0248087	-	CG14695	SO0001217:protein_coding_gene	-	-
FBgn0032614	2.63217	2.93362	23.0948	0.00184297	0.0248087	-	CG13284	SO0001217:protein_coding_gene	endoplasmic reticulum ; GO:0005783 | is_active_in inferred from biological aspect of ancestor with PANTHER:PTN000671707 <newline> endoplasmic reticulum ; GO:0005783 | located_in inferred from direct assay <newline> endoplasmic reticulum ; GO:0005783 |	-
FBgn0028516	1.05501	3.92827	23.1165	0.00183812	0.0248087	Zinc transporter 35C	ZnT35C	SO0001217:protein_coding_gene	apical plasma membrane ; GO:0016324 | located_in inferred from direct assay <newline> membrane ; GO:0016020 | located_in inferred from electronic annotation with InterPro:IPR002524 <newline> plasma membrane ; GO:0005886 | is_active_in inferred from biological aspect of ancestor with PANTHER:PTN000169409 <newline> apical plasma membrane ; GO:0016324 | <newline> membrane ; GO:0016020 | <newline> pl…	transmembrane transport ; GO:0055085 | involved_in inferred from electronic annotation with InterPro:IPR002524 <newline> monoatomic cation transport ; GO:0006812 | involved_in inferred from electronic annotation with InterPro:IPR002524 <newline> response to zinc ion ; GO:0010043 | involved_in inferred from biological aspect of ancestor with PANTHER:PTN000169310 <newline> detoxification of zinc io…
FBgn0027603	-0.932893	4.18116	23.0741	0.00184763	0.0248087	Ulp1	Ulp1	SO0001217:protein_coding_gene	nuclear inner membrane ; GO:0005637 | located_in inferred from direct assay <newline> nucleus ; GO:0005634 | is_active_in inferred from biological aspect of ancestor with PANTHER:PTN000288424 <newline> nucleus ; GO:0005634 | located_in inferred from direct assay <newline> nuclear pore ; GO:0005643 | part_of inferred from direct assay <newline> cytoplasm ; GO:0005737 | located_in inferred from dir…	negative regulation of Toll signaling pathway ; GO:0045751 | involved_in inferred from mutant phenotype <newline> protein destabilization ; GO:0031648 | involved_in inferred from mutant phenotype <newline> central nervous system projection neuron axonogenesis ; GO:0021952 | involved_in inferred from mutant phenotype <newline> dendritic spine morphogenesis ; GO:0060997 | involved_in inferred from …
FBgn0031004	1.00228	4.26596	23.0676	0.00184911	0.0248087	-	CG7992	SO0001217:protein_coding_gene	-	-
FBgn0036752	1.32457	4.55522	23.1285	0.00183543	0.0248087	Adenosine deaminase-related growth factor A	Adgf-A	SO0001217:protein_coding_gene	extracellular space ; GO:0005615 | located_in inferred from electronic annotation with InterPro:IPR006331, InterPro:IPR013659 <newline> extracellular space ; GO:0005615 | located_in inferred from direct assay <newline> extracellular space ; GO:0005615 | is_active_in inferred from biological aspect of ancestor with PANTHER:PTN000150875 <newline> extracellular space ; GO:0005615 |	adenosine catabolic process ; GO:0006154 | involved_in inferred from biological aspect of ancestor with PANTHER:PTN000150817 <newline> inosine biosynthetic process ; GO:0046103 | involved_in inferred from biological aspect of ancestor with PANTHER:PTN000150817 <newline> adenosine catabolic process ; GO:0006154 | involved_in inferred from direct assay <newline> hemocyte differentiation ; GO:004238…
FBgn0037439	0.746614	5.3382	23.1084	0.00183992	0.0248087	-	CG10286	SO0001217:protein_coding_gene	cellular_component ; GO:0005575 | is_active_in no biological data available <newline> cellular_component ; GO:0005575 |	protein import into nucleus ; GO:0006606 | involved_in inferred from biological aspect of ancestor with PANTHER:PTN001410872 <newline> ribosomal large subunit biogenesis ; GO:0042273 | involved_in inferred from biological aspect of ancestor with PANTHER:PTN001410872 <newline> protein import into nucleus ; GO:0006606 | <newline> ribosomal large subunit biogenesis ; GO:0042273 |
FBgn0263782	1.23176	5.44034	23.0739	0.00184769	0.0248087	HMG Coenzyme A reductase	Hmgcr	SO0001217:protein_coding_gene	peroxisomal membrane ; GO:0005778 | is_active_in inferred from biological aspect of ancestor with PANTHER:PTN000060347 <newline> endoplasmic reticulum membrane ; GO:0005789 | is_active_in inferred from biological aspect of ancestor with PANTHER:PTN000060347 <newline> peroxisomal membrane ; GO:0005778 | located_in inferred from sequence or structural similarity with HGNC:5006 <newline> endoplasmic…	germ cell migration ; GO:0008354 | involved_in traceable author statement <newline> pole cell migration ; GO:0007280 | involved_in inferred from mutant phenotype <newline> germ cell attraction ; GO:0035232 | involved_in inferred from direct assay <newline> gonad development ; GO:0008406 | involved_in traceable author statement <newline> germ cell attraction ; GO:0035232 | involved_in traceable au…
FBgn0267350	0.896831	5.80266	23.1546	0.00182958	0.0248087	Phosphatidylinositol 4-kinase III alpha	Pi4KIIIalpha	SO0001217:protein_coding_gene	cytoplasm ; GO:0005737 | is_active_in inferred from biological aspect of ancestor with PANTHER:PTN000005673 <newline> plasma membrane ; GO:0005886 | is_active_in inferred from biological aspect of ancestor with PANTHER:PTN000006021 <newline> cytoplasm ; GO:0005737 | <newline> plasma membrane ; GO:0005886 |	phosphatidylinositol phosphate biosynthetic process ; GO:0046854 | involved_in inferred from biological aspect of ancestor with PANTHER:PTN000005673 <newline> plasma membrane organization ; GO:0007009 | involved_in inferred from mutant phenotype <newline> establishment of cell polarity ; GO:0030010 | involved_in inferred from mutant phenotype <newline> phosphatidylinositol-mediated signaling ; GO…
FBgn0029568	5.58251	0.988751	23.0176	0.00186045	0.0249096	-	CG11381	SO0001217:protein_coding_gene	egg chorion ; GO:0042600 | located_in inferred from direct assay <newline> egg chorion ; GO:0042600 |	-
FBgn0033020	-3.56503	1.3624	22.9852	0.00186784	0.0249767	Cytochrome c oxidase subunit 4-like	COX4L	SO0001217:protein_coding_gene	mitochondrial respiratory chain complex IV ; GO:0005751 | part_of inferred from biological aspect of ancestor with PANTHER:PTN000076140 <newline> mitochondrial respiratory chain complex IV ; GO:0005751 | part_of inferred from sequence or structural similarity with UniProtKB:P00424 <newline> mitochondrial respiratory chain complex IV ; GO:0005751 | part_of inferred from electronic annotation with …	mitochondrial electron transport, cytochrome c to oxygen ; GO:0006123 | involved_in inferred from electronic annotation with InterPro:IPR004203, InterPro:IPR036639 <newline> mitochondrial electron transport, cytochrome c to oxygen ; GO:0006123 | involved_in inferred from biological aspect of ancestor with PANTHER:PTN000076140 <newline> mitochondrial electron transport, cytochrome c to oxygen ; GO…
FBgn0038348	-1.31128	4.80627	22.9518	0.00187548	0.0250152	Aldehyde oxidase 2	AOX2	SO0001217:protein_coding_gene	-	cellular aldehyde metabolic process ; GO:0006081 | involved_in inferred from mutant phenotype <newline> cellular aldehyde metabolic process ; GO:0006081 |
FBgn0052412	1.13545	5.17356	22.959	0.00187385	0.0250152	Glutaminyl cyclase	QC	SO0001217:protein_coding_gene	extracellular region ; GO:0005576 | located_in inferred from direct assay <newline> extracellular region ; GO:0005576 |	peptidyl-pyroglutamic acid biosynthetic process, using glutaminyl-peptide cyclotransferase ; GO:0017186 | involved_in inferred from direct assay <newline> peptidyl-pyroglutamic acid biosynthetic process, using glutaminyl-peptide cyclotransferase ; GO:0017186 |
FBgn0267740	1.05037	4.23417	22.8681	0.00189486	0.0252415	antisense RNA:CR46071	asRNA:CR46071	SO0002182:antisense_lncRNA_gene	-	-
FBgn0035667	2.53541	7.4203	22.8259	0.00190473	0.0253409	Jonah 65Ai	Jon65Ai	SO0001217:protein_coding_gene	-	proteolysis ; GO:0006508 | involved_in inferred from electronic annotation with InterPro:IPR001254, InterPro:IPR001314 <newline> proteolysis ; GO:0006508 | involved_in inferred from sequence model <newline> proteolysis ; GO:0006508 |
FBgn0028491	1.17276	7.05973	22.7766	0.00191635	0.0254631	-	CG2930	SO0001217:protein_coding_gene	membrane ; GO:0016020 | is_active_in inferred from biological aspect of ancestor with PANTHER:PTN008522918 <newline> membrane ; GO:0016020 | located_in inferred from electronic annotation with InterPro:IPR000109, InterPro:IPR018456 <newline> membrane ; GO:0016020 |	dipeptide import across plasma membrane ; GO:0140206 | involved_in inferred from biological aspect of ancestor with PANTHER:PTN000910039 <newline> transmembrane transport ; GO:0055085 | involved_in inferred from electronic annotation with InterPro:IPR000109 <newline> oligopeptide transport ; GO:0006857 | involved_in inferred from electronic annotation with InterPro:IPR018456 <newline> dipeptide i…
FBgn0037870	2.04638	1.87865	22.7441	0.00192403	0.0254866	-	CG18577	SO0001217:protein_coding_gene	-	-
FBgn0035620	2.25843	2.75731	22.7427	0.00192437	0.0254866	Alkaline phosphatase 9	Alp9	SO0001217:protein_coding_gene	cell surface ; GO:0009986 | located_in inferred from sequence or structural similarity with HGNC:439 <newline> cell surface ; GO:0009986 |	dephosphorylation ; GO:0016311 | involved_in inferred from biological aspect of ancestor with PANTHER:PTN000174527 <newline> dephosphorylation ; GO:0016311 | involved_in inferred from sequence or structural similarity with HGNC:439 <newline> dephosphorylation ; GO:0016311 |
FBgn0036702	0.99333	6.98347	22.7282	0.00192783	0.0254866	AFG3 like matrix AAA peptidase subunit 2	Afg3l2	SO0001217:protein_coding_gene	mitochondrion ; GO:0005739 | located_in inferred from sequence or structural similarity with UniProtKB:Q9Y4W6 <newline> membrane ; GO:0016020 | located_in inferred from electronic annotation with InterPro:IPR005936, InterPro:IPR011546 <newline> m-AAA complex ; GO:0005745 | part_of inferred from biological aspect of ancestor with PANTHER:PTN000554085 <newline> m-AAA complex ; GO:0005745 | part_of …	proteolysis ; GO:0006508 | involved_in inferred from electronic annotation with InterPro:IPR000642, InterPro:IPR037219 <newline> mitochondrial protein processing ; GO:0034982 | involved_in inferred from mutant phenotype <newline> mitochondrial protein processing ; GO:0034982 | involved_in inferred from biological aspect of ancestor with PANTHER:PTN000554085 <newline> proteolysis ; GO:0006508 | in…
FBgn0025578	-2.63233	10.2675	22.7366	0.00192583	0.0254866	Larval cuticle protein 9	Lcp9	SO0001217:protein_coding_gene	extracellular region ; GO:0005576 | located_in non-traceable author statement <newline> chitin-based extracellular matrix ; GO:0062129 | located_in inferred from sequence model <newline> chitin-based extracellular matrix ; GO:0062129 | is_active_in inferred from biological aspect of ancestor with PANTHER:PTN002571557 <newline> extracellular region ; GO:0005576 | <newline> chitin-based extracellul…	chitin-based cuticle development ; GO:0040003 | involved_in inferred from sequence model <newline> larval chitin-based cuticle development ; GO:0008363 | involved_in non-traceable author statement <newline> chitin-based cuticle development ; GO:0040003 | <newline> larval chitin-based cuticle development ; GO:0008363 |
FBgn0037240	-1.01106	4.57847	22.6813	0.00193903	0.0256026	Contactin	Cont	SO0001217:protein_coding_gene	plasma membrane ; GO:0005886 | located_in inferred from high throughput direct assay <newline> axon ; GO:0030424 | is_active_in inferred from biological aspect of ancestor with PANTHER:PTN001296633 <newline> plasma membrane ; GO:0005886 | is_active_in inferred from biological aspect of ancestor with PANTHER:PTN001296633 <newline> septate junction ; GO:0005918 | located_in inferred from direct ass…	dendrite self-avoidance ; GO:0070593 | involved_in inferred from biological aspect of ancestor with PANTHER:PTN001296633 <newline> cell adhesion involved in heart morphogenesis ; GO:0061343 | involved_in inferred from mutant phenotype <newline> septate junction assembly ; GO:0019991 | involved_in inferred from mutant phenotype <newline> homophilic cell adhesion via plasma membrane adhesion molecu…
FBgn0037051	0.968892	6.75836	22.6685	0.0019421	0.0256109	-	CG10565	SO0001217:protein_coding_gene	cytosol ; GO:0005829 | is_active_in inferred from biological aspect of ancestor with PANTHER:PTN001181375 <newline> cytosol ; GO:0005829 |	regulation of translational fidelity ; GO:0006450 | involved_in inferred from electronic annotation with InterPro:IPR044634 <newline> 'de novo' cotranslational protein folding ; GO:0051083 | involved_in inferred from biological aspect of ancestor with PANTHER:PTN001181375 <newline> 'de novo' cotranslational protein folding ; GO:0051083 | involved_in inferred from electronic annotation with InterP…
FBgn0053970	2.145	4.38324	22.6215	0.00195344	0.0256959	oskyddad	osy	SO0001217:protein_coding_gene	apical plasma membrane ; GO:0016324 | located_in inferred from direct assay <newline> membrane ; GO:0016020 | located_in inferred from electronic annotation with InterPro:IPR013525 <newline> apical plasma membrane ; GO:0016324 | <newline> membrane ; GO:0016020 |	-
FBgn0001123	-0.750846	5.5119	22.6287	0.0019517	0.0256959	G protein alpha subunit s	Galphas	SO0001217:protein_coding_gene	heterotrimeric G-protein complex ; GO:0005834 | part_of inferred from biological aspect of ancestor with PANTHER:PTN000026392 <newline> plasma membrane ; GO:0005886 | located_in inferred from direct assay <newline> heterotrimeric G-protein complex ; GO:0005834 | part_of inferred from direct assay <newline> basement membrane ; GO:0005604 | located_in inferred from direct assay <newline> heterotrim…	learning or memory ; GO:0007611 | involved_in non-traceable author statement <newline> positive regulation of feeding behavior ; GO:2000253 | involved_in inferred from genetic interaction with sNPF-R <newline> instar larval or pupal development ; GO:0002165 | involved_in non-traceable author statement <newline> response to trehalose ; GO:0010353 | involved_in inferred from mutant phenotype <newli…
FBgn0053667	-4.66531	1.18956	22.5878	0.00196163	0.0257713	-	CG33667	SO0001217:protein_coding_gene	cellular_component ; GO:0005575 | is_active_in no biological data available <newline> cellular_component ; GO:0005575 |	biological_process ; GO:0008150 | involved_in no biological data available <newline> biological_process ; GO:0008150 |
FBgn0030544	-1.91657	5.35618	22.5169	0.00197899	0.0259669	-	CG13403	SO0001217:protein_coding_gene	cellular_component ; GO:0005575 | is_active_in no biological data available <newline> cellular_component ; GO:0005575 |	-
FBgn0031189	0.804272	3.68918	22.4718	0.00199015	0.0260516	-	CG14618	SO0001217:protein_coding_gene	nucleoplasm ; GO:0005654 | is_active_in inferred from biological aspect of ancestor with PANTHER:PTN000339534 <newline> nucleus ; GO:0005634 | is_active_in inferred from biological aspect of ancestor with PANTHER:PTN000339531 <newline> nucleoplasm ; GO:0005654 | <newline> nucleus ; GO:0005634 |	tRNA N1-guanine methylation ; GO:0002939 | involved_in inferred from biological aspect of ancestor with PANTHER:PTN000339531 <newline> tRNA N1-guanine methylation ; GO:0002939 |
FBgn0036871	5.60639	4.41795	22.4708	0.00199041	0.0260516	-	CG14096	SO0001217:protein_coding_gene	-	-
FBgn0259739	-4.14348	2.58756	22.4292	0.00200077	0.0261546	-	CG42393	SO0001217:protein_coding_gene	cellular_component ; GO:0005575 | is_active_in no biological data available <newline> cellular_component ; GO:0005575 |	biological_process ; GO:0008150 | involved_in no biological data available <newline> biological_process ; GO:0008150 |
FBgn0042185	-0.787199	4.39623	22.3969	0.00200884	0.0262008	Mitochondrial calcium uniporter	MCU	SO0001217:protein_coding_gene	uniplex complex ; GO:1990246 | part_of inferred from biological aspect of ancestor with PANTHER:PTN000335993 <newline> uniplex complex ; GO:1990246 | part_of inferred from sequence or structural similarity with UniProtKB:Q8NE86 <newline> mitochondrion ; GO:0005739 | located_in inferred from high throughput direct assay <newline> uniplex complex ; GO:1990246 | <newline> mitochondrion ; GO:0005739 |	anesthesia-resistant memory ; GO:0007615 | involved_in inferred from mutant phenotype <newline> calcium import into the mitochondrion ; GO:0036444 | involved_in inferred from mutant phenotype <newline> mitochondrial calcium ion homeostasis ; GO:0051560 | involved_in inferred from mutant phenotype <newline> medium-term memory ; GO:0072375 | involved_in inferred from mutant phenotype <newline> mito…
FBgn0034282	-0.753518	5.69942	22.3951	0.00200931	0.0262008	Mapmodulin	Mapmodulin	SO0001217:protein_coding_gene	nucleoplasm ; GO:0005654 | located_in inferred from high throughput direct assay <newline> nucleus ; GO:0005634 | located_in inferred from sequence or structural similarity with UniProtKB:P39687 <newline> perinuclear region of cytoplasm ; GO:0048471 | located_in inferred from sequence or structural similarity with UniProtKB:P39687 <newline> endoplasmic reticulum ; GO:0005783 | located_in inferred…	nucleocytoplasmic transport ; GO:0006913 | involved_in inferred from sequence or structural similarity with UniProtKB:P39687 <newline> nucleocytoplasmic transport ; GO:0006913 |
FBgn0031012	1.44892	3.25772	22.3466	0.00202154	0.026295	-	CG8051	SO0001217:protein_coding_gene	-	monocarboxylic acid transport ; GO:0015718 | involved_in inferred from biological aspect of ancestor with PANTHER:PTN000144718 <newline> transmembrane transport ; GO:0055085 | involved_in inferred from electronic annotation with InterPro:IPR011701 <newline> monocarboxylic acid transport ; GO:0015718 | <newline> transmembrane transport ; GO:0055085 |
FBgn0266413	0.87398	6.41106	22.3485	0.00202105	0.026295	antisense RNA:CR45053	asRNA:CR45053	SO0002182:antisense_lncRNA_gene	-	-
FBgn0033096	4.14993	0.147729	22.3197	0.00202836	0.0263511	Zinc/iron regulated transporter-related protein 42C.1	Zip42C.1	SO0001217:protein_coding_gene	apical plasma membrane ; GO:0016324 | located_in inferred from direct assay <newline> membrane ; GO:0016020 | located_in inferred from electronic annotation with InterPro:IPR003689 <newline> basolateral plasma membrane ; GO:0016323 | located_in inferred from direct assay <newline> plasma membrane ; GO:0005886 | is_active_in inferred from biological aspect of ancestor with PANTHER:PTN000113378 <ne…	intracellular zinc ion homeostasis ; GO:0006882 | involved_in inferred from genetic interaction with foi <newline> detoxification of zinc ion ; GO:0010312 | involved_in inferred from mutant phenotype <newline> intracellular zinc ion homeostasis ; GO:0006882 | involved_in inferred from mutant phenotype <newline> determination of adult lifespan ; GO:0008340 | involved_in inferred from mutant phenot…
FBgn0031051	0.987739	4.29333	22.2422	0.00204818	0.0265428	Ranbp21	Ranbp21	SO0001217:protein_coding_gene	nucleus ; GO:0005634 | is_active_in inferred from biological aspect of ancestor with PANTHER:PTN000131749 <newline> RNA nuclear export complex ; GO:0042565 | part_of inferred from biological aspect of ancestor with PANTHER:PTN000131750 <newline> cytoplasm ; GO:0005737 | is_active_in inferred from biological aspect of ancestor with PANTHER:PTN000131749 <newline> nucleus ; GO:0005634 | <newline> RN…	RNA export from nucleus ; GO:0006405 | involved_in inferred from biological aspect of ancestor with PANTHER:PTN000131750 <newline> intracellular protein transport ; GO:0006886 | involved_in inferred from electronic annotation with InterPro:IPR001494 <newline> protein export from nucleus ; GO:0006611 | involved_in inferred from electronic annotation with InterPro:IPR045065 <newline> RNA export fro…
FBgn0031069	0.973623	5.54534	22.2468	0.00204701	0.0265428	ATP binding cassette subfamily D member 3	Abcd3	SO0001217:protein_coding_gene	membrane ; GO:0016020 | located_in inferred from electronic annotation with InterPro:IPR011527, InterPro:IPR036640 <newline> peroxisomal membrane ; GO:0005778 | is_active_in inferred from biological aspect of ancestor with PANTHER:PTN004256010 <newline> peroxisomal membrane ; GO:0005778 | located_in inferred from sequence or structural similarity with HGNC:67 <newline> membrane ; GO:0016020 | <ne…	peroxisome organization ; GO:0007031 | involved_in inferred from biological aspect of ancestor with PANTHER:PTN004256010 <newline> very long-chain fatty acid catabolic process ; GO:0042760 | involved_in inferred from biological aspect of ancestor with PANTHER:PTN004256010 <newline> long-chain fatty acid import into peroxisome ; GO:0015910 | involved_in inferred from biological aspect of ancestor …
FBgn0051473	-2.6556	1.76139	22.2058	0.00205759	0.0265992	-	CG31473	SO0001217:protein_coding_gene	-	pyridoxine biosynthetic process ; GO:0008615 | involved_in inferred from electronic annotation with InterPro:IPR000659 <newline> pyridoxal phosphate biosynthetic process ; GO:0042823 | involved_in inferred from biological aspect of ancestor with PANTHER:PTN000852047 <newline> pyridoxine biosynthetic process ; GO:0008615 | <newline> pyridoxal phosphate biosynthetic process ; GO:0042823 |
FBgn0013307	1.09692	4.68608	22.2119	0.00205599	0.0265992	Ornithine decarboxylase 1	Odc1	SO0001217:protein_coding_gene	cytoplasm ; GO:0005737 | is_active_in inferred from biological aspect of ancestor with PANTHER:PTN000159726 <newline> cytoplasm ; GO:0005737 |	putrescine biosynthetic process from ornithine ; GO:0033387 | involved_in inferred from biological aspect of ancestor with PANTHER:PTN000159726 <newline> polyamine biosynthetic process ; GO:0006596 | involved_in inferred from electronic annotation with InterPro:IPR002433 <newline> putrescine biosynthetic process from ornithine ; GO:0033387 | <newline> polyamine biosynthetic process ; GO:0006596 |
FBgn0015229	-1.47963	1.27644	22.1154	0.00208116	0.0266691	gliolectin	glec	SO0001217:protein_coding_gene	membrane ; GO:0016020 | located_in inferred from sequence or structural similarity <newline> plasma membrane ; GO:0005886 | located_in inferred from direct assay <newline> nucleoplasm ; GO:0005654 | located_in inferred from high throughput direct assay <newline> membrane ; GO:0016020 | <newline> plasma membrane ; GO:0005886 | <newline> nucleoplasm ; GO:0005654 |	heterophilic cell-cell adhesion via plasma membrane cell adhesion molecules ; GO:0007157 | involved_in inferred from mutant phenotype <newline> cell adhesion ; GO:0007155 | involved_in inferred from mutant phenotype <newline> nervous system development ; GO:0007399 | involved_in inferred from expression pattern inferred from mutant phenotype <newline> heterophilic cell-cell adhesion via plasma me…
FBgn0037310	-3.28938	1.8906	22.1708	0.00206667	0.0266691	Tim17b1	Tim17b1	SO0001217:protein_coding_gene	TIM23 mitochondrial import inner membrane translocase complex ; GO:0005744 | part_of inferred from biological aspect of ancestor with PANTHER:PTN000050380 <newline> TIM23 mitochondrial import inner membrane translocase complex ; GO:0005744 |	protein import into mitochondrial matrix ; GO:0030150 | involved_in inferred from biological aspect of ancestor with PANTHER:PTN000050380 <newline> protein import into mitochondrial matrix ; GO:0030150 |
FBgn0037933	-0.961985	2.92493	22.1626	0.0020688	0.0266691	Heme oxygenase	Ho	SO0001217:protein_coding_gene	endomembrane system ; GO:0012505 | located_in inferred from high throughput direct assay <newline> endomembrane system ; GO:0012505 |	heme oxidation ; GO:0006788 | involved_in inferred from electronic annotation with InterPro:IPR002051, InterPro:IPR016053 <newline> heme metabolic process ; GO:0042168 | involved_in inferred from mutant phenotype <newline> heme oxidation ; GO:0006788 | <newline> heme metabolic process ; GO:0042168 |
FBgn0037756	-0.868275	4.19202	22.131	0.00207706	0.0266691	-	CG8507	SO0001217:protein_coding_gene	endoplasmic reticulum ; GO:0005783 | located_in inferred from electronic annotation with InterPro:IPR010483 <newline> endomembrane system ; GO:0012505 | is_active_in inferred from biological aspect of ancestor with PANTHER:PTN001047313 <newline> endomembrane system ; GO:0012505 | located_in inferred from high throughput direct assay <newline> endoplasmic reticulum ; GO:0005783 | <newline> endomem…	regulation of receptor-mediated endocytosis ; GO:0048259 | involved_in inferred from biological aspect of ancestor with PANTHER:PTN001047313 <newline> regulation of receptor-mediated endocytosis ; GO:0048259 |
FBgn0004449	-0.907221	4.56838	22.1061	0.0020836	0.0266691	Tenascin major	Ten-m	SO0001217:protein_coding_gene	postsynaptic membrane ; GO:0045211 | located_in inferred from direct assay <newline> plasma membrane ; GO:0005886 | located_in inferred from high throughput direct assay <newline> neuronal cell body ; GO:0043025 | located_in inferred from direct assay <newline> extracellular matrix ; GO:0031012 | located_in inferred from sequence or structural similarity <newline> neuromuscular junction ; GO:0031…	maintenance of presynaptic active zone structure ; GO:0048790 | involved_in inferred from mutant phenotype <newline> compound eye photoreceptor development ; GO:0042051 | involved_in inferred from mutant phenotype <newline> compound eye corneal lens development ; GO:0048058 | involved_in inferred from mutant phenotype <newline> presynaptic membrane organization ; GO:0097090 | involved_in inferred…
FBgn0033494	0.78933	4.69709	22.0975	0.00208587	0.0266691	KCNQ potassium channel	KCNQ	SO0001217:protein_coding_gene	membrane ; GO:0016020 | located_in inferred from direct assay <newline> voltage-gated potassium channel complex ; GO:0008076 | part_of inferred from biological aspect of ancestor with PANTHER:PTN001355853 <newline> membrane ; GO:0016020 | located_in inferred from electronic annotation with InterPro:IPR003937, InterPro:IPR005821 <newline> membrane ; GO:0016020 | <newline> voltage-gated potassium c…	potassium ion transmembrane transport ; GO:0071805 | involved_in inferred from biological aspect of ancestor with PANTHER:PTN000164970 <newline> embryonic development via the syncytial blastoderm ; GO:0001700 | involved_in inferred from mutant phenotype <newline> monoatomic ion transport ; GO:0006811 | involved_in inferred from electronic annotation with InterPro:IPR005821 <newline> regulation of…
FBgn0265187	1.7922	5.048	22.1042	0.0020841	0.0266691	Fatty acid transport protein 2	Fatp2	SO0001217:protein_coding_gene	membrane ; GO:0016020 | located_in inferred from sequence model <newline> endoplasmic reticulum ; GO:0005783 | is_active_in inferred from biological aspect of ancestor with PANTHER:PTN002875555 <newline> membrane ; GO:0016020 | <newline> endoplasmic reticulum ; GO:0005783 |	fatty acid transport ; GO:0015908 | involved_in inferred from sequence or structural similarity with UniProtKB:Q60714 <newline> triglyceride homeostasis ; GO:0070328 | involved_in inferred from biological aspect of ancestor with PANTHER:PTN002875555 <newline> fatty acid biosynthetic process ; GO:0006633 | involved_in traceable author statement <newline> fatty acid transport ; GO:0015908 | <newlin…
FBgn0004512	0.920932	5.12203	22.1298	0.00207737	0.0266691	Multi drug resistance 49	Mdr49	SO0001217:protein_coding_gene	ATP-binding cassette (ABC) transporter complex ; GO:0043190 | part_of inferred from sequence or structural similarity with UniProtKB:Q00748 <newline> plasma membrane ; GO:0005886 | located_in non-traceable author statement <newline> membrane ; GO:0016020 | located_in inferred from electronic annotation with InterPro:IPR011527, InterPro:IPR036640 <newline> plasma membrane ; GO:0005886 | located_in…	transmembrane transport ; GO:0055085 | involved_in inferred from biological aspect of ancestor with PANTHER:PTN000657189 <newline> renal tubular secretion ; GO:0097254 | involved_in inferred from expression pattern <newline> transmembrane transport ; GO:0055085 | involved_in inferred from electronic annotation with InterPro:IPR011527 <newline> response to hypoxia ; GO:0001666 | involved_in inferr…
FBgn0263132	-1.53459	6.22444	22.1196	0.00208006	0.0266691	Chitinase 6	Cht6	SO0001217:protein_coding_gene	extracellular region ; GO:0005576 | is_active_in inferred from biological aspect of ancestor with PANTHER:PTN000126545 <newline> extracellular region ; GO:0005576 | located_in inferred from electronic annotation with InterPro:IPR002557 <newline> extracellular region ; GO:0005576 |	ecdysis, chitin-based cuticle ; GO:0018990 | involved_in inferred from mutant phenotype <newline> carbohydrate metabolic process ; GO:0005975 | involved_in inferred from electronic annotation with InterPro:IPR001223, InterPro:IPR001579 <newline> chitin catabolic process ; GO:0006032 | involved_in inferred from biological aspect of ancestor with PANTHER:PTN000126545 <newline> ecdysis, chitin-based…
FBgn0031216	-1.33663	3.19907	22.0059	0.00211018	0.0268241	Zizimin-related	Zir	SO0001217:protein_coding_gene	cellular_component ; GO:0005575 | is_active_in no biological data available <newline> cellular_component ; GO:0005575 |	encapsulation of foreign target ; GO:0035010 | involved_in inferred from mutant phenotype <newline> regulation of Rho protein signal transduction ; GO:0035023 | involved_in inferred from genetic interaction with Cdc42,Rac2 <newline> phagocytosis ; GO:0006909 | involved_in inferred from mutant phenotype <newline> melanotic encapsulation of foreign target ; GO:0035011 | involved_in inferred from mu…
FBgn0034471	-3.70958	3.53708	22.0322	0.00210317	0.0268241	Odorant-binding protein 56e	Obp56e	SO0001217:protein_coding_gene	extracellular region ; GO:0005576 | located_in inferred from sequence model <newline> extracellular space ; GO:0005615 | located_in inferred from high throughput direct assay <newline> extracellular region ; GO:0005576 | <newline> extracellular space ; GO:0005615 |	sensory perception of smell ; GO:0007608 | involved_in inferred from biological aspect of ancestor with PANTHER:PTN000220814 <newline> sexual reproduction ; GO:0019953 | involved_in inferred from high throughput expression pattern <newline> sensory perception of chemical stimulus ; GO:0007606 | involved_in inferred from sequence or structural similarity with lush <newline> sensory perception of s…
[truncated: 654 more rows]
