# Supplementary material for: The intracellular symbiont Wolbachia alters Drosophila development and metabolism to buffer against nutritional stress
Source: PLoS Genet. 2025 Oct 15;21(10):e1011905. doi: 10.1371/journal.pgen.1011905 (PMC12543281; doi:10.1371/journal.pgen.1011905)
Supplement: S4 Table — (XLSX) [file pgen.1011905.s005.xlsx]

## Sheet: Table S4. RNAseq-PANGEA
Gene Set Category	Gene Set ID	Gene Set Name	Gene Set Size	Count Overlap Gene	Percentage Genes in Gene Set	Fold Enrichment	log2 fold	P value	Benjamini & Hochberg	Overlaping Gene Symbols	Overlapping Gene IDs	Notes
Preferred tissue	Tissue:9	testis	398	174	11.781	3.1071	1.636	1e-25	3.61e-23	Hsc70-2,janB,CG5504,Mst87F,betaTub85D,Mst84Da,Mst84Db,Hsp60B,ProtA,CG2652,Cdlc2,CG9254,CG9014,CG16782,CG17717,CG15296,CG1628,CG1394,CG2533,ATP7,CG2574,Alp11,CG6481,CG17003,CG15459,CG4375,c-cup,CG15399,CG2964,CG14011,Hsp60C,CG9016,CG13989,COX5BL,CG17377,ATPsynGL,CG9314,CG6138,CG14926,Vha68-3,CG10859,CG5968,CG17564,CG17470,CG6675,COX4L,tomboy40,CG11145,CG8728,CG18449,CG2127,CG8701,CG13747,CG18335,w…	FBgn0001217,FBgn0001281,FBgn0002174,FBgn0002862,FBgn0003889,FBgn0004172,FBgn0004173,FBgn0011244,FBgn0013300,FBgn0025838,FBgn0026141,FBgn0028513,FBgn0028847,FBgn0029659,FBgn0029877,FBgn0030215,FBgn0030218,FBgn0030277,FBgn0030319,FBgn0030343,FBgn0030386,FBgn0030661,FBgn0030936,FBgn0031082,FBgn0031108,FBgn0031295,FBgn0031367,FBgn0031460,FBgn0031462,FBgn0031722,FBgn0031728,FBgn0031751,FBgn0031786,FBg…
SLIM2 GO MF	GO:0042302	structural constituent of cuticle	126	66	4.469	3.7227	1.896	1.67299e-24	3.01975e-22	Edg78E,Lcp1,Lcp2,Lcp3,Lcp4,CG2150,Ccp84Ag,Ccp84Af,Ccp84Ae,Ccp84Ad,Ccp84Ac,Acp1,Lcp65Ag2,Lcp65Af,Lcp65Ad,Lcp65Ab2,Lcp65Ab1,Lcp9,Vajk3,Cpr35B,Vajk1,TwdlT,Cpr5C,Cpr23B,obst-E,TwdlE,Cpr47Ec,Twdlbeta,Cpr49Ah,Cpr51A,Cpr56F,Cpr62Bb,Cpr64Ad,Cpr65Ec,Cpr76Ba,Cpr78Ca,Cpr78Cb,Cpr78Cc,TwdlF,TwdlG,TwdlV,CG8927,TwdlW,Cpr92F,TwdlM,TwdlB,TwdlL,TwdlK,TwdlJ,TwdlN,TwdlS,TwdlD,TwdlQ,TwdlC,Cpr65Ax2,Vajk4,TwdlH,TwdlR,C…	FBgn0000551,FBgn0002531,FBgn0002533,FBgn0002534,FBgn0002535,FBgn0003065,FBgn0004777,FBgn0004778,FBgn0004779,FBgn0004780,FBgn0004781,FBgn0014454,FBgn0020637,FBgn0020639,FBgn0020641,FBgn0020643,FBgn0020644,FBgn0025578,FBgn0028544,FBgn0028871,FBgn0028938,FBgn0029170,FBgn0029811,FBgn0031467,FBgn0031737,FBgn0031957,FBgn0033600,FBgn0033658,FBgn0033731,FBgn0033942,FBgn0034499,FBgn0035280,FBgn0035513,FBg…
SLIM2 GO CC	GO:0031012	extracellular matrix	199	83	5.619	2.9642	1.568	5.28195e-22	6.35594e-20	Col4a1,Edg78E,Galphas,Lcp1,Lcp2,Lcp3,Lcp4,CG2150,Ten-m,Ccp84Ag,Ccp84Af,Ccp84Ae,Ccp84Ad,Ccp84Ac,vkg,Lcp65Ag2,Lcp65Af,Lcp65Ad,Lcp65Ab2,Lcp65Ab1,Lcp9,fat-spondin,Vajk3,Cpr35B,Vajk1,TwdlT,Cpr5C,Cpr23B,obst-E,TwdlE,loh,Cpr47Ec,Twdlbeta,Cpr49Ah,Cpr51A,Muc55B,Cpr56F,Mmp1,Cpr62Bb,Cpr64Ad,Cpr65Ec,Muc68Ca,Cpr76Ba,obst-J,Cpr78Ca,Cpr78Cb,Cpr78Cc,TwdlF,TwdlG,TwdlV,TwdlW,Muc91C,Cpr92F,tnc,CG5455,TwdlM,TwdlB,Tw…	FBgn0000299,FBgn0000551,FBgn0001123,FBgn0002531,FBgn0002533,FBgn0002534,FBgn0002535,FBgn0003065,FBgn0004449,FBgn0004777,FBgn0004778,FBgn0004779,FBgn0004780,FBgn0004781,FBgn0016075,FBgn0020637,FBgn0020639,FBgn0020641,FBgn0020643,FBgn0020644,FBgn0025578,FBgn0026721,FBgn0028544,FBgn0028871,FBgn0028938,FBgn0029170,FBgn0029811,FBgn0031467,FBgn0031737,FBgn0031957,FBgn0032252,FBgn0033600,FBgn0033658,FBg…
SLIM2 GO BP	GO:0042335	cuticle development	221	88	5.958	2.8299	1.501	1.2863e-21	1.16089e-19	Ddc,e,Edg78E,Lcp1,Lcp2,Lcp3,Lcp4,ttk,y,CrebA,Ccp84Ag,Ccp84Af,Ccp84Ae,Ccp84Ad,Ccp84Ac,ci,Acp1,Hr38,Cpr,Idgf1,Lcp65Ag2,Lcp65Af,Lcp65Ad,Lcp65Ab1,WASp,Lcp9,Tnks,Vajk3,Cpr35B,Vajk1,TwdlT,Cpr5C,ATP7,Cpr23B,snsl,obst-E,ihog,TwdlE,Cpr47Ec,Twdlbeta,reb,exp,Cpr49Ah,Cpr51A,Cpr56F,Cht9,Cpr62Bb,Cpr64Ad,Cpr65Ec,Cpr76Ba,Cpr78Ca,Cpr78Cb,Cpr78Cc,TwdlF,TwdlG,TwdlV,Cht5,TwdlW,Cpr92F,TwdlM,TwdlB,TwdlL,TwdlK,TwdlJ,Tw…	FBgn0000422,FBgn0000527,FBgn0000551,FBgn0002531,FBgn0002533,FBgn0002534,FBgn0002535,FBgn0003870,FBgn0004034,FBgn0004396,FBgn0004777,FBgn0004778,FBgn0004779,FBgn0004780,FBgn0004781,FBgn0004859,FBgn0014454,FBgn0014859,FBgn0015623,FBgn0020416,FBgn0020637,FBgn0020639,FBgn0020641,FBgn0020644,FBgn0024273,FBgn0025578,FBgn0027508,FBgn0028544,FBgn0028871,FBgn0028938,FBgn0029170,FBgn0029811,FBgn0030343,FBg…
Preferred tissue	Tissue:2	digestive_system	427	130	8.802	2.1637	1.114	4.31118e-19	3.11267e-17	Amy-d,Jon44E,Mal-A1,Jon99Cii,Jon99Ciii,Jon99Ci,st,alphaTry,Uro,LysB,slbo,Myo61F,betaTry,epsilonTry,thetaTry,Pgcl,Ag5r2,Jon25Bi,Picot,CG2681,Lfg,CNT2,Ass,Inx7,CG2930,CG7916,CG15773,CG6048,CG12057,CG3106,CG15739,CG4301,CG8661,CG7992,CG11912,OtopLb,Jon25Bii,Acox3,Nha1,CG7025,CG7191,LManV,Tsp29Fa,CG17633,Vha100-5,Oatp33Eb,Alp6,CG9084,CG8785,CG13325,CG6484,Muc55B,CG14500,CG9864,CG15674,CG4363,CG4377,C…	FBgn0000078,FBgn0001285,FBgn0002570,FBgn0003356,FBgn0003357,FBgn0003358,FBgn0003515,FBgn0003863,FBgn0003961,FBgn0004425,FBgn0005638,FBgn0010246,FBgn0010357,FBgn0010425,FBgn0011555,FBgn0011822,FBgn0020508,FBgn0020906,FBgn0024315,FBgn0024997,FBgn0025692,FBgn0025709,FBgn0026565,FBgn0027106,FBgn0028491,FBgn0028534,FBgn0029795,FBgn0029827,FBgn0030098,FBgn0030148,FBgn0030347,FBgn0030747,FBgn0030837,FBg…
SLIM2 GO CC	GO:0005615	extracellular space	425	109	7.38	1.8227	0.866	8.36783e-11	5.03464e-09	Col4a1,Lsp1alpha,Lsp1beta,Lsp1gamma,Lsp2,Jon99Ciii,spz,tsl,Ebp,LysB,LysS,Cys,Ccp84Ad,Def,Sema1a,Sema2a,AttA,Crz,Sema1b,vkg,Ag5r2,Cht4,Trap1,Nep2,CG4757,ETH,CG6414,CG5966,CG15201,PGRP-SA,CG6847,Npc2a,CG18641,CG3604,CG7025,CG7367,CG4017,CG17633,Ance-3,SPH93,CG6675,CG13748,Ance-4,Listericin,S-Lap7,CG6347,Cpr51A,CG6472,CG15117,Obp56e,CG18067,CG16799,Cht9,Mmp1,Ance-5,CG8564,CG8563,CG8562,CG8560,Plod,C…	FBgn0000299,FBgn0002562,FBgn0002563,FBgn0002564,FBgn0002565,FBgn0003357,FBgn0003495,FBgn0003867,FBgn0004181,FBgn0004425,FBgn0004430,FBgn0004629,FBgn0004780,FBgn0010385,FBgn0011259,FBgn0011260,FBgn0012042,FBgn0013767,FBgn0016059,FBgn0016075,FBgn0020508,FBgn0022700,FBgn0026761,FBgn0027570,FBgn0027584,FBgn0028738,FBgn0029690,FBgn0029831,FBgn0030272,FBgn0030310,FBgn0030884,FBgn0031381,FBgn0031426,FBg…
Preferred tissue	Tissue:3	fat_body	160	54	3.656	2.3986	1.262	1.86319e-10	9.60873e-09	Gart,Lsp1alpha,Lsp1beta,Lsp1gamma,Lsp2,CG2150,Vajk1,TwdlT,CG5966,Hayan,CG17127,SPH93,Ugt36D1,CG12164,CG14752,CG8170,Ance-4,exp,Cpr49Ah,CG15615,CG10764,Sardh,CG9812,Fmo-1,CG9083,CG3829,CG8100,CG13042,CG7320,CG4306,Aldh7A1,CG10264,CG7031,Gbp3,CG13641,CG11089,CG14257,Obp99b,lectin-28C,CG11380,CG7763,CG13051,CG30091,Vajk4,Mal-A5,CG30414,Cpr30F,Cpr66D,CG32036,CARPB,CG33459,CG34461,CG46303,hll	FBgn0000053,FBgn0002562,FBgn0002563,FBgn0002564,FBgn0002565,FBgn0003065,FBgn0028938,FBgn0029170,FBgn0029831,FBgn0030925,FBgn0032299,FBgn0032638,FBgn0032713,FBgn0033158,FBgn0033307,FBgn0033365,FBgn0033366,FBgn0033668,FBgn0033731,FBgn0034159,FBgn0034221,FBgn0034276,FBgn0034860,FBgn0034943,FBgn0035077,FBgn0035091,FBgn0036410,FBgn0036602,FBgn0036782,FBgn0036787,FBgn0036857,FBgn0038394,FBgn0039027,FBg…
SLIM2 GO MF	GO:0008233	peptidase activity	440	97	6.567	1.5668	0.648	2.46489e-06	0.000111228	Jon44E,Jon99Cii,Jon99Ciii,Jon99Ci,alphaTry,Fur2,betaTry,deltaTry,epsilonTry,thetaTry,Pgcl,Jon25Bi,Spg7,CG17636,Nep2,Ulp1,Usp16-45,CG6048,Spase25,Hayan,CG11912,Jon25Biii,Jon25Bii,CG11034,CG7025,CG4017,CG17633,CG4968,loh,CG6508,Ance-3,SPH93,CG8728,CG8170,Ance-4,S-Lap7,CG6347,S-Lap8,CG10764,Mmp1,Ance-5,hiro,Jon65Aiii,Jon65Aii,Jon65Ai,CG8564,CG8563,CG8562,CG8560,Jon66Ci,S-Lap1,CG18180,CG4998,CG6512,N…	FBgn0001285,FBgn0003356,FBgn0003357,FBgn0003358,FBgn0003863,FBgn0004598,FBgn0010357,FBgn0010358,FBgn0010425,FBgn0011555,FBgn0011822,FBgn0020906,FBgn0024992,FBgn0025837,FBgn0027570,FBgn0027603,FBgn0029763,FBgn0029827,FBgn0030306,FBgn0030925,FBgn0031248,FBgn0031653,FBgn0031654,FBgn0031741,FBgn0031930,FBgn0032143,FBgn0032144,FBgn0032214,FBgn0032252,FBgn0032303,FBgn0032536,FBgn0032638,FBgn0033235,FBg…
SLIM2 GO MF	GO:0008061	chitin binding	101	30	2.031	2.111	1.078	3.54891e-05	0.00142351	Idgf1,Cht4,Vajk3,Vajk1,obst-E,ChLD3,Cht9,CG13806,ckd,CG13675,CG13312,CG17826,CG7248,obst-J,CG7290,CG6996,Cht5,CG14300,CG14245,CG6403,Vajk4,Cht12,Muc96D,CG32036,CG32302,Muc11A,CG33263,CG42397,CG17147,Cht6	FBgn0020416,FBgn0022700,FBgn0028544,FBgn0028938,FBgn0031737,FBgn0032598,FBgn0034582,FBgn0035325,FBgn0035427,FBgn0035845,FBgn0035931,FBgn0036227,FBgn0036229,FBgn0036940,FBgn0036949,FBgn0036950,FBgn0038180,FBgn0038643,FBgn0039452,FBgn0039453,FBgn0050101,FBgn0050293,FBgn0051439,FBgn0052036,FBgn0052302,FBgn0052656,FBgn0053263,FBgn0259748,FBgn0260393,FBgn0263132
SLIM2 GO MF	GO:0016298	lipase activity	58	20	1.354	2.4507	1.293	7.15809e-05	0.00258407	CG5966,dob,CG6847,CG18641,CG7367,Lip4,CG6675,CG6472,CG5665,CG6753,CG6296,CG6295,CG17191,CG6283,CG14507,CG15533,CG31089,CG31091,CG31871,CG34447	FBgn0029831,FBgn0030607,FBgn0030884,FBgn0031426,FBgn0031976,FBgn0032264,FBgn0032973,FBgn0034166,FBgn0036977,FBgn0038070,FBgn0039470,FBgn0039471,FBgn0039473,FBgn0039474,FBgn0039655,FBgn0039768,FBgn0051089,FBgn0051091,FBgn0051871,FBgn0085476
Preferred tissue	Tissue:6	muscle	126	34	2.302	1.9178	0.939	9.65238e-05	0.00316774	Ddc,e,Lcp1,Lcp2,Lcp3,Lcp4,Mlc1,bt,TpnC73F,l(2)01289,Cpr,Lectin-galC1,Lcp9,CG13403,reb,Achl,Mpcp1,ckd,CG11349,CG11350,CG13722,Zasp66,CG13731,CG17560,CG7695,Cpr92F,CG5391,CG13606,yellow-e,CG32249,CG34227,sls,CG42500,CG43897	FBgn0000422,FBgn0000527,FBgn0002531,FBgn0002533,FBgn0002534,FBgn0002535,FBgn0002772,FBgn0005666,FBgn0010424,FBgn0010482,FBgn0015623,FBgn0016675,FBgn0025578,FBgn0030544,FBgn0033667,FBgn0033936,FBgn0034497,FBgn0035427,FBgn0035550,FBgn0035552,FBgn0035553,FBgn0035917,FBgn0036717,FBgn0038450,FBgn0038631,FBgn0038819,FBgn0038943,FBgn0039161,FBgn0041711,FBgn0052249,FBgn0085256,FBgn0086906,FBgn0260226,FBg…
SLIM2 GO MF	GO:0022857	transmembrane transporter activity	510	100	6.77	1.3935	0.479	0.000254352	0.00765174	mnd,st,Rdl,Mdr49,ATPsynG,Esp,Drip,Ork1,Tim17b2,Mct1,foi,Picot,CG12773,CNT2,Inx7,CG2930,ZnT35C,Eato,sut1,Rh50,CG1628,ATP7,CG4991,CG8051,Pmp70,CG4822,CG9664,CG9663,COX5BL,Nha1,MME1,CG13795,ATPsynGL,CG7309,Vha100-5,Oatp33Eb,CG17036,Vha68-3,COX4L,tomboy40,Zip42C.1,KCNQ,CG8785,CG8468,CG6484,ppk6,CG10444,Mpcp1,CG4797,Tpc2,CG13907,ZnT63C,ATPsynCF6L,Best2,CG7888,CG17300,ZnT77C,SLC22A,CG7458,slif,Tim17b1,…	FBgn0002778,FBgn0003515,FBgn0004244,FBgn0004512,FBgn0010612,FBgn0013953,FBgn0015872,FBgn0017561,FBgn0020371,FBgn0023549,FBgn0024236,FBgn0024315,FBgn0024365,FBgn0025709,FBgn0027106,FBgn0028491,FBgn0028516,FBgn0028539,FBgn0028563,FBgn0028699,FBgn0030218,FBgn0030343,FBgn0030817,FBgn0031012,FBgn0031069,FBgn0031220,FBgn0031515,FBgn0031516,FBgn0031831,FBgn0031865,FBgn0031881,FBgn0031937,FBgn0031941,FBg…
SLIM2 GO MF	GO:0016798	hydrolase activity, acting on glycosyl bonds	83	24	1.625	2.055	1.039	0.000326355	0.00906263	Amy-d,Gal,Mal-A1,LysB,LysS,CG13397,Amyrel,Cht4,Thd1,LManII,CG33090,LManIV,LManV,CG15117,CG16799,Cht9,CG14823,CG9701,Cht5,Cht12,Mal-A5,Mal-A6,Gba1a,Cht6	FBgn0000078,FBgn0001089,FBgn0002570,FBgn0004425,FBgn0004430,FBgn0014417,FBgn0020506,FBgn0022700,FBgn0026869,FBgn0027611,FBgn0028916,FBgn0032067,FBgn0032068,FBgn0034417,FBgn0034538,FBgn0034582,FBgn0035734,FBgn0036659,FBgn0038180,FBgn0050293,FBgn0050359,FBgn0050360,FBgn0051148,FBgn0263132
SLIM2 GO BP	GO:0042303	molting cycle	84	24	1.625	2.0306	1.022	0.000397002	0.010237	Ddc,e,Lcp1,Lcp2,Lcp3,rut,y,CrebA,Hr38,Idgf1,Lcp65Ab1,Lcp9,Tnks,ETH,ATP7,Cht9,Mmp1,Cht5,Cht12,dpy,pan,mgl,Cht6,Hmgcr	FBgn0000422,FBgn0000527,FBgn0002531,FBgn0002533,FBgn0002534,FBgn0003301,FBgn0004034,FBgn0004396,FBgn0014859,FBgn0020416,FBgn0020644,FBgn0025578,FBgn0027508,FBgn0028738,FBgn0030343,FBgn0034582,FBgn0035049,FBgn0038180,FBgn0050293,FBgn0053196,FBgn0085432,FBgn0261260,FBgn0263132,FBgn0263782
SLIM2 GO MF	GO:0005201	extracellular matrix structural constituent	22	9	0.609	2.9074	1.54	0.00186016	0.0447677	Col4a1,vkg,Muc55B,Muc68Ca,Muc91C,tnc,Muc96D,Muc11A,dpy	FBgn0000299,FBgn0016075,FBgn0034294,FBgn0036181,FBgn0038642,FBgn0039257,FBgn0051439,FBgn0052656,FBgn0053196
SLIM2 GO MF	GO:0030246	carbohydrate binding	84	22	1.49	1.8614	0.896	0.00236587	0.0524768	Hex-C,glec,Lectin-galC1,LManII,CG9008,CG13950,CG6055,LManIV,LManV,CG14500,CG15117,CG9394,Plod,Gbs-70E,CG4115,CG14866,lectin-33A,lectin-28C,CG7763,Hex-t2,CG31013,PH4alphaPV	FBgn0001187,FBgn0015229,FBgn0016675,FBgn0027611,FBgn0028540,FBgn0031289,FBgn0031918,FBgn0032067,FBgn0032068,FBgn0034318,FBgn0034417,FBgn0034588,FBgn0036147,FBgn0036428,FBgn0038017,FBgn0038315,FBgn0040096,FBgn0040099,FBgn0040503,FBgn0042710,FBgn0051013,FBgn0051015
KEGG Pathway D.mel	path:map00480	Glutathione metabolism	69	19	1.286	1.957	0.969	0.00247121	0.0524768	CG2540,Gss1,Zw,Odc1,S-Lap7,S-Lap8,loopin-1,GstE6,CG3502,GstO1,S-Lap1,SpdS,CG11951,SP1029,Gclc,GstE9,Gclm,S-Lap2,CG17636	FBgn0030411,FBgn0030882,FBgn0004057,FBgn0013307,FBgn0033868,FBgn0034132,FBgn0259795,FBgn0063494,FBgn0046253,FBgn0035907,FBgn0035915,FBgn0037723,FBgn0039656,FBgn0263236,FBgn0040319,FBgn0063491,FBgn0046114,FBgn0052351,FBgn0025837
KEGG Pathway D.mel	md:M00118	Glutathione biosynthesis, glutamate => glutathione	3	3	0.203	7.107	2.829	0.00278091	0.0557728	Gss1,Gclc,Gclm	FBgn0030882,FBgn0040319,FBgn0046114
KEGG Pathway D.mel	md:M00001	Glycolysis (Embden-Meyerhof pathway), glucose => pyruvate	17	7	0.474	2.9264	1.549	0.0057529	0.109305	CG2964,CG9010,Ald1,Hex-t2,Pglym78,Tpi,Hex-C	FBgn0031462,FBgn0034173,FBgn0000064,FBgn0042710,FBgn0014869,FBgn0086355,FBgn0001187
KEGG Pathway D.mel	md:M00048	De novo purine biosynthesis, PRPP + glutamine => IMP	7	4	0.271	4.0611	2.022	0.00958228	0.17296	Gart,Prat2,Prat,CG11089	FBgn0000053,FBgn0041194,FBgn0004901,FBgn0039241
KEGG Pathway D.mel	path:map00010	Glycolysis / Gluconeogenesis	42	12	0.812	2.0306	1.022	0.0108332	0.186227	CG2964,CG9008,fbp,CG9010,Aldh7A1,Ald1,Hex-t2,Pglym78,Tpi,Hex-C,Aldh-III,Ldh	FBgn0031462,FBgn0028540,FBgn0032820,FBgn0034173,FBgn0036857,FBgn0000064,FBgn0042710,FBgn0014869,FBgn0086355,FBgn0001187,FBgn0010548,FBgn0001258
KEGG Pathway D.mel	md:M00003	Gluconeogenesis, oxaloacetate => fructose-6P	11	5	0.339	3.2304	1.692	0.0121063	0.198653	fbp,CG9010,Ald1,Pglym78,Tpi	FBgn0032820,FBgn0034173,FBgn0000064,FBgn0014869,FBgn0086355
KEGG Pathway D.mel	path:map00380	Tryptophan metabolism	20	7	0.474	2.4874	1.315	0.0156615	0.235575	v,CG9314,Ddc,cn,speck,Acat2,Aldh7A1	FBgn0003965,FBgn0032061,FBgn0000422,FBgn0000337,FBgn0287831,FBgn0035203,FBgn0036857
KEGG Pathway D.mel	path:map00511	Other glycan degradation	20	7	0.474	2.4874	1.315	0.0156615	0.235575	Gal,LManIV,LManV,LManII,CG33090,CG10474,Gba1a	FBgn0001089,FBgn0032067,FBgn0032068,FBgn0027611,FBgn0028916,FBgn0034427,FBgn0051148
SLIM2 GO MF	GO:0052689	carboxylic ester hydrolase activity	76	18	1.219	1.6832	0.751	0.0165125	0.238441	LeuRS-m,CG4757,CG6414,CG5966,dob,CG6847,CG18641,CG7367,CG6675,CG6472,CG5665,CG10175,CG6296,CG6295,CG17191,CG6283,CG14507,CG34447	FBgn0027085,FBgn0027584,FBgn0029690,FBgn0029831,FBgn0030607,FBgn0030884,FBgn0031426,FBgn0031976,FBgn0032973,FBgn0034166,FBgn0036977,FBgn0039084,FBgn0039470,FBgn0039471,FBgn0039473,FBgn0039474,FBgn0039655,FBgn0085476
SLIM2 GO BP	GO:0005975	carbohydrate metabolic process	229	44	2.979	1.3655	0.449	0.0179611	0.249382	Ald1,Amy-d,Gal,Hex-C,Ldh,Pgant35A,Mal-A1,Zw,N,Pglym78,Idgf1,Amyrel,Gpo1,Cht4,beta4GalNAcTA,LManII,CG9008,CG2964,LManIV,LManV,ChLD3,fbp,CG9010,CG15117,Cht9,CG10748,Gbs-70E,CG9701,Adgf-A,CG14740,Cht5,CG3534,CG10000,Hex-t2,Cht12,Mal-A5,Mal-A6,CG31776,Pgant4,Tpi,Atg1,sgl,Cht6,InR	FBgn0000064,FBgn0000078,FBgn0001089,FBgn0001187,FBgn0001258,FBgn0001970,FBgn0002570,FBgn0004057,FBgn0004647,FBgn0014869,FBgn0020416,FBgn0020506,FBgn0022160,FBgn0022700,FBgn0027538,FBgn0027611,FBgn0028540,FBgn0031462,FBgn0032067,FBgn0032068,FBgn0032598,FBgn0032820,FBgn0034173,FBgn0034417,FBgn0034582,FBgn0036327,FBgn0036428,FBgn0036659,FBgn0036752,FBgn0037988,FBgn0038180,FBgn0038463,FBgn0039596,FBg…
KEGG Pathway D.mel	path:map00750	Vitamin B6 metabolism	5	3	0.203	4.2642	2.092	0.022279	0.290853	Pdxk,CG11899,CG31473	FBgn0085484,FBgn0014427,FBgn0051473
SLIM2 GO BP	GO:0055086	nucleobase-containing small molecule metabolic process	220	42	2.844	1.3568	0.44	0.0225592	0.290853	Gart,Ald1,bur,Hex-C,ras,rut,Uro,v,N,Ac76E,Prat,ATPsynG,Pglym78,ATPCL,Ugt37B1,Ugt49B1,CG2964,COX5BL,ATPsynGL,CG1441,CG8303,CG9010,veil,AhcyL1,ATPsynCF6L,CG17300,Adgf-A,Adgf-C,CG17560,Scsalpha2,CG12268,CG11089,Prat2,Hex-t2,Adgf-A2,CG30427,CG33958,Tpi,Pde9,mmy,Hmgcr,Pde1c	FBgn0000053,FBgn0000064,FBgn0000239,FBgn0001187,FBgn0003204,FBgn0003301,FBgn0003961,FBgn0003965,FBgn0004647,FBgn0004852,FBgn0004901,FBgn0010612,FBgn0014869,FBgn0020236,FBgn0026755,FBgn0027073,FBgn0031462,FBgn0031831,FBgn0031941,FBgn0033464,FBgn0034143,FBgn0034173,FBgn0034225,FBgn0035371,FBgn0035585,FBgn0036345,FBgn0036752,FBgn0038173,FBgn0038450,FBgn0038708,FBgn0039131,FBgn0039241,FBgn0041194,FBg…
KEGG Pathway D.mel	path:map00330	Arginine and proline metabolism	36	10	0.677	1.9742	0.981	0.023382	0.291066	Odc1,S-Lap8,loopin-1,S-Lap1,Aldh7A1,SpdS,CG4546,PH4alphaPV,CG31013,S-Lap2	FBgn0013307,FBgn0034132,FBgn0259795,FBgn0035915,FBgn0036857,FBgn0037723,FBgn0038373,FBgn0051015,FBgn0051013,FBgn0052351
KEGG Pathway D.mel	path:map00270	Cysteine and methionine metabolism	32	9	0.609	1.9988	0.999	0.0284625	0.33145	Gss1,CG6287,AhcyL1,CG10748,SpdS,Ldh,CG11899,Gclc,Gclm	FBgn0030882,FBgn0032350,FBgn0035371,FBgn0036327,FBgn0037723,FBgn0001258,FBgn0014427,FBgn0040319,FBgn0046114
KEGG Pathway D.mel	path:map02010	ABC transporters	32	9	0.609	1.9988	0.999	0.0284625	0.33145	Abcd3,CG4822,CG9664,CG9663,Eato,Mdr49,Hmt-1,CG4562,CG31121	FBgn0031069,FBgn0031220,FBgn0031515,FBgn0031516,FBgn0028539,FBgn0004512,FBgn0038376,FBgn0038740,FBgn0051121
KEGG Pathway D.mel	md:M00958	Adenine ribonucleotide degradation, AMP => Urate	14	5	0.339	2.5382	1.344	0.0365322	0.412129	veil,Adgf-A,Adgf-C,AOX2,Adgf-A2	FBgn0034225,FBgn0036752,FBgn0038173,FBgn0038348,FBgn0043025
KEGG Pathway D.mel	md:M00113	Jasmonic acid biosynthesis	6	3	0.203	3.5535	1.829	0.0399379	0.430534	CG4586,Acox3,ACOX1	FBgn0029924,FBgn0031813,FBgn0027572	*manually removed from figure due to abberant KEGG annotation
KEGG Pathway D.mel	md:M00002	Glycolysis, core module involving three-carbon compounds	10	4	0.271	2.8428	1.507	0.0405489	0.430534	CG2964,CG9010,Pglym78,Tpi	FBgn0031462,FBgn0034173,FBgn0014869,FBgn0086355
SLIM2 GO BP	GO:0048878	chemical homeostasis	242	44	2.979	1.2922	0.37	0.0420024	0.433225	Ald1,ftz-f1,Hex-C,svp,Drip,ATPCL,Rbcn-3A,foi,CG12773,CG5009,ZnT35C,Atf3,CG4586,ATP7,dob,Npc2a,CG9527,MME1,Vha100-5,Zip42C.1,CG14757,Lst,Fatp3,ZnT63C,slif,Ho,sit,VhaAC39-2,CG17167,MCU,Hex-t2,CG30377,NKCC,MtnD,endos,Ctr1B,Tpi,Ndae1,kcc,SERCA,Fatp2,Fatp1,InR,hll	FBgn0000064,FBgn0001078,FBgn0001187,FBgn0003651,FBgn0015872,FBgn0020236,FBgn0023458,FBgn0024236,FBgn0024365,FBgn0027572,FBgn0028516,FBgn0028550,FBgn0029924,FBgn0030343,FBgn0030607,FBgn0031381,FBgn0031813,FBgn0031881,FBgn0032373,FBgn0033096,FBgn0033274,FBgn0034140,FBgn0034999,FBgn0035432,FBgn0037203,FBgn0037933,FBgn0038986,FBgn0039058,FBgn0039941,FBgn0042185,FBgn0042710,FBgn0050377,FBgn0051547,FBg…
KEGG Pathway D.mel	path:map01200	Carbon metabolism	96	20	1.354	1.4806	0.566	0.0438429	0.439646	CG4586,Zw,CG2964,Acox3,CG9314,CG6287,fbp,CG9010,ACOX1,Acat2,Fum3,CG10748,CG14740,Scsalpha2,Ald1,Hex-t2,Pglym78,Tpi,Hex-C,CG11899	FBgn0029924,FBgn0004057,FBgn0031462,FBgn0031813,FBgn0032061,FBgn0032350,FBgn0032820,FBgn0034173,FBgn0027572,FBgn0035203,FBgn0036162,FBgn0036327,FBgn0037988,FBgn0038708,FBgn0000064,FBgn0042710,FBgn0014869,FBgn0086355,FBgn0001187,FBgn0014427
SLIM2 GO BP	GO:0006629	lipid metabolic process	438	74	5.01	1.2007	0.264	0.0503337	0.45166	e,eas,mdy,ATPCL,Fpps,Pisd,Taz,beta4GalNAcTA,CG5009,CG33090,CG5966,CG4586,Sk1,CG1998,CG11162,CG9518,CG9514,dob,CG6847,CG1486,Npc2a,CG18641,CG9527,CG7367,GlcAT-S,Lip4,CG6675,Socs44A,CG6472,PIG-O,CG9394,Fatp3,CG4563,CG9149,PIG-Wb,CG7724,CG3961,CG5665,CG11425,Cerk,CG12746,CG8534,CG4830,CG6753,CG11453,CG5326,sit,CG6296,CG6295,CG17191,CG6283,CG14507,CG9743,CG15533,CDase,schlank,CG31089,CG31091,CG31141,…	FBgn0000527,FBgn0000536,FBgn0004797,FBgn0020236,FBgn0025373,FBgn0026576,FBgn0026619,FBgn0027538,FBgn0027572,FBgn0028916,FBgn0029831,FBgn0029924,FBgn0030300,FBgn0030485,FBgn0030509,FBgn0030590,FBgn0030592,FBgn0030607,FBgn0030884,FBgn0031174,FBgn0031381,FBgn0031426,FBgn0031813,FBgn0031976,FBgn0032135,FBgn0032264,FBgn0032973,FBgn0033266,FBgn0034166,FBgn0034346,FBgn0034588,FBgn0034999,FBgn0035006,FBg…
KEGG Pathway D.mel	path:map00053	Ascorbate and aldarate metabolism	30	8	0.542	1.8952	0.922	0.0506899	0.45166	Ugt36D1,CG15117,Ugt49B1,sgl,Aldh7A1,Ugt35E1,Ugt37C2,Ugt37B1	FBgn0032713,FBgn0034417,FBgn0027073,FBgn0261445,FBgn0036857,FBgn0040253,FBgn0040262,FBgn0026755
KEGG Pathway D.mel	path:map00600	Sphingolipid metabolism	30	8	0.542	1.8952	0.922	0.0506899	0.45166	Sk1,Gal,CG33090,CG11425,Cerk,Gba1a,CDase,schlank	FBgn0030300,FBgn0001089,FBgn0028916,FBgn0037167,FBgn0037315,FBgn0051148,FBgn0039774,FBgn0040918
KEGG Pathway D.mel	md:M00020	Serine biosynthesis, glycerate-3P => serine	3	2	0.135	4.738	2.244	0.0537989	0.45166	CG6287,CG11899	FBgn0032350,FBgn0014427
KEGG Pathway D.mel	md:M00037	Melatonin biosynthesis, animals, tryptophan => serotonin => melatonin	3	2	0.135	4.738	2.244	0.0537989	0.45166	Ddc,speck	FBgn0000422,FBgn0287831
KEGG Pathway D.mel	md:M00038	Tryptophan metabolism, tryptophan => kynurenine => 2-aminomuconate	3	2	0.135	4.738	2.244	0.0537989	0.45166	v,cn	FBgn0003965,FBgn0000337
KEGG Pathway D.mel	md:M00124	Pyridoxal-P biosynthesis, erythrose-4P => pyridoxal-P	3	2	0.135	4.738	2.244	0.0537989	0.45166	CG11899,CG31473	FBgn0014427,FBgn0051473
KEGG Pathway D.mel	path:map00230	Purine metabolism	75	16	1.083	1.5162	0.6	0.0552952	0.453672	Pde9,rut,Gart,Uro,Pde1c,veil,Prat2,Adgf-A,Ac76E,Prat,Adgf-C,AOX2,CG11089,ras,bur,Adgf-A2	FBgn0259171,FBgn0003301,FBgn0000053,FBgn0003961,FBgn0264815,FBgn0034225,FBgn0041194,FBgn0036752,FBgn0004852,FBgn0004901,FBgn0038173,FBgn0038348,FBgn0039241,FBgn0003204,FBgn0000239,FBgn0043025
KEGG Pathway D.mel	md:M00014	Glucuronate pathway (uronate pathway)	32	8	0.542	1.7767	0.829	0.0708126	0.538034	Ugt36D1,CG15117,Ugt49B1,sgl,CG3534,Ugt35E1,Ugt37C2,Ugt37B1	FBgn0032713,FBgn0034417,FBgn0027073,FBgn0261445,FBgn0038463,FBgn0040253,FBgn0040262,FBgn0026755
KEGG Pathway D.mel	path:map00071	Fatty acid degradation	32	8	0.542	1.7767	0.829	0.0708126	0.538034	CG4586,Acox3,hll,whd,ACOX1,Acat2,CG3961,Aldh7A1	FBgn0029924,FBgn0031813,FBgn0286723,FBgn0261862,FBgn0027572,FBgn0035203,FBgn0036821,FBgn0036857
KEGG Pathway D.mel	path:map00620	Pyruvate metabolism	32	8	0.542	1.7767	0.829	0.0708126	0.538034	CG2964,CG14022,Acat2,Fum3,CG10748,Aldh7A1,Ldh,CG11052	FBgn0031462,FBgn0031700,FBgn0035203,FBgn0036162,FBgn0036327,FBgn0036857,FBgn0001258,FBgn0040524
KEGG Pathway D.mel	md:M00129	Ascorbate biosynthesis, animals, glucose-1P => ascorbate	27	7	0.474	1.8425	0.882	0.0747643	0.538034	Ugt36D1,CG15117,Ugt49B1,sgl,Ugt35E1,Ugt37C2,Ugt37B1	FBgn0032713,FBgn0034417,FBgn0027073,FBgn0261445,FBgn0040253,FBgn0040262,FBgn0026755
KEGG Pathway D.mel	path:map00830	Retinol metabolism	27	7	0.474	1.8425	0.882	0.0747643	0.538034	Ugt36D1,CG9265,Ugt49B1,mdy,Ugt35E1,Ugt37C2,Ugt37B1	FBgn0032713,FBgn0032910,FBgn0027073,FBgn0004797,FBgn0040253,FBgn0040262,FBgn0026755
KEGG Pathway D.mel	path:map00592	alpha-Linolenic acid metabolism	12	4	0.271	2.369	1.244	0.0760103	0.538034	CG4586,Acox3,ACOX1,CG14507	FBgn0029924,FBgn0031813,FBgn0027572,FBgn0039655
KEGG Pathway D.mel	path:map00670	One carbon pool by folate	12	4	0.271	2.369	1.244	0.0760103	0.538034	Gart,Mthfs,CG7560,CG11089	FBgn0000053,FBgn0085453,FBgn0036157,FBgn0039241
KEGG Pathway D.mel	md:M00056	O-glycan biosynthesis, mucin type core	18	5	0.339	1.9742	0.981	0.0973225	0.640912	CG31776,CG8708,CG10000,Pgant35A,Pgant4	FBgn0051776,FBgn0033271,FBgn0039596,FBgn0001970,FBgn0051956
KEGG Pathway D.mel	path:map00512	Mucin type O-glycan biosynthesis	18	5	0.339	1.9742	0.981	0.0973225	0.640912	CG31776,CG8708,CG10000,Pgant35A,Pgant4	FBgn0051776,FBgn0033271,FBgn0039596,FBgn0001970,FBgn0051956
KEGG Pathway D.mel	md:M00086	beta-Oxidation, acyl-CoA synthesis	4	2	0.135	3.5535	1.829	0.0976459	0.640912	hll,CG3961	FBgn0286723,FBgn0036821
KEGG Pathway D.mel	md:M00167	Reductive pentose phosphate cycle, glyceraldehyde-3P => ribulose-5P	4	2	0.135	3.5535	1.829	0.0976459	0.640912	fbp,Ald1	FBgn0032820,FBgn0000064
KEGG Pathway D.mel	path:map01100	Metabolic pathways	982	152	10.291	1.1001	0.138	0.100477	0.647717	Pi4KIIIalpha,CG4586,Cht6,v,Sk1,Fpgs,CG2540,Pde9,rut,Alp11,CG9220,eas,Gss1,Zw,CG2964,CG31776,CG14022,Gal,Acox3,mmy,COX5BL,Gart,ATPsynGL,Uro,LKRSDH,CG9314,CG6287,Vha100-5,Pde1c,Vha68-3,CG9008,hll,CG33090,Cyt-c-d,Ugt36D1,Ddc,fbp,CG9265,COX4L,Dgat2,cn,Odc1,CG8708,Mal-A1,Alp6,Fpps,CG10814,S-Lap7,ATPCL,S-Lap8,loopin-1,Amyrel,CG9010,Amy-d,veil,Sardh,ACOX1,GstE6,PIG-O,CG15117,Mgat1,Cht9,Ugt49B1,CG3502,Mt…	FBgn0267350,FBgn0029924,FBgn0263132,FBgn0003965,FBgn0030300,FBgn0030407,FBgn0030411,FBgn0259171,FBgn0003301,FBgn0030661,FBgn0030662,FBgn0000536,FBgn0030882,FBgn0004057,FBgn0031462,FBgn0051776,FBgn0031700,FBgn0001089,FBgn0031813,FBgn0259749,FBgn0031831,FBgn0000053,FBgn0031941,FBgn0003961,FBgn0286198,FBgn0032061,FBgn0032350,FBgn0032373,FBgn0264815,FBgn0032464,FBgn0028540,FBgn0286723,FBgn0028916,FBg…
SLIM2 GO MF	GO:0016746	transferase activity, transferring acyl groups	188	33	2.234	1.2475	0.319	0.102619	0.649921	mdy,ATPCL,CG17636,Taz,l(1)G0020,CG3106,Naa15-16,CG14219,CG17003,d4,Dgat2,CG13325,CG9149,PIG-Wb,CG11353,CG8534,CG14740,CG5892,CG5326,sit,schlank,CG18810,CG30471,CG31141,CG31522,Naa30B,QC,CG32645,CG33110,CG33120,Nipped-A,drd,whd	FBgn0004797,FBgn0020236,FBgn0025837,FBgn0026619,FBgn0027330,FBgn0030148,FBgn0031020,FBgn0031033,FBgn0031082,FBgn0033015,FBgn0033215,FBgn0033792,FBgn0035203,FBgn0035265,FBgn0035557,FBgn0037761,FBgn0037988,FBgn0038873,FBgn0038983,FBgn0038986,FBgn0040918,FBgn0042133,FBgn0050471,FBgn0051141,FBgn0051522,FBgn0052319,FBgn0052412,FBgn0052645,FBgn0053110,FBgn0053120,FBgn0053554,FBgn0260006,FBgn0261862
SLIM2 GO BP	GO:0006811	ion transport	411	67	4.536	1.1586	0.212	0.106291	0.661569	mnd,Syt1,Rdl,ATPsynG,Esp,Ork1,foi,Picot,CG12773,CG4928,ZnT35C,Rh50,CG1628,ATP7,CG9981,CG4301,CG4991,CG8051,Pmp70,COX5BL,Nha1,MME1,ATPsynGL,CG7309,Vha100-5,Oatp33Eb,Vha68-3,Zip42C.1,CG2121,KCNQ,CG9084,CG8785,ppk6,Mpcp1,Tpc2,scramb2,ZnT63C,ATPsynCF6L,Best2,CG7888,CG17300,ZnT77C,SLC22A,slif,CG6125,CG5404,Hmt-1,Dic2,VhaAC39-2,CG14507,ND-20L,CG9717,CG17167,MCU,Oatp58Da,NKCC,CG32081,CG32832,Ctr1B,Ndae1…	FBgn0002778,FBgn0004242,FBgn0004244,FBgn0010612,FBgn0013953,FBgn0017561,FBgn0024236,FBgn0024315,FBgn0024365,FBgn0027556,FBgn0028516,FBgn0028699,FBgn0030218,FBgn0030343,FBgn0030746,FBgn0030747,FBgn0030817,FBgn0031012,FBgn0031069,FBgn0031831,FBgn0031865,FBgn0031881,FBgn0031941,FBgn0032314,FBgn0032373,FBgn0032435,FBgn0032464,FBgn0033096,FBgn0033289,FBgn0033494,FBgn0033582,FBgn0033760,FBgn0034489,FBg…
KEGG Pathway D.mel	path:map01240	Biosynthesis of cofactors	121	22	1.49	1.2922	0.37	0.121487	0.706627	v,Fpgs,Alp11,Gss1,Ugt36D1,CG9265,cn,Alp6,CG15117,Ugt49B1,Alp9,sgl,Pdxk,Coq2,FeCH,CG11899,Ugt35E1,Ugt37C2,Gclc,Ugt37B1,Gclm,CG31473	FBgn0003965,FBgn0030407,FBgn0030661,FBgn0030882,FBgn0032713,FBgn0032910,FBgn0000337,FBgn0033423,FBgn0034417,FBgn0027073,FBgn0035620,FBgn0261445,FBgn0085484,FBgn0037574,FBgn0266268,FBgn0014427,FBgn0040253,FBgn0040262,FBgn0040319,FBgn0026755,FBgn0046114,FBgn0051473
KEGG Pathway D.mel	md:M00165	Reductive pentose phosphate cycle (Calvin cycle)	9	3	0.203	2.369	1.244	0.121493	0.706627	fbp,CG9010,Ald1	FBgn0032820,FBgn0034173,FBgn0000064
KEGG Pathway D.mel	md:M00861	beta-Oxidation, peroxisome, VLCFA	9	3	0.203	2.369	1.244	0.121493	0.706627	CG4586,Acox3,ACOX1	FBgn0029924,FBgn0031813,FBgn0027572
KEGG Pathway D.mel	md:M00892	UDP-N-acetyl-D-glucosamine biosynthesis, eukaryotes, glucose => UDP-GlcNAc	9	3	0.203	2.369	1.244	0.121493	0.706627	mmy,Hex-t2,Hex-C	FBgn0259749,FBgn0042710,FBgn0001187
SLIM2 GO CC	GO:0005777	peroxisome	90	17	1.151	1.3424	0.425	0.123317	0.706627	Uro,CG5009,CG4586,Pmp70,CG9527,CG9314,CG1441,CG8303,CG9149,Best2,CG17560,CG12268,Marf1,CG30427,CG31259,CG31454,Hmgcr	FBgn0003961,FBgn0027572,FBgn0029924,FBgn0031069,FBgn0031813,FBgn0032061,FBgn0033464,FBgn0034143,FBgn0035203,FBgn0035696,FBgn0038450,FBgn0039131,FBgn0039972,FBgn0043792,FBgn0051259,FBgn0051454,FBgn0263782
SLIM2 GO BP	GO:0006869	lipid transport	60	12	0.812	1.4214	0.507	0.129187	0.728697	Eato,CG9981,CG4301,Pmp70,Npc2a,CG9084,scramb2,Npc2d,CG14507,CG34120,apolpp,Fatp2	FBgn0028539,FBgn0030746,FBgn0030747,FBgn0031069,FBgn0031381,FBgn0033582,FBgn0035390,FBgn0037782,FBgn0039655,FBgn0083956,FBgn0087002,FBgn0265187
KEGG Pathway D.mel	md:M00849	C5 isoprenoid biosynthesis, mevalonate pathway, archaea	5	2	0.135	2.8428	1.507	0.147891	0.751951	Acat2,Hmgcr	FBgn0035203,FBgn0263782
KEGG Pathway D.mel	md:M00912	NAD biosynthesis, tryptophan => quinolinate => NAD	5	2	0.135	2.8428	1.507	0.147891	0.751951	v,cn	FBgn0003965,FBgn0000337
KEGG Pathway D.mel	path:map00232	Caffeine metabolism	5	2	0.135	2.8428	1.507	0.147891	0.751951	Uro,AOX2	FBgn0003961,FBgn0038348
KEGG Pathway D.mel	path:map04540	gap junction	5	2	0.135	2.8428	1.507	0.147891	0.751951	Inx7,Inx3	FBgn0027106,FBgn0265274
SLIM2 GO BP	GO:0044782	cilium organization	62	12	0.812	1.3755	0.46	0.154236	0.76908	Mst84Da,Mst84Db,SAK,CG10859,CG17669,nsr,Dnali1,B9d1,CG15923,Root,l(2)41Ab,orb2	FBgn0004172,FBgn0004173,FBgn0026371,FBgn0032520,FBgn0034352,FBgn0034740,FBgn0037962,FBgn0038342,FBgn0038814,FBgn0039152,FBgn0262123,FBgn0264307
KEGG Pathway D.mel	path:map00520	Amino sugar and nucleotide sugar metabolism	44	9	0.609	1.4537	0.54	0.157041	0.76908	Cht6,mmy,Cht9,sgl,Cht5,Hex-t2,Hex-C,Cht4,Cht12	FBgn0263132,FBgn0259749,FBgn0034582,FBgn0261445,FBgn0038180,FBgn0042710,FBgn0001187,FBgn0022700,FBgn0050293
SLIM2 GO BP	GO:0051186	cofactor metabolic process	190	32	2.167	1.197	0.259	0.157651	0.76908	v,ATPCL,CG17636,Fpgs,CG2540,Gss1,CG9314,CG1441,CG8303,Sardh,AhcyL1,GstO1,CG7560,Coq2,Ho,CG17560,Scsalpha2,CG12268,fig,Gclc,CG30427,Gclm,CG31473,Gss2,CG33502,GstE9,GstE6,CG34423,Mthfs,Pdxk,Hmgcr,FeCH	FBgn0003965,FBgn0020236,FBgn0025837,FBgn0030407,FBgn0030411,FBgn0030882,FBgn0032061,FBgn0033464,FBgn0034143,FBgn0034276,FBgn0035371,FBgn0035907,FBgn0036157,FBgn0037574,FBgn0037933,FBgn0038450,FBgn0038708,FBgn0039131,FBgn0039694,FBgn0040319,FBgn0043792,FBgn0046114,FBgn0051473,FBgn0052495,FBgn0053502,FBgn0063491,FBgn0063494,FBgn0085452,FBgn0085453,FBgn0085484,FBgn0263782,FBgn0266268
KEGG Pathway D.mel	path:map04080	Neuroactive ligand-receptor interaction	45	9	0.609	1.4214	0.507	0.173353	0.81869	c-cup,lambdaTry,thetaTry,Rdl,PK2-R2,betaTry,alphaTry,deltaTry,epsilonTry	FBgn0031367,FBgn0043470,FBgn0011555,FBgn0004244,FBgn0038139,FBgn0010357,FBgn0003863,FBgn0010358,FBgn0010425
KEGG Pathway D.mel	path:map00860	Porphyrin metabolism	39	8	0.542	1.4578	0.544	0.173832	0.81869	Ugt36D1,CG15117,Ugt49B1,Ho,FeCH,Ugt35E1,Ugt37C2,Ugt37B1	FBgn0032713,FBgn0034417,FBgn0027073,FBgn0037933,FBgn0266268,FBgn0040253,FBgn0040262,FBgn0026755
SLIM2 GO MF	GO:0051082	unfolded protein binding	76	14	0.948	1.3092	0.389	0.174624	0.81869	Hsc70-2,Hsc70-5,Hsp68,CG5504,Hsp60B,Trap1,Hsp60C,CG7387,CG7768,CG5114,CG10286,Droj2,CG9920,CG4538	FBgn0001217,FBgn0001220,FBgn0001230,FBgn0002174,FBgn0011244,FBgn0026761,FBgn0031728,FBgn0035852,FBgn0036415,FBgn0036460,FBgn0037439,FBgn0038145,FBgn0038200,FBgn0038745
KEGG Pathway D.mel	path:map00051	Fructose and mannose metabolism	22	5	0.339	1.6152	0.692	0.188161	0.867547	fbp,Ald1,Hex-t2,Tpi,Hex-C	FBgn0032820,FBgn0000064,FBgn0042710,FBgn0086355,FBgn0001187
SLIM2 GO BP	GO:0016072	rRNA metabolic process	129	22	1.49	1.212	0.277	0.194381	0.867547	kz,Mtr4,bys,Nnp-1,CG14805,l(1)G0045,l(1)G0020,CG6999,CG5800,CG13097,CG6724,CG1671,CG8545,Rrp42,CG7728,CG9799,Dis3,CG32344,CG32409,CG32706,Nop60B,pit	FBgn0001330,FBgn0001986,FBgn0010292,FBgn0022069,FBgn0023514,FBgn0026702,FBgn0027330,FBgn0030085,FBgn0030855,FBgn0032051,FBgn0032298,FBgn0033454,FBgn0033741,FBgn0034065,FBgn0036686,FBgn0038146,FBgn0039183,FBgn0052344,FBgn0052409,FBgn0052706,FBgn0259937,FBgn0266581
SLIM2 GO CC	GO:0030312	external encapsulating structure	6	2	0.135	2.369	1.244	0.201867	0.867547	Cp15,CG11381	FBgn0000355,FBgn0029568
KEGG Pathway D.mel	md:M00050	Guanine ribonucleotide biosynthesis, IMP => GDP,GTP	6	2	0.135	2.369	1.244	0.201867	0.867547	ras,bur	FBgn0003204,FBgn0000239
KEGG Pathway D.mel	md:M00549	Nucleotide sugar biosynthesis, glucose => UDP-glucose	6	2	0.135	2.369	1.244	0.201867	0.867547	Hex-t2,Hex-C	FBgn0042710,FBgn0001187
KEGG Pathway D.mel	path:map00340	Histidine metabolism	6	2	0.135	2.369	1.244	0.201867	0.867547	Aldh7A1,Aldh-III	FBgn0036857,FBgn0010548
KEGG Pathway D.mel	path:map00360	Phenylalanine metabolism	6	2	0.135	2.369	1.244	0.201867	0.867547	Ddc,Aldh-III	FBgn0000422,FBgn0010548
KEGG Pathway D.mel	path:map00310	Lysine degradation	35	7	0.474	1.4214	0.507	0.214144	0.882685	LKRSDH,CG10814,Acat2,Plod,Aldh7A1,trx,CG4335	FBgn0286198,FBgn0033830,FBgn0035203,FBgn0036147,FBgn0036857,FBgn0003862,FBgn0038795
SLIM2 GO MF	GO:0016874	ligase activity	112	19	1.286	1.2056	0.27	0.222696	0.882685	Gart,bur,e,Ass,LeuRS-m,Fpgs,Gss1,Fatp3,CG4563,CG3961,CG4830,Scsalpha2,CG11453,Gclc,Gss2,Mthfs,Fatp2,Fatp1,hll	FBgn0000053,FBgn0000239,FBgn0000527,FBgn0026565,FBgn0027085,FBgn0030407,FBgn0030882,FBgn0034999,FBgn0035006,FBgn0036821,FBgn0037996,FBgn0038708,FBgn0038734,FBgn0040319,FBgn0052495,FBgn0085453,FBgn0265187,FBgn0267828,FBgn0286723
SLIM2 GO BP	GO:0006790	sulfur compound metabolic process	145	24	1.625	1.1763	0.234	0.224357	0.882685	Eip71CD,v,ATPCL,CG17636,CG2540,CG9220,Gss1,CG1441,CG8303,Sardh,AhcyL1,GstO1,CG7560,CG17560,Scsalpha2,CG12268,Gclc,CG30427,Gclm,Gss2,CG33502,GstE9,GstE6,sgl	FBgn0000565,FBgn0003965,FBgn0020236,FBgn0025837,FBgn0030411,FBgn0030662,FBgn0030882,FBgn0033464,FBgn0034143,FBgn0034276,FBgn0035371,FBgn0035907,FBgn0036157,FBgn0038450,FBgn0038708,FBgn0039131,FBgn0040319,FBgn0043792,FBgn0046114,FBgn0052495,FBgn0053502,FBgn0063491,FBgn0063494,FBgn0261445
KEGG Pathway D.mel	path:map00040	Pentose and glucuronate interconversions	42	8	0.542	1.3537	0.437	0.231452	0.882685	Ugt36D1,CG15117,Ugt49B1,sgl,CG3534,Ugt35E1,Ugt37C2,Ugt37B1	FBgn0032713,FBgn0034417,FBgn0027073,FBgn0261445,FBgn0038463,FBgn0040253,FBgn0040262,FBgn0026755
KEGG Pathway D.mel	md:M00013	Malonate semialdehyde pathway, propanoyl-CoA => acetyl-CoA	12	3	0.203	1.7767	0.829	0.232597	0.882685	CG4586,Acox3,ACOX1	FBgn0029924,FBgn0031813,FBgn0027572
KEGG Pathway D.mel	md:M00087	beta-Oxidation	12	3	0.203	1.7767	0.829	0.232597	0.882685	CG4586,Acox3,ACOX1	FBgn0029924,FBgn0031813,FBgn0027572
SLIM2 GO CC	GO:0005929	cilium	61	11	0.745	1.2816	0.358	0.232692	0.882685	Mst87F,Mst98Cb,dj,CG10859,Dnali1,B9d1,CG15923,Root,Sdic2,Mst77F,l(2)41Ab	FBgn0002862,FBgn0004171,FBgn0019828,FBgn0032520,FBgn0037962,FBgn0038342,FBgn0038814,FBgn0039152,FBgn0053497,FBgn0086915,FBgn0262123
KEGG Pathway D.mel	path:map04142	lysosome	126	21	1.422	1.1845	0.244	0.232973	0.882685	N,Rbcn-3A,AP-1gamma,Npc2a,Gal,LManIV,LManV,Tsp29Fa,LManII,Lip4,CG6508,Vha100-5,Rab32,CG15117,CG10474,dsb,vsg,VhaAC39-2,Gba1a,CG13397,Tsp42Eb	FBgn0004647,FBgn0023458,FBgn0030089,FBgn0031381,FBgn0001089,FBgn0032067,FBgn0032068,FBgn0032074,FBgn0027611,FBgn0032264,FBgn0032303,FBgn0032373,FBgn0002567,FBgn0034417,FBgn0034427,FBgn0035290,FBgn0045823,FBgn0039058,FBgn0051148,FBgn0014417,FBgn0042086
KEGG Pathway D.mel	path:map01230	Biosynthesis of amino acids	55	10	0.677	1.2922	0.37	0.239024	0.882685	CG2964,CG6287,CG9010,Ass,CG14740,CG17109,Ald1,Pglym78,Tpi,CG11899	FBgn0031462,FBgn0032350,FBgn0034173,FBgn0026565,FBgn0037988,FBgn0039051,FBgn0000064,FBgn0014869,FBgn0086355,FBgn0014427
KEGG Pathway D.mel	path:map00260	Glycine, serine and threonine metabolism	24	5	0.339	1.4806	0.566	0.24189	0.882685	CG6287,Sardh,Aldh7A1,Pglym78,CG11899	FBgn0032350,FBgn0034276,FBgn0036857,FBgn0014869,FBgn0014427
SLIM2 GO MF	GO:0016887	ATPase activity	262	41	2.776	1.1122	0.153	0.252804	0.882685	E(bx),Hsc70-2,Hsc70-5,Hsp68,kz,Mtr4,st,Mdr49,Rs1,Spg7,Cdlc2,Trap1,CG8611,Eato,mahe,CG9281,CG5800,Pmp70,CG4822,CG9664,CG9663,Pif1,CG11147,mtDNA-helicase,CG10859,ATPsynCF6L,Hmt-1,CG4562,CG4538,snu,rdog,cmet,c12.2,CG31121,CG32344,SMC5,Sdic2,CG33970,CG34120,pit,SdicC	FBgn0000541,FBgn0001217,FBgn0001220,FBgn0001230,FBgn0001330,FBgn0001986,FBgn0003515,FBgn0004512,FBgn0021995,FBgn0024992,FBgn0026141,FBgn0026761,FBgn0027602,FBgn0028539,FBgn0029979,FBgn0030672,FBgn0030855,FBgn0031069,FBgn0031220,FBgn0031515,FBgn0031516,FBgn0031540,FBgn0031734,FBgn0032154,FBgn0032520,FBgn0035585,FBgn0038376,FBgn0038740,FBgn0038745,FBgn0039594,FBgn0039644,FBgn0040232,FBgn0040234,FBg…
KEGG Pathway D.mel	md:M00095	C5 isoprenoid biosynthesis, mevalonate pathway	7	2	0.135	2.0306	1.022	0.257532	0.882685	Acat2,Hmgcr	FBgn0035203,FBgn0263782
KEGG Pathway D.mel	md:M00099	Sphingosine biosynthesis	7	2	0.135	2.0306	1.022	0.257532	0.882685	CDase,schlank	FBgn0039774,FBgn0040918
KEGG Pathway D.mel	md:M00546	Purine degradation, xanthine => urea	7	2	0.135	2.0306	1.022	0.257532	0.882685	Uro,AOX2	FBgn0003961,FBgn0038348
KEGG Pathway D.mel	path:map03008	Ribosome biogenesis in eukaryotes	69	12	0.812	1.236	0.306	0.258718	0.882685	Nmd3,Pop1,l(1)G0020,pcm,CG13097,l(2)05287,CG1671,Nop60B,CG33158,CG7728,CG9799,Nop56	FBgn0023542,FBgn0026702,FBgn0027330,FBgn0020261,FBgn0032051,FBgn0284251,FBgn0033454,FBgn0259937,FBgn0053158,FBgn0036686,FBgn0038146,FBgn0038964
SLIM2 GO CC	GO:0005730	nucleolus	216	34	2.302	1.1187	0.162	0.264857	0.885308	kz,Mybbp1A,Top1,bys,Mtor,jumu,peng,RpI1,Rs1,Nsun2,Adar,l(1)G0045,l(1)G0020,Rbm13,CG6999,CG14230,Aatf,CG13097,CG6724,CG9246,CG1671,CG8545,Coq2,CG9799,cal1,Nop56,CG5728,Mink,CG32344,CG32409,CG32706,mbm,Nop60B,pit	FBgn0001330,FBgn0001341,FBgn0004924,FBgn0010292,FBgn0013756,FBgn0015396,FBgn0015527,FBgn0019938,FBgn0021995,FBgn0026079,FBgn0026086,FBgn0026702,FBgn0027330,FBgn0030067,FBgn0030085,FBgn0031062,FBgn0031851,FBgn0032051,FBgn0032298,FBgn0032925,FBgn0033454,FBgn0033741,FBgn0037574,FBgn0038146,FBgn0038478,FBgn0038964,FBgn0039182,FBgn0039250,FBgn0052344,FBgn0052409,FBgn0052706,FBgn0086912,FBgn0259937,FBg…
KEGG Pathway D.mel	path:map00410	beta-Alanine metabolism	25	5	0.339	1.4214	0.507	0.270145	0.894702	CG4586,Acox3,ACOX1,Aldh7A1,Aldh-III	FBgn0029924,FBgn0031813,FBgn0027572,FBgn0036857,FBgn0010548
KEGG Pathway D.mel	md:M00126	Tetrahydrofolate biosynthesis, GTP => THF	13	3	0.203	1.6401	0.714	0.272969	0.895836	Alp11,Alp6,Alp9	FBgn0030661,FBgn0033423,FBgn0035620
KEGG Pathway D.mel	path:map00564	Glycerophospholipid metabolism	57	10	0.677	1.2468	0.318	0.275658	0.896508	eas,Taz,CG8745,Pss,CG11425,CG12746,CG4757,Pisd,CG14507,Gpo1	FBgn0000536,FBgn0026619,FBgn0036381,FBgn0287585,FBgn0037167,FBgn0037341,FBgn0027584,FBgn0026576,FBgn0039655,FBgn0022160
KEGG Pathway D.mel	path:map00500	Starch and sucrose metabolism	26	5	0.339	1.3667	0.451	0.299054	0.955386	Mal-A1,Amyrel,Amy-d,Hex-t2,Hex-C	FBgn0002570,FBgn0020506,FBgn0000078,FBgn0042710,FBgn0001187
KEGG Pathway D.mel	path:map00640	Propanoate metabolism	26	5	0.339	1.3667	0.451	0.299054	0.955386	CG4586,Acox3,ACOX1,Scsalpha2,Ldh	FBgn0029924,FBgn0031813,FBgn0027572,FBgn0038708,FBgn0001258
KEGG Pathway D.mel	md:M00012	Glyoxylate cycle	8	2	0.135	1.7767	0.829	0.313343	0.968757	CG10748,CG14740	FBgn0036327,FBgn0037988
KEGG Pathway D.mel	md:M00032	Lysine degradation, lysine => saccharopine => acetoacetyl-CoA	8	2	0.135	1.7767	0.829	0.313343	0.968757	LKRSDH,Aldh7A1	FBgn0286198,FBgn0036857
KEGG Pathway D.mel	md:M00078	Heparan sulfate degradation	8	2	0.135	1.7767	0.829	0.313343	0.968757	CG15117,CG13397	FBgn0034417,FBgn0014417
KEGG Pathway D.mel	path:map00531	Glycosaminoglycan degradation	14	3	0.203	1.5229	0.607	0.313974	0.968757	Gal,CG15117,CG13397	FBgn0001089,FBgn0034417,FBgn0014417
SLIM2 GO BP	GO:0050890	cognition	147	23	1.557	1.112	0.153	0.324128	0.970296	Ddc,eas,Galphas,pum,rut,Rdl,drk,N,14-3-3zeta,cher,Nsun2,Inx7,SLC22A,HDAC4,MCU,vsg,Gclm,Gba1a,mbm,futsch,dikar,orb2,mil	FBgn0000422,FBgn0000536,FBgn0001123,FBgn0003165,FBgn0003301,FBgn0004244,FBgn0004638,FBgn0004647,FBgn0004907,FBgn0014141,FBgn0026079,FBgn0027106,FBgn0037140,FBgn0041210,FBgn0042185,FBgn0045823,FBgn0046114,FBgn0051148,FBgn0086912,FBgn0259108,FBgn0261934,FBgn0264307,FBgn0267366
SLIM2 GO BP	GO:0019098	reproductive behavior	93	15	1.016	1.1463	0.197	0.325536	0.970296	Abd-B,rut,y,Ebp,EbpIII,Esp,Drip,Adar,to,shep,fne,orb2,Pde1c,mil,InR	FBgn0000015,FBgn0003301,FBgn0004034,FBgn0004181,FBgn0011695,FBgn0013953,FBgn0015872,FBgn0026086,FBgn0039298,FBgn0052423,FBgn0086675,FBgn0264307,FBgn0264815,FBgn0267366,FBgn0283499
SLIM2 GO BP	GO:0006457	protein folding	100	16	1.083	1.1371	0.185	0.329636	0.970296	Hsc70-2,Hsc70-5,Hsp68,CG5504,Csp,14-3-3zeta,Hsp60B,Trap1,HIP-R,TrxT,Hsp60C,CG7387,CG7768,Droj2,CG9920,CG4538	FBgn0001217,FBgn0001220,FBgn0001230,FBgn0002174,FBgn0004179,FBgn0004907,FBgn0011244,FBgn0026761,FBgn0029676,FBgn0029752,FBgn0031728,FBgn0035852,FBgn0036415,FBgn0038145,FBgn0038200,FBgn0038745
SLIM2 GO MF	GO:0016810	hydrolase activity, acting on carbon-nitrogen (but not peptide) bonds	87	14	0.948	1.1437	0.194	0.337132	0.970296	Adar,CG6428,PGRP-SA,ChLD3,CG10474,Adgf-A,PGRP-LB,Adgf-C,CG17109,CG11089,CDase,HDAC4,Adgf-A2,CG32751	FBgn0026086,FBgn0029689,FBgn0030310,FBgn0032598,FBgn0034427,FBgn0036752,FBgn0037906,FBgn0038173,FBgn0039051,FBgn0039241,FBgn0039774,FBgn0041210,FBgn0043025,FBgn0052751
SLIM2 GO BP	GO:0042254	ribosome biogenesis	196	30	2.031	1.0878	0.121	0.337834	0.970296	kz,Mybbp1A,Mtr4,bys,ppan,Nnp-1,CG14805,Nmd3,l(1)G0045,l(1)G0020,CG8611,CG6999,CG5800,CG13097,CG6724,CG9246,CG1671,CG8545,Rrp42,CG5114,CG7728,CG10286,CG9799,CG32344,CG32409,CG32706,CG33158,mbm,Nop60B,pit	FBgn0001330,FBgn0001341,FBgn0001986,FBgn0010292,FBgn0010770,FBgn0022069,FBgn0023514,FBgn0023542,FBgn0026702,FBgn0027330,FBgn0027602,FBgn0030085,FBgn0030855,FBgn0032051,FBgn0032298,FBgn0032925,FBgn0033454,FBgn0033741,FBgn0034065,FBgn0036460,FBgn0036686,FBgn0037439,FBgn0038146,FBgn0052344,FBgn0052409,FBgn0052706,FBgn0053158,FBgn0086912,FBgn0259937,FBgn0266581
KEGG Pathway D.mel	path:map01040	Biosynthesis of unsaturated fatty acids	21	4	0.271	1.3537	0.437	0.341374	0.970296	CG4586,Acox3,ACOX1,CG9743	FBgn0029924,FBgn0031813,FBgn0027572,FBgn0039756
KEGG Pathway D.mel	path:map00982	Drug metabolism - cytochrome P450	54	9	0.609	1.1845	0.244	0.346697	0.970296	Ugt36D1,GstE6,Ugt49B1,GstO1,Aldh-III,Ugt35E1,Ugt37C2,Ugt37B1,GstE9	FBgn0032713,FBgn0063494,FBgn0027073,FBgn0035907,FBgn0010548,FBgn0040253,FBgn0040262,FBgn0026755,FBgn0063491
Preferred tissue	Tissue:8	salivary_gland	108	17	1.151	1.1187	0.162	0.347996	0.970296	ng1,Pig1,ng3,Drip,CG13748,Muc68Ca,CG12310,CG14636,CG3534,Ctl2,Tep2,CG32198,CG43139,CG43315,CG43861,asRNA:CR45136,LKRSDH	FBgn0002933,FBgn0003086,FBgn0010295,FBgn0015872,FBgn0033355,FBgn0036181,FBgn0036467,FBgn0037217,FBgn0038463,FBgn0039637,FBgn0041182,FBgn0052198,FBgn0262613,FBgn0263020,FBgn0264443,FBgn0266629,FBgn0286198
KEGG Pathway D.mel	path:map04213	Longevity regulating pathway - multiple species	41	7	0.474	1.2134	0.279	0.353291	0.970296	rut,CG9314,S6k,Ac76E,Hsc70-2,InR,Hsp68	FBgn0003301,FBgn0032061,FBgn0283472,FBgn0004852,FBgn0001217,FBgn0283499,FBgn0001230
KEGG Pathway D.mel	md:M00089	Triacylglycerol biosynthesis	15	3	0.203	1.4214	0.507	0.355086	0.970296	CG11425,CG12746,mdy	FBgn0037167,FBgn0037341,FBgn0004797
KEGG Pathway D.mel	path:map01212	Fatty acid metabolism	49	8	0.542	1.1603	0.214	0.383972	1	CG4586,Acox3,hll,whd,ACOX1,Acat2,CG3961,CG9743	FBgn0029924,FBgn0031813,FBgn0286723,FBgn0261862,FBgn0027572,FBgn0035203,FBgn0036821,FBgn0039756
SLIM2 GO BP	GO:0006839	mitochondrial transport	83	13	0.88	1.1131	0.155	0.384006	1	Hsp60B,Tim17b2,CG1628,Hsp60C,COX5BL,MME1,tomboy40,CG8728,Tpc2,Tim17b1,tomboy20,MCU,CG32832	FBgn0011244,FBgn0020371,FBgn0030218,FBgn0031728,FBgn0031831,FBgn0031881,FBgn0033074,FBgn0033235,FBgn0035078,FBgn0037310,FBgn0037828,FBgn0042185,FBgn0052832
KEGG Pathway D.mel	path:map00980	Metabolism of xenobiotics by cytochrome P450	56	9	0.609	1.1422	0.192	0.388949	1	Ugt36D1,GstE6,Ugt49B1,GstO1,Aldh-III,Ugt35E1,Ugt37C2,Ugt37B1,GstE9	FBgn0032713,FBgn0063494,FBgn0027073,FBgn0035907,FBgn0010548,FBgn0040253,FBgn0040262,FBgn0026755,FBgn0063491
Preferred tissue	Tissue:1	accessory_gland	70	11	0.745	1.1168	0.159	0.396279	1	Cyp4e1,CG3604,CG8708,Cyp4p3,CG15117,Mgat1,Adgf-C,sit,Pgant4,CG32425,CG34447	FBgn0015034,FBgn0031562,FBgn0033271,FBgn0033397,FBgn0034417,FBgn0034521,FBgn0038173,FBgn0038986,FBgn0051956,FBgn0052425,FBgn0085476
KEGG Pathway D.mel	path:map00900	Terpenoid backbone biosynthesis	23	4	0.271	1.236	0.306	0.409301	1	CG9360,Fpps,Acat2,Hmgcr	FBgn0030332,FBgn0025373,FBgn0035203,FBgn0263782
KEGG Pathway D.mel	md:M00959	Guanine ribonucleotide degradation, GMP => Urate	10	2	0.135	1.4214	0.507	0.421151	1	veil,AOX2	FBgn0034225,FBgn0038348
KEGG Pathway D.mel	path:map04068	FoxO signaling pathway	58	9	0.609	1.1028	0.141	0.431427	1	Atg8a,Art2,CG9314,drk,CG11658,SAK,tefu,Atg8b,InR	FBgn0052672,FBgn0031592,FBgn0032061,FBgn0004638,FBgn0036196,FBgn0026371,FBgn0045035,FBgn0038539,FBgn0283499
KEGG Pathway D.mel	md:M00011	Citrate cycle, second carbon oxidation, 2-oxoglutarate => oxaloacetate	17	3	0.203	1.2542	0.327	0.43589	1	Fum3,CG10748,Scsalpha2	FBgn0036162,FBgn0036327,FBgn0038708
KEGG Pathway D.mel	path:map00730	Thiamine metabolism	17	3	0.203	1.2542	0.327	0.43589	1	Alp11,Alp6,Alp9	FBgn0030661,FBgn0033423,FBgn0035620
KEGG Pathway D.mel	path:map00514	Other types of O-glycan biosynthesis	31	5	0.339	1.1463	0.197	0.446705	1	CG31776,CG8708,CG10000,Pgant35A,Pgant4	FBgn0051776,FBgn0033271,FBgn0039596,FBgn0001970,FBgn0051956
KEGG Pathway D.mel	path:map04146	peroxisome	80	12	0.812	1.066	0.092	0.453568	1	CG4586,Abcd3,Acox3,CG9314,CG1441,ACOX1,CG30427,Best2,CG3961,AOX2,CG17560,CG12268	FBgn0029924,FBgn0031069,FBgn0031813,FBgn0032061,FBgn0033464,FBgn0027572,FBgn0043792,FBgn0035696,FBgn0036821,FBgn0038348,FBgn0038450,FBgn0039131
KEGG Pathway D.mel	path:map00983	Drug metabolism - other enzymes	81	12	0.812	1.0529	0.074	0.47166	1	Ugt36D1,GstE6,CG15117,Ugt49B1,GstO1,AOX2,ras,bur,Ugt35E1,Ugt37C2,Ugt37B1,GstE9	FBgn0032713,FBgn0063494,FBgn0034417,FBgn0027073,FBgn0035907,FBgn0038348,FBgn0003204,FBgn0000239,FBgn0040253,FBgn0040262,FBgn0026755,FBgn0063491
KEGG Pathway D.mel	path:map04512	ECM-receptor interaction	11	2	0.135	1.2922	0.37	0.471751	1	vkg,Col4a1	FBgn0016075,FBgn0000299
SLIM2 GO MF	GO:0048018	receptor ligand activity	74	11	0.745	1.0564	0.079	0.472327	1	spz,tsl,Sema1a,Sema2a,Crz,Sema1b,ETH,Adgf-A,Adgf-C,Gbp3,Adgf-A2	FBgn0003495,FBgn0003867,FBgn0011259,FBgn0011260,FBgn0013767,FBgn0016059,FBgn0028738,FBgn0036752,FBgn0038173,FBgn0039031,FBgn0043025
KEGG Pathway D.mel	path:map00030	Pentose phosphate pathway	18	3	0.203	1.1845	0.244	0.474884	1	Zw,fbp,Ald1	FBgn0004057,FBgn0032820,FBgn0000064
KEGG Pathway D.mel	path:map00350	Tyrosine metabolism	18	3	0.203	1.1845	0.244	0.474884	1	Ddc,yellow-f2,Aldh-III	FBgn0000422,FBgn0038105,FBgn0010548
SLIM2 GO BP	GO:0071806	protein transmembrane transport	39	6	0.406	1.0934	0.129	0.475343	1	Hsp60B,Tim17b2,Hsp60C,tomboy40,Tim17b1,tomboy20	FBgn0011244,FBgn0020371,FBgn0031728,FBgn0033074,FBgn0037310,FBgn0037828
SLIM2 GO MF	GO:0005200	structural constituent of cytoskeleton	25	4	0.271	1.1371	0.185	0.475667	1	betaTub85D,betaTub97EF,CG32819,CG32820	FBgn0003889,FBgn0003890,FBgn0052819,FBgn0052820
SLIM2 GO MF	GO:0016491	oxidoreductase activity	535	76	5.146	1.0096	0.014	0.483232	1	cn,Eip71CD,Ldh,ras,Uro,v,Zw,Aldh-III,mt:ND6,Cyp4c3,Cyp4e1,Cyp4e3,Cyp9b1,Cpr,Gpo1,Cyp6g1,CG5009,TrxT,CG4586,CG9360,Cyp318a1,CG1998,CG11162,CG1434,CG9518,CG9514,AIF,Cyp28d2,CG9527,COX5BL,CG9314,CG6287,CG9265,COX4L,Cyp6w1,Cyp6u1,Cyp4p3,CG1441,CG10814,CG8399,CG8303,CG9010,Sardh,CG8517,Cyp6d2,Fmo-1,GstO1,Plod,CG7560,CG10748,CG7724,Aldh7A1,COX7AL,Cyp12e1,Ho,Cyp313a5,Cyp313a2,Cyp6d5,AOX2,CG17560,CG4335,…	FBgn0000337,FBgn0000565,FBgn0001258,FBgn0003204,FBgn0003961,FBgn0003965,FBgn0004057,FBgn0010548,FBgn0013685,FBgn0015032,FBgn0015034,FBgn0015035,FBgn0015038,FBgn0015623,FBgn0022160,FBgn0025454,FBgn0027572,FBgn0029752,FBgn0029924,FBgn0030332,FBgn0030369,FBgn0030485,FBgn0030509,FBgn0030554,FBgn0030590,FBgn0030592,FBgn0031392,FBgn0031688,FBgn0031813,FBgn0031831,FBgn0032061,FBgn0032350,FBgn0032910,FBg…
SLIM2 GO MF	GO:0016829	lyase activity	104	15	1.016	1.025	0.036	0.50169	1	Ald1,Ddc,rut,Ac76E,Odc1,Pisd,CG2540,CG1486,Fum3,CG8745,CG4306,CAH7,CARPB,CG33958,FeCH	FBgn0000064,FBgn0000422,FBgn0003301,FBgn0004852,FBgn0013307,FBgn0026576,FBgn0030411,FBgn0031174,FBgn0036162,FBgn0036381,FBgn0036787,FBgn0037788,FBgn0052698,FBgn0053958,FBgn0266268
KEGG Pathway D.mel	path:map00020	Citrate cycle (TCA cycle)	33	5	0.339	1.0768	0.107	0.504121	1	ATPCL,Fum3,CG10748,CG14740,Scsalpha2	FBgn0020236,FBgn0036162,FBgn0036327,FBgn0037988,FBgn0038708
KEGG Pathway D.mel	md:M00009	Citrate cycle (TCA cycle, Krebs cycle)	26	4	0.271	1.0934	0.129	0.507778	1	Fum3,CG10748,CG14740,Scsalpha2	FBgn0036162,FBgn0036327,FBgn0037988,FBgn0038708
KEGG Pathway D.mel	md:M00154	Cytochrome c oxidase	19	3	0.203	1.1222	0.166	0.512581	1	COX5BL,COX4L,COX7AL	FBgn0031831,FBgn0033020,FBgn0037579
KEGG Pathway D.mel	path:map00052	Galactose metabolism	27	4	0.271	1.0529	0.074	0.538972	1	Gal,Mal-A1,Hex-t2,Hex-C	FBgn0001089,FBgn0002570,FBgn0042710,FBgn0001187
KEGG Pathway D.mel	path:map01250	Biosynthesis of nucleotide sugars	27	4	0.271	1.0529	0.074	0.538972	1	mmy,sgl,Hex-t2,Hex-C	FBgn0259749,FBgn0261445,FBgn0042710,FBgn0001187
KEGG Pathway D.mel	path:map03018	RNA degradation	56	8	0.542	1.0153	0.022	0.53993	1	pcm,Hsp60C,Hsc70-5,Rrp42,Dis3,Hsp60B,Mtr4,Not1	FBgn0020261,FBgn0031728,FBgn0001220,FBgn0034065,FBgn0039183,FBgn0011244,FBgn0001986,FBgn0085436
KEGG Pathway D.mel	path:map00061	Fatty acid biosynthesis	13	2	0.135	1.0934	0.129	0.56442	1	hll,CG3961	FBgn0286723,FBgn0036821
KEGG Pathway D.mel	path:map04320	Dorso-ventral axis formation	28	4	0.271	1.0153	0.022	0.569127	1	N,drk,orb2,br	FBgn0004647,FBgn0004638,FBgn0264307,FBgn0283451
KEGG Pathway D.mel	path:map00630	Glyoxylate and dicarboxylate metabolism	29	4	0.271	0.9803	-0.029	0.598149	1	CG9314,Acat2,CG10748,CG14740	FBgn0032061,FBgn0035203,FBgn0036327,FBgn0037988
KEGG Pathway D.mel	path:map00590	Arachidonic acid metabolism	14	2	0.135	1.0153	0.022	0.606161	1	CG14507,CG17636	FBgn0039655,FBgn0025837
KEGG Pathway D.mel	path:map01232	Nucleotide metabolism	52	7	0.474	0.9567	-0.064	0.61108	1	veil,Adgf-A,Adgf-C,AOX2,ras,bur,Adgf-A2	FBgn0034225,FBgn0036752,FBgn0038173,FBgn0038348,FBgn0003204,FBgn0000239,FBgn0043025
KEGG Pathway D.mel	path:map00561	Glycerolipid metabolism	38	5	0.339	0.9351	-0.097	0.635204	1	Dgat2,Aldh7A1,CG11425,CG12746,mdy	FBgn0033215,FBgn0036857,FBgn0037167,FBgn0037341,FBgn0004797
KEGG Pathway D.mel	md:M00065	GPI-anchor biosynthesis, core oligosaccharide	15	2	0.135	0.9476	-0.078	0.644788	1	PIG-O,PIG-Wb	FBgn0034346,FBgn0035265
KEGG Pathway D.mel	path:map00220	Arginine biosynthesis	15	2	0.135	0.9476	-0.078	0.644788	1	Ass,CG17109	FBgn0026565,FBgn0039051
SLIM2 GO BP	GO:0006091	generation of precursor metabolites and energy	182	24	1.625	0.9372	-0.094	0.667582	1	Ald1,Hex-C,N,Pglym78,Gpo1,CG5009,AIF,CG2964,COX5BL,COX4L,CG14757,CG9010,Fum3,CG10748,Gbs-70E,COX7AL,CG14740,Scsalpha2,ND-20L,Hex-t2,Tpi,Invadolysin,Cyt-c-d,Atg1	FBgn0000064,FBgn0001187,FBgn0004647,FBgn0014869,FBgn0022160,FBgn0027572,FBgn0031392,FBgn0031462,FBgn0031831,FBgn0033020,FBgn0033274,FBgn0034173,FBgn0036162,FBgn0036327,FBgn0036428,FBgn0037579,FBgn0037988,FBgn0038708,FBgn0039669,FBgn0042710,FBgn0086355,FBgn0086359,FBgn0086907,FBgn0260945
KEGG Pathway D.mel	md:M00160	V-type ATPase, eukaryotes	24	3	0.203	0.8884	-0.171	0.676425	1	Vha100-5,Vha68-3,VhaAC39-2	FBgn0032373,FBgn0032464,FBgn0039058
SLIM2 GO BP	GO:0006520	cellular amino acid metabolic process	161	21	1.422	0.927	-0.109	0.681296	1	cn,Ddc,e,Eip71CD,v,y,Odc1,CG11899,Ass,LeuRS-m,CG6428,CG6287,Sardh,AhcyL1,Plod,CG7560,yellow-f2,CG17109,CG31013,PH4alphaPV,LKRSDH	FBgn0000337,FBgn0000422,FBgn0000527,FBgn0000565,FBgn0003965,FBgn0004034,FBgn0013307,FBgn0014427,FBgn0026565,FBgn0027085,FBgn0029689,FBgn0032350,FBgn0034276,FBgn0035371,FBgn0036147,FBgn0036157,FBgn0038105,FBgn0039051,FBgn0051013,FBgn0051015,FBgn0286198
Preferred tissue	Tissue:5	imaginal_disc	79	10	0.677	0.8996	-0.153	0.689984	1	grn,ImpE2,nkd,N,ci,heph,CG2861,CG15040,Cpr65Ec,rn	FBgn0001138,FBgn0001254,FBgn0002945,FBgn0004647,FBgn0004859,FBgn0011224,FBgn0029728,FBgn0030940,FBgn0035737,FBgn0267337
KEGG Pathway D.mel	path:map00790	Folate biosynthesis	33	4	0.271	0.8615	-0.215	0.70174	1	Fpgs,Alp11,Alp6,Alp9	FBgn0030407,FBgn0030661,FBgn0033423,FBgn0035620
SLIM2 GO CC	GO:0005773	vacuole	133	17	1.151	0.9084	-0.139	0.703598	1	Gal,Rab32,N,Pgcl,LManII,LManIV,LManV,Vha100-5,Vha68-3,CG6347,CG10474,dsb,Hmt-1,Atg8b,VhaAC39-2,CG15533,Atg8a	FBgn0001089,FBgn0002567,FBgn0004647,FBgn0011822,FBgn0027611,FBgn0032067,FBgn0032068,FBgn0032373,FBgn0032464,FBgn0033874,FBgn0034427,FBgn0035290,FBgn0038376,FBgn0038539,FBgn0039058,FBgn0039768,FBgn0052672
KEGG Pathway D.mel	path:map04136	Autophagy - other	25	3	0.203	0.8528	-0.23	0.703802	1	Atg8a,Atg1,Atg8b	FBgn0052672,FBgn0260945,FBgn0038539
KEGG Pathway D.mel	md:M00158	F-type ATPase, eukaryotes	17	2	0.135	0.8361	-0.258	0.712945	1	ATPsynGL,ATPsynG	FBgn0031941,FBgn0010612
KEGG Pathway D.mel	path:map01210	2-Oxocarboxylic acid metabolism	17	2	0.135	0.8361	-0.258	0.712945	1	CG14740,CG17109	FBgn0037988,FBgn0039051
KEGG Pathway D.mel	path:map04520	adherens junction	34	4	0.271	0.8361	-0.258	0.72438	1	ed,shg,cpa,alpha-Cat	FBgn0000547,FBgn0003391,FBgn0034577,FBgn0010215
SLIM2 GO MF	GO:0016757	transferase activity, transferring glycosyl groups	160	20	1.354	0.8884	-0.171	0.75052	1	Pgant35A,Prat,Ugt37B1,Ugt49B1,Tnks,beta4GalNAcTA,CG33090,CG9220,GlcAT-S,Ugt36D1,CG8708,Mgat1,Alg1,CG10000,Ugt35E1,Ugt37C2,Prat2,Gba1a,CG31776,Pgant4	FBgn0001970,FBgn0004901,FBgn0026755,FBgn0027073,FBgn0027508,FBgn0027538,FBgn0028916,FBgn0030662,FBgn0032135,FBgn0032713,FBgn0033271,FBgn0034521,FBgn0038552,FBgn0039596,FBgn0040253,FBgn0040262,FBgn0041194,FBgn0051148,FBgn0051776,FBgn0051956
KEGG Pathway D.mel	path:map00250	Alanine, aspartate and glutamate metabolism	27	3	0.203	0.7897	-0.341	0.75317	1	Prat2,Ass,Prat	FBgn0041194,FBgn0026565,FBgn0004901
KEGG Pathway D.mel	path:map04145	Phagosome	61	7	0.474	0.8156	-0.294	0.773641	1	Vha100-5,Vha68-3,betaTub85D,VhaAC39-2,betaTub97EF,Sdic2,SdicC	FBgn0032373,FBgn0032464,FBgn0003889,FBgn0039058,FBgn0003890,FBgn0053497,FBgn0283434
SLIM2 GO MF	GO:0016791	phosphatase activity	155	19	1.286	0.8712	-0.199	0.776112	1	eya,janB,twe,Pp1-13C,Ptp69D,CG15739,Alp11,fbp,Alp6,veil,Ppm1,CG2277,Alp9,CG11425,CG12746,CG14297,fig,CG18662,ocn	FBgn0000320,FBgn0001281,FBgn0002673,FBgn0003132,FBgn0014007,FBgn0030347,FBgn0030661,FBgn0032820,FBgn0033423,FBgn0034225,FBgn0035143,FBgn0035204,FBgn0035620,FBgn0037167,FBgn0037341,FBgn0038655,FBgn0039694,FBgn0040963,FBgn0041102
SLIM2 GO BP	GO:0061061	muscle structure development	210	26	1.76	0.8799	-0.185	0.789241	1	Abd-B,Col4a1,eya,ed,Ldh,Kr,Mp20,spz,ttk,N,bt,cher,Pglym78,vkg,WASp,CG5800,Zasp66,Whamy,rols,tmod,Tpi,sls,CG43897,br,S6k,InR	FBgn0000015,FBgn0000299,FBgn0000320,FBgn0000547,FBgn0001258,FBgn0001325,FBgn0002789,FBgn0003495,FBgn0003870,FBgn0004647,FBgn0005666,FBgn0014141,FBgn0014869,FBgn0016075,FBgn0024273,FBgn0030855,FBgn0035917,FBgn0037750,FBgn0041096,FBgn0082582,FBgn0086355,FBgn0086906,FBgn0264489,FBgn0283451,FBgn0283472,FBgn0283499
KEGG Pathway D.mel	path:map04341	Hedgehog signaling pathway - fly	30	3	0.203	0.7107	-0.493	0.814548	1	ihog,SkpF,ci	FBgn0031872,FBgn0034863,FBgn0004859
SLIM2 GO BP	GO:0006997	nucleus organization	64	7	0.474	0.7773	-0.363	0.814997	1	twe,ProtA,jumu,Nup205,Prtl99C,Mst77F,mamo	FBgn0002673,FBgn0013300,FBgn0015396,FBgn0031078,FBgn0039707,FBgn0086915,FBgn0267033
SLIM2 GO MF	GO:0042393	histone binding	64	7	0.474	0.7773	-0.363	0.814997	1	E(bx),CG9246,d4,Mapmodulin,upSET,cal1,mil	FBgn0000541,FBgn0032925,FBgn0033015,FBgn0034282,FBgn0036398,FBgn0038478,FBgn0267366
SLIM2 GO MF	GO:0016765	transferase activity, transferring alkyl or aryl (other than methyl) groups	57	6	0.406	0.7481	-0.419	0.831813	1	Fpps,GstO1,Coq2,SpdS,GstE9,GstE6	FBgn0025373,FBgn0035907,FBgn0037574,FBgn0037723,FBgn0063491,FBgn0063494
KEGG Pathway D.mel	path:map00563	Glycosylphosphatidylinositol (GPI)-anchor biosynthesis	22	2	0.135	0.6461	-0.63	0.836573	1	PIG-O,PIG-Wb	FBgn0034346,FBgn0035265
KEGG Pathway D.mel	path:map00981	Insect hormone biosynthesis	22	2	0.135	0.6461	-0.63	0.836573	1	CG9360,CG15739	FBgn0030332,FBgn0030347
KEGG Pathway D.mel	path:map00565	Ether lipid metabolism	23	2	0.135	0.618	-0.694	0.854607	1	CG11425,CG14507	FBgn0037167,FBgn0039655
SLIM2 GO MF	GO:0016853	isomerase activity	87	9	0.609	0.7352	-0.444	0.880055	1	y,Top1,Pglym78,CG9008,CG7768,CG7724,yellow-f2,Tpi,Nop60B	FBgn0004034,FBgn0004924,FBgn0014869,FBgn0028540,FBgn0036415,FBgn0036698,FBgn0038105,FBgn0086355,FBgn0259937
SLIM2 GO BP	GO:0007005	mitochondrion organization	177	20	1.354	0.803	-0.317	0.883056	1	Hsc70-5,CG5504,Hsp60B,Tim17b2,Spg7,Taz,Hsp60C,mtDNA-helicase,tomboy40,CG8728,CG14757,CG7387,CG6512,Tim17b1,COX7AL,tomboy20,Atg8b,ND-20L,Atg8a,bor	FBgn0001220,FBgn0002174,FBgn0011244,FBgn0020371,FBgn0024992,FBgn0026619,FBgn0031728,FBgn0032154,FBgn0033074,FBgn0033235,FBgn0033274,FBgn0035852,FBgn0036702,FBgn0037310,FBgn0037579,FBgn0037828,FBgn0038539,FBgn0039669,FBgn0052672,FBgn0287225
KEGG Pathway D.mel	path:map04624	Toll and Imd signaling pathway	62	6	0.406	0.6878	-0.54	0.885893	1	PGRP-SA,Def,Drsl2,PGRP-LB,SPE,spz	FBgn0030310,FBgn0010385,FBgn0052279,FBgn0037906,FBgn0039102,FBgn0003495
SLIM2 GO MF	GO:0008092	cytoskeletal protein binding	274	32	2.167	0.83	-0.269	0.895152	1	shg,Ten-m,bt,alpha-Cat,cher,syd,WASp,Eb1,pod1,CG15306,feo,CG11584,CG2955,CG12964,CG15097,cpa,CG2113,Zasp66,Whamy,CG8907,Atg8b,Mink,cmet,Mst27D,CG32371,Atg8a,tmod,sls,apolpp,futsch,CG43737,CG43897	FBgn0003391,FBgn0004449,FBgn0005666,FBgn0010215,FBgn0014141,FBgn0024187,FBgn0024273,FBgn0027066,FBgn0029903,FBgn0030191,FBgn0030241,FBgn0030541,FBgn0031585,FBgn0034022,FBgn0034396,FBgn0034577,FBgn0035384,FBgn0035917,FBgn0037750,FBgn0038466,FBgn0038539,FBgn0039250,FBgn0040232,FBgn0051907,FBgn0052371,FBgn0052672,FBgn0082582,FBgn0086906,FBgn0087002,FBgn0259108,FBgn0263994,FBgn0264489
SLIM2 GO BP	GO:0045454	cell redox homeostasis	37	3	0.203	0.5762	-0.795	0.909248	1	l(2)01289,TrxT,CG8517	FBgn0010482,FBgn0029752,FBgn0034472
KEGG Pathway D.mel	path:map04350	TGF-beta signaling pathway	37	3	0.203	0.5762	-0.795	0.909248	1	loh,SkpF,S6k	FBgn0032252,FBgn0034863,FBgn0283472
SLIM2 GO CC	GO:0030054	cell junction	150	16	1.083	0.7581	-0.4	0.911694	1	ed,shg,N,alpha-Cat,Nrx-IV,CadN,Inx7,cpa,Cont,rols,mesh,CG31988,chas,CG43897,Inx3,CG45049	FBgn0000547,FBgn0003391,FBgn0004647,FBgn0010215,FBgn0013997,FBgn0015609,FBgn0027106,FBgn0034577,FBgn0037240,FBgn0041096,FBgn0051004,FBgn0051988,FBgn0263258,FBgn0264489,FBgn0265274,FBgn0266409
KEGG Pathway D.mel	path:map04214	Apoptosis - fly	57	5	0.339	0.6234	-0.682	0.918525	1	betaNACtes1,AIF,Cyt-c-d,tefu,br	FBgn0030538,FBgn0031392,FBgn0086907,FBgn0045035,FBgn0283451
KEGG Pathway D.mel	path:map00513	Various types of N-glycan biosynthesis	28	2	0.135	0.5076	-0.978	0.920296	1	Mgat1,Alg1	FBgn0034521,FBgn0038552
SLIM2 GO BP	GO:0007600	sensory perception	137	14	0.948	0.7263	-0.461	0.928619	1	Galphas,drk,Eb1,Cyp6w1,Obp56d,Obp56e,CG14636,Root,Obp99a,Obp99c,Obp99b,Obp56b,Tmhs,Ggamma30A	FBgn0001123,FBgn0004638,FBgn0027066,FBgn0033065,FBgn0034470,FBgn0034471,FBgn0037217,FBgn0039152,FBgn0039678,FBgn0039682,FBgn0039685,FBgn0046880,FBgn0262624,FBgn0267252
SLIM2 GO BP	GO:0006401	RNA catabolic process	95	9	0.609	0.6733	-0.571	0.93202	1	Mtr4,pum,pcm,MTPAP,Rrp42,CG13928,Dis3,Marf1,Not1	FBgn0001986,FBgn0003165,FBgn0020261,FBgn0024360,FBgn0034065,FBgn0035246,FBgn0039183,FBgn0039972,FBgn0085436
SLIM2 GO MF	GO:0046872	metal ion binding	884	110	7.448	0.8844	-0.177	0.935519	1	Gart,Amy-d,ftz-f1,grn,Mlc1,nkd,shg,svp,trx,v,Syt1,N,brat,TpnC73F,Hr38,Cyp4c3,Cyp4e1,Cyp4e3,Cyp9b1,CadN,RpI1,Gpo1,Spg7,CG2681,Cyp6g1,SF1,CG9014,Usp16-45,CG17717,CG14441,PGRP-SA,ATP7,Cyp318a1,CG1998,CG11162,CG9981,CG4301,CG2964,Cyp28d2,TpnC25D,CG7025,CG4017,CG17633,d4,Cyp6w1,Cyp6u1,CG8728,CG14757,Cyp4p3,CG17019,S-Lap7,S-Lap8,veil,CG10916,Cyp6d2,Mmp1,CG8564,CG8563,CG8562,CG8560,S-Lap1,CG12362,Plod,C…	FBgn0000053,FBgn0000078,FBgn0001078,FBgn0001138,FBgn0002772,FBgn0002945,FBgn0003391,FBgn0003651,FBgn0003862,FBgn0003965,FBgn0004242,FBgn0004647,FBgn0010300,FBgn0010424,FBgn0014859,FBgn0015032,FBgn0015034,FBgn0015035,FBgn0015038,FBgn0015609,FBgn0019938,FBgn0022160,FBgn0024992,FBgn0024997,FBgn0025454,FBgn0025571,FBgn0028847,FBgn0029763,FBgn0029877,FBgn0029895,FBgn0030310,FBgn0030343,FBgn0030369,FBg…
SLIM2 GO BP	GO:0016073	snRNA metabolic process	30	2	0.135	0.4738	-1.078	0.937739	1	Rrp42,Nop60B	FBgn0034065,FBgn0259937
KEGG Pathway D.mel	path:map03020	RNA polymerase	30	2	0.135	0.4738	-1.078	0.937739	1	Polr3A,RpI1	FBgn0030687,FBgn0019938
SLIM2 GO BP	GO:0000226	microtubule cytoskeleton organization	295	33	2.234	0.795	-0.331	0.940568	1	Map205,betaTub85D,betaTub97EF,Mst84Da,Mst84Db,Ten-m,14-3-3zeta,heph,Mtor,mael,WASp,SAK,Eb1,CG15306,feo,CG2955,CG10859,CG17669,nsr,Whamy,Dnali1,CG15923,Root,Mink,Mst27D,CG32371,ssp7,CG32819,CG32820,Invadolysin,futsch,l(2)41Ab,orb2	FBgn0002645,FBgn0003889,FBgn0003890,FBgn0004172,FBgn0004173,FBgn0004449,FBgn0004907,FBgn0011224,FBgn0013756,FBgn0016034,FBgn0024273,FBgn0026371,FBgn0027066,FBgn0030191,FBgn0030241,FBgn0031585,FBgn0032520,FBgn0034352,FBgn0034740,FBgn0037750,FBgn0037962,FBgn0038814,FBgn0039152,FBgn0039250,FBgn0051907,FBgn0052371,FBgn0052667,FBgn0052819,FBgn0052820,FBgn0086359,FBgn0259108,FBgn0262123,FBgn0264307
SLIM2 GO MF	GO:0045182	translation regulator activity	88	8	0.542	0.6461	-0.63	0.940913	1	pum,brat,heph,eIF4H2,eIF4EHP,mEFG1,orb2,eIF4E3	FBgn0003165,FBgn0010300,FBgn0011224,FBgn0039797,FBgn0053100,FBgn0263133,FBgn0264307,FBgn0265089
KEGG Pathway D.mel	path:map04150	mTOR signaling pathway	88	8	0.542	0.6461	-0.63	0.940913	1	Vha68-3,drk,S6k,eIF4E3,Atg1,mnd,InR,eIF4EHP	FBgn0032464,FBgn0004638,FBgn0283472,FBgn0265089,FBgn0260945,FBgn0002778,FBgn0283499,FBgn0053100
KEGG Pathway D.mel	path:map03250	Viral life cycle - HIV-1	31	2	0.135	0.4585	-1.125	0.945038	1	Fur2,CycT	FBgn0004598,FBgn0025455
SLIM2 GO BP	GO:0051604	protein maturation	80	7	0.474	0.6219	-0.685	0.945607	1	Fur2,Pgcl,Spase25,Naa15-16,CG8728,CG6512,Naa30B	FBgn0004598,FBgn0011822,FBgn0030306,FBgn0031020,FBgn0033235,FBgn0036702,FBgn0052319
SLIM2 GO BP	GO:0002520	immune system development	98	9	0.609	0.6527	-0.616	0.945733	1	E(bx),shg,N,cher,lolal,PGRP-SA,Hand,Adgf-A,PGRP-LB	FBgn0000541,FBgn0003391,FBgn0004647,FBgn0014141,FBgn0022238,FBgn0030310,FBgn0032209,FBgn0036752,FBgn0037906
SLIM2 GO BP	GO:0061024	membrane organization	200	21	1.422	0.7462	-0.422	0.946294	1	twe,Syt1,Ten-m,Nrx-IV,WASp,Taz,pod1,CG9981,CG4301,fusl,CG9175,CG9084,scramb2,CG6527,CG6512,tomboy20,CDase,Rtnl1,Nost,nwk,PI4KIIIalpha	FBgn0002673,FBgn0004242,FBgn0004449,FBgn0013997,FBgn0024273,FBgn0026619,FBgn0029903,FBgn0030746,FBgn0030747,FBgn0031702,FBgn0031779,FBgn0033582,FBgn0035390,FBgn0036085,FBgn0036702,FBgn0037828,FBgn0039774,FBgn0053113,FBgn0259734,FBgn0263456,FBgn0267350
SLIM2 GO MF	GO:0060090	molecular adaptor activity	53	4	0.271	0.5364	-0.899	0.952083	1	drk,syd,pod1,cal1	FBgn0004638,FBgn0024187,FBgn0029903,FBgn0038478
SLIM2 GO BP	GO:0006955	immune response	252	27	1.828	0.7615	-0.393	0.953922	1	eya,E(bx),spz,ci,Def,AttA,Lectin-galC1,Crag,Eph,Eb1,Atf3,PGRP-SA,Hayan,Zir,slif,PGRP-LB,AttD,tHMG1,tHMG2,SPE,Tep3,Tep2,Tep1,AttB,tefu,Ptip,CG42259	FBgn0000320,FBgn0000541,FBgn0003495,FBgn0004859,FBgn0010385,FBgn0012042,FBgn0016675,FBgn0025864,FBgn0025936,FBgn0027066,FBgn0028550,FBgn0030310,FBgn0030925,FBgn0031216,FBgn0037203,FBgn0037906,FBgn0038530,FBgn0038978,FBgn0038979,FBgn0039102,FBgn0041181,FBgn0041182,FBgn0041183,FBgn0041581,FBgn0045035,FBgn0052133,FBgn0266569
SLIM2 GO BP	GO:0009306	protein secretion	73	6	0.406	0.5841	-0.776	0.955263	1	Crag,Tango10,CG15399,CG9175,CG6405,ksh	FBgn0025864,FBgn0030330,FBgn0031460,FBgn0031779,FBgn0032428,FBgn0040890
SLIM2 GO CC	GO:0005856	cytoskeleton	405	46	3.114	0.8072	-0.309	0.956067	1	sti,Map205,twe,Mlc1,betaTub85D,betaTub97EF,bt,alpha-Cat,Myo61F,Arp53D,Mtor,cher,dj,WASp,Cdlc2,SAK,Eb1,pod1,CG15306,feo,CG11584,CG17003,CG2955,TpnC25D,sip2,aust,CG10859,cpa,CG16837,CG2113,CG7276,Dnali1,Root,Mink,cmet,Mst27D,CG32371,Sdic2,sls,futsch,Mlp60A,l(2)41Ab,Rbp,CG43737,CG43897,SdicC	FBgn0002466,FBgn0002645,FBgn0002673,FBgn0002772,FBgn0003889,FBgn0003890,FBgn0005666,FBgn0010215,FBgn0010246,FBgn0011743,FBgn0013756,FBgn0014141,FBgn0019828,FBgn0024273,FBgn0026141,FBgn0026371,FBgn0027066,FBgn0029903,FBgn0030191,FBgn0030241,FBgn0030541,FBgn0031082,FBgn0031585,FBgn0031692,FBgn0031878,FBgn0032104,FBgn0032520,FBgn0034577,FBgn0035009,FBgn0035384,FBgn0036499,FBgn0037962,FBgn0039152,FBg…
KEGG Pathway D.mel	path:map00280	Valine, leucine and isoleucine degradation	33	2	0.135	0.4307	-1.215	0.957262	1	Acat2,Aldh7A1	FBgn0035203,FBgn0036857
KEGG Pathway D.mel	path:map04137	Mitophagy - animal	33	2	0.135	0.4307	-1.215	0.957262	1	Atg8a,Atg8b	FBgn0052672,FBgn0038539
SLIM2 GO BP	GO:0009100	glycoprotein metabolic process	129	12	0.812	0.6611	-0.597	0.961175	1	LManII,CG9220,LManIV,LManV,GlcAT-S,CG8708,CG10474,Mgat1,Alg1,Pgant4,mmy,sgl	FBgn0027611,FBgn0030662,FBgn0032067,FBgn0032068,FBgn0032135,FBgn0033271,FBgn0034427,FBgn0034521,FBgn0038552,FBgn0051956,FBgn0259749,FBgn0261445
SLIM2 GO BP	GO:0007626	locomotory behavior	164	16	1.083	0.6934	-0.528	0.962216	1	e,Syt1,Sema2a,Ork1,Gpo1,Adar,Eb1,beta4GalNAcTA,Zip42C.1,Mgat1,Gba1a,shep,mbm,SERCA,Hmgcr,InR	FBgn0000527,FBgn0004242,FBgn0011260,FBgn0017561,FBgn0022160,FBgn0026086,FBgn0027066,FBgn0027538,FBgn0033096,FBgn0034521,FBgn0051148,FBgn0052423,FBgn0086912,FBgn0263006,FBgn0263782,FBgn0283499
KEGG Pathway D.mel	path:map00510	N-Glycan biosynthesis	34	2	0.135	0.4181	-1.258	0.962352	1	Mgat1,Alg1	FBgn0034521,FBgn0038552
SLIM2 GO BP	GO:0060541	respiratory system development	240	25	1.693	0.7403	-0.434	0.963442	1	Abd-B,ed,Pgant35A,shg,ttk,drk,N,ci,hdc,Nrx-IV,lolal,Rbcn-3A,foi,Hsp60C,reb,exp,Mmp1,apn,VhaAC39-2,dpy,pan,jing,mmy,sgl,InR	FBgn0000015,FBgn0000547,FBgn0001970,FBgn0003391,FBgn0003870,FBgn0004638,FBgn0004647,FBgn0004859,FBgn0010113,FBgn0013997,FBgn0022238,FBgn0023458,FBgn0024236,FBgn0031728,FBgn0033667,FBgn0033668,FBgn0035049,FBgn0038132,FBgn0039058,FBgn0053196,FBgn0085432,FBgn0086655,FBgn0259749,FBgn0261445,FBgn0283499
KEGG Pathway D.mel	path:map00190	Oxidative phosphorylation	122	11	0.745	0.6408	-0.642	0.966044	1	COX5BL,ATPsynGL,Vha100-5,Vha68-3,Cyt-c-d,COX4L,COX7AL,VhaAC39-2,ND-20L,ATPsynG,ND6	FBgn0031831,FBgn0031941,FBgn0032373,FBgn0032464,FBgn0086907,FBgn0033020,FBgn0037579,FBgn0039058,FBgn0039669,FBgn0010612,FBgn0013685
KEGG Pathway D.mel	path:map04140	Autophagy - animal	88	7	0.474	0.5653	-0.823	0.972717	1	Atg8a,Pkcdelta,CG6508,S6k,Atg1,Atg8b,InR	FBgn0052672,FBgn0287828,FBgn0032303,FBgn0283472,FBgn0260945,FBgn0038539,FBgn0283499
SLIM2 GO BP	GO:0006913	nucleocytoplasmic transport	107	9	0.609	0.5978	-0.742	0.973382	1	Mtor,Nmd3,Ranbp21,Nup205,Mapmodulin,CG10286,CG32409,Fs(2)Ket,Impbeta11	FBgn0013756,FBgn0023542,FBgn0031051,FBgn0031078,FBgn0034282,FBgn0037439,FBgn0052409,FBgn0262743,FBgn0284254
KEGG Pathway D.mel	path:map03013	Nucleocytoplasmic transport	89	7	0.474	0.559	-0.839	0.975049	1	Nmd3,Ranbp21,Nup205,Ref2,Fs(2)Ket,Mtor,Impbeta11	FBgn0023542,FBgn0031051,FBgn0031078,FBgn0032439,FBgn0262743,FBgn0013756,FBgn0284254
SLIM2 GO MF	GO:0005085	guanyl-nucleotide exchange factor activity	80	6	0.406	0.533	-0.908	0.976542	1	Crag,Zir,CG9175,CG8907,CG30440,CG42674	FBgn0025864,FBgn0031216,FBgn0031779,FBgn0038466,FBgn0050440,FBgn0261556
SLIM2 GO BP	GO:0006605	protein targeting	109	9	0.609	0.5868	-0.769	0.977435	1	Hsp60B,Tim17b2,Spase25,Hsp60C,tomboy40,CG8728,Tim17b1,tomboy20,CG18810	FBgn0011244,FBgn0020371,FBgn0030306,FBgn0031728,FBgn0033074,FBgn0033235,FBgn0037310,FBgn0037828,FBgn0042133
SLIM2 GO BP	GO:0010256	endomembrane system organization	164	15	1.016	0.65	-0.621	0.978904	1	twe,Ten-m,Osbp,CG9008,AP-1gamma,CG13284,CG9084,scramb2,CG6527,CG13049,CG31787,Pgant4,Rtnl1,Nost,PI4KIIIalpha	FBgn0002673,FBgn0004449,FBgn0020626,FBgn0028540,FBgn0030089,FBgn0032614,FBgn0033582,FBgn0035390,FBgn0036085,FBgn0036592,FBgn0051787,FBgn0051956,FBgn0053113,FBgn0259734,FBgn0267350
SLIM2 GO MF	GO:0008289	lipid binding	148	13	0.88	0.6243	-0.68	0.981455	1	Syt1,Myo61F,Osbp,CG5009,CG4586,Npc2a,CG9527,CG3732,Cralbp,Npc2d,apolpp,Nost,nwk	FBgn0004242,FBgn0010246,FBgn0020626,FBgn0027572,FBgn0029924,FBgn0031381,FBgn0031813,FBgn0034750,FBgn0035636,FBgn0037782,FBgn0087002,FBgn0259734,FBgn0263456
SLIM2 GO BP	GO:0007155	cell adhesion	193	18	1.219	0.6628	-0.593	0.98251	1	ed,shg,Ten-m,N,alpha-Cat,Nrx-IV,glec,CadN,Lectin-galC1,crol,fat-spondin,Mmp1,Cont,Cad87A,CG30203,mesh,Invadolysin,Fas1	FBgn0000547,FBgn0003391,FBgn0004449,FBgn0004647,FBgn0010215,FBgn0013997,FBgn0015229,FBgn0015609,FBgn0016675,FBgn0020309,FBgn0026721,FBgn0035049,FBgn0037240,FBgn0037963,FBgn0050203,FBgn0051004,FBgn0086359,FBgn0285925
SLIM2 GO BP	GO:0009605	response to external stimulus	858	101	6.838	0.8366	-0.257	0.982545	1	bur,eya,Ddc,eas,E(bx),grn,Hsp68,Kr,Mtr4,Lsp2,CG2150,ras,shg,spz,svp,trx,Rdl,LysB,LysS,Ten-m,N,Ac76E,Myo61F,brat,Def,Sema1a,Sema2a,EbpIII,AttA,Ptp69D,cher,jumu,CadN,Sema1b,Lectin-galC1,spen,Crag,Eph,Eb1,Ulp1,CG9008,nerfin-1,pod1,PGRP-SA,Hayan,Nup205,Zir,AIF,SPH93,Ars2,Listericin,Arc1,Lst,CG16799,Hipk,Adgf-A,slif,Cont,Cerk,Coq2,PGRP-LB,CG14722,Spn88Eb,AttD,Atg8b,tHMG1,tHMG2,SPE,Root,Dis3,to,Obp99c,…	FBgn0000239,FBgn0000320,FBgn0000422,FBgn0000536,FBgn0000541,FBgn0001138,FBgn0001230,FBgn0001325,FBgn0001986,FBgn0002565,FBgn0003065,FBgn0003204,FBgn0003391,FBgn0003495,FBgn0003651,FBgn0003862,FBgn0004244,FBgn0004425,FBgn0004430,FBgn0004449,FBgn0004647,FBgn0004852,FBgn0010246,FBgn0010300,FBgn0010385,FBgn0011259,FBgn0011260,FBgn0011695,FBgn0012042,FBgn0014007,FBgn0014141,FBgn0015396,FBgn0015609,FBg…
SLIM2 GO CC	GO:0030135	coated vesicle	63	4	0.271	0.4512	-1.148	0.983348	1	syd,AP-1gamma,CG3500,CG31787	FBgn0024187,FBgn0030089,FBgn0034849,FBgn0051787
SLIM2 GO MF	GO:0016779	nucleotidyltransferase activity	74	5	0.339	0.4802	-1.058	0.984247	1	RpI1,MTPAP,RpIIIC160,Coq2,mmy	FBgn0019938,FBgn0024360,FBgn0030687,FBgn0037574,FBgn0259749
KEGG Pathway D.mel	path:map04141	Protein processing in endoplasmic reticulum	114	9	0.609	0.5611	-0.834	0.98522	1	CG9175,CG6766,SkpF,Csp,Hsc70-2,Droj2,Ubc87F,Hsp68,CG31528	FBgn0031779,FBgn0032398,FBgn0034863,FBgn0004179,FBgn0001217,FBgn0038145,FBgn0267383,FBgn0001230,FBgn0051528
SLIM2 GO BP	GO:0051301	cell division	248	24	1.625	0.6878	-0.54	0.985854	1	CycA,eas,sti,pum,shg,Rop,N,Prat,brat,Arp53D,Mtor,jumu,Idgf1,WASp,flfl,SAK,feo,sip2,aust,Spn88Eb,Mink,Nipped-A,orb2,InR	FBgn0000404,FBgn0000536,FBgn0002466,FBgn0003165,FBgn0003391,FBgn0004574,FBgn0004647,FBgn0004901,FBgn0010300,FBgn0011743,FBgn0013756,FBgn0015396,FBgn0020416,FBgn0024273,FBgn0024555,FBgn0026371,FBgn0030241,FBgn0031878,FBgn0032104,FBgn0038299,FBgn0039250,FBgn0053554,FBgn0264307,FBgn0283499
SLIM2 GO MF	GO:0003924	GTPase activity	124	10	0.677	0.5731	-0.803	0.985923	1	Galphas,Rab32,betaTub85D,betaTub97EF,CG15399,RabX5,CG7728,CG33158,mEFG1,Ggamma30A	FBgn0001123,FBgn0002567,FBgn0003889,FBgn0003890,FBgn0031460,FBgn0035255,FBgn0036686,FBgn0053158,FBgn0263133,FBgn0267252
SLIM2 GO BP	GO:0048870	cell motility	308	31	2.099	0.7153	-0.483	0.986586	1	Abd-B,eya,pum,shg,trx,ttk,Mst84Da,Mst84Db,Mdr49,drk,N,slbo,Sema1a,Sema2a,Sema1b,foi,Fpps,SAK,CG1486,nsr,CG5048,Cerk,Whamy,rols,CG32819,CG32820,Invadolysin,jing,sgl,Hmgcr,orb2	FBgn0000015,FBgn0000320,FBgn0003165,FBgn0003391,FBgn0003862,FBgn0003870,FBgn0004172,FBgn0004173,FBgn0004512,FBgn0004638,FBgn0004647,FBgn0005638,FBgn0011259,FBgn0011260,FBgn0016059,FBgn0024236,FBgn0025373,FBgn0026371,FBgn0031174,FBgn0034740,FBgn0036437,FBgn0037315,FBgn0037750,FBgn0041096,FBgn0052819,FBgn0052820,FBgn0086359,FBgn0086655,FBgn0261445,FBgn0263782,FBgn0264307
SLIM2 GO BP	GO:0006497	protein lipidation	54	3	0.203	0.3948	-1.341	0.986777	1	PIG-O,PIG-Wb,CG18810	FBgn0034346,FBgn0035265,FBgn0042133
SLIM2 GO BP	GO:0016049	cell growth	145	12	0.812	0.5882	-0.766	0.988423	1	rut,shg,hdc,Sema1a,Sema2a,CadN,Sema1b,RhoGAP100F,pan,Atg1,S6k,InR	FBgn0003301,FBgn0003391,FBgn0010113,FBgn0011259,FBgn0011260,FBgn0015609,FBgn0016059,FBgn0039883,FBgn0085432,FBgn0260945,FBgn0283472,FBgn0283499
SLIM2 GO MF	GO:0008168	methyltransferase activity	127	10	0.677	0.5596	-0.838	0.989065	1	trx,Nsun2,CG6379,CG14618,Art2,Art8,CG8545,CG10527,upSET,Smyd5	FBgn0003862,FBgn0026079,FBgn0029693,FBgn0031189,FBgn0031592,FBgn0032329,FBgn0033741,FBgn0034583,FBgn0036398,FBgn0038869
KEGG Pathway D.mel	path:map00562	Inositol phosphate metabolism	44	2	0.135	0.323	-1.63	0.989727	1	Pi4KIIIalpha,Tpi	FBgn0267350,FBgn0086355
SLIM2 GO CC	GO:0005886	plasma membrane	1046	123	8.328	0.8357	-0.259	0.990751	1	ed,Galphas,Hsc70-2,Hsp68,sti,rut,shg,st,Csp,Syt1,Rdl,Ten-m,Mdr49,Fur2,drk,N,Ac76E,14-3-3zeta,alpha-Cat,Esp,Nrx-IV,Ptp69D,cher,glec,CadN,Drip,Ork1,foi,Picot,CNT2,CG17636,Crag,Eph,Inx7,CG4928,Nep2,CG2930,CG9254,ZnT35C,Eato,Rh50,Sk1,ATP7,CG9981,CG4301,CG33253,CG4822,CG15399,CG2964,CG9664,CG9663,fusl,CG11147,CG13795,Tsp29Fa,CG6724,Vha100-5,Oatp33Eb,CG17036,Vha68-3,Ance-3,CG9336,Zip42C.1,Tsp42Ef,CG212…	FBgn0000547,FBgn0001123,FBgn0001217,FBgn0001230,FBgn0002466,FBgn0003301,FBgn0003391,FBgn0003515,FBgn0004179,FBgn0004242,FBgn0004244,FBgn0004449,FBgn0004512,FBgn0004598,FBgn0004638,FBgn0004647,FBgn0004852,FBgn0004907,FBgn0010215,FBgn0013953,FBgn0013997,FBgn0014007,FBgn0014141,FBgn0015229,FBgn0015609,FBgn0015872,FBgn0017561,FBgn0024236,FBgn0024315,FBgn0025709,FBgn0025837,FBgn0025864,FBgn0025936,FBg…
KEGG Pathway D.mel	path:map03015	mRNA surveillance pathway	70	4	0.271	0.4061	-1.3	0.992353	1	Ref2,cocoon,Rbp6,Pp1-13C	FBgn0032439,FBgn0036496,FBgn0260943,FBgn0003132
SLIM2 GO CC	GO:0005783	endoplasmic reticulum	395	40	2.708	0.7197	-0.475	0.993057	1	mdy,Cyp4e3,Osbp,Ugt49B1,Spase25,CG1998,CG11162,CG9981,CG4301,CG1486,CG9662,CG9175,CG6766,CG13284,Mapmodulin,PIG-O,CG3500,Fatp3,CG6527,Plod,CG8507,CG8534,Alg1,CG5326,sit,CG9743,ksh,schlank,CG18810,CG31013,PH4alphaPV,CG31141,CG31522,CG31787,CG33110,Rtnl1,SERCA,Hmgcr,Fatp2,Fatp1	FBgn0004797,FBgn0015035,FBgn0020626,FBgn0027073,FBgn0030306,FBgn0030485,FBgn0030509,FBgn0030746,FBgn0030747,FBgn0031174,FBgn0031529,FBgn0031779,FBgn0032398,FBgn0032614,FBgn0034282,FBgn0034346,FBgn0034849,FBgn0034999,FBgn0036085,FBgn0036147,FBgn0037756,FBgn0037761,FBgn0038552,FBgn0038983,FBgn0038986,FBgn0039756,FBgn0040890,FBgn0040918,FBgn0042133,FBgn0051013,FBgn0051015,FBgn0051141,FBgn0051522,FBg…
SLIM2 GO BP	GO:0007369	gastrulation	71	4	0.271	0.4004	-1.32	0.993173	1	shg,tsl,pan,sgl	FBgn0003391,FBgn0003867,FBgn0085432,FBgn0261445
SLIM2 GO CC	GO:0099503	secretory vesicle	82	5	0.339	0.4334	-1.206	0.9932	1	Csp,Syt1,AP-1gamma,CG15399,Vmat	FBgn0004179,FBgn0004242,FBgn0030089,FBgn0031460,FBgn0260964
SLIM2 GO CC	GO:0045202	synapse	274	25	1.693	0.6484	-0.625	0.995333	1	Rab32,pum,Csp,Syt1,Rdl,Ten-m,Rop,drk,Nrx-IV,WASp,pod1,CG15399,fusl,Arc1,RabX5,CG8907,Syp,RhoGAP100F,Atg8a,futsch,Vmat,Rbp,nwk,orb2,S6k	FBgn0002567,FBgn0003165,FBgn0004179,FBgn0004242,FBgn0004244,FBgn0004449,FBgn0004574,FBgn0004638,FBgn0013997,FBgn0024273,FBgn0029903,FBgn0031460,FBgn0031702,FBgn0033926,FBgn0035255,FBgn0038466,FBgn0038826,FBgn0039883,FBgn0052672,FBgn0259108,FBgn0260964,FBgn0262483,FBgn0263456,FBgn0264307,FBgn0283472
SLIM2 GO MF	GO:0008134	transcription factor binding	166	13	0.88	0.5566	-0.845	0.995511	1	eya,E(bx),ftz-f1,Mybbp1A,Met,14-3-3zeta,Hr38,bip2,CG9246,Hipk,tHMG1,tHMG2,pan	FBgn0000320,FBgn0000541,FBgn0001078,FBgn0001341,FBgn0002723,FBgn0004907,FBgn0014859,FBgn0026262,FBgn0032925,FBgn0035142,FBgn0038978,FBgn0038979,FBgn0085432
KEGG Pathway D.mel	path:map04391	Hippo signaling pathway - fly	51	2	0.135	0.2787	-1.843	0.995968	1	ed,14-3-3zeta	FBgn0000547,FBgn0004907
SLIM2 GO BP	GO:0030705	cytoskeleton-dependent intracellular transport	64	3	0.203	0.3331	-1.586	0.996082	1	syd,futsch,Atg1	FBgn0024187,FBgn0259108,FBgn0260945
Preferred tissue	Tissue:7	ovary	477	48	3.25	0.7152	-0.484	0.996991	1	Cp15,CycA,ftz-f1,kz,Fur2,Top1,ppan,glec,Ork1,RpI1,LeuRS-m,sut1,CG33090,CG11381,CG1575,Rbm13,Tango10,CG2691,CG4991,CG5800,CG8173,CG14230,CG14618,Pif1,CG13097,mtDNA-helicase,CG9246,CG8545,CG5726,CG7728,Tsp74F,CG8507,BigH1,cal1,CG5728,rdog,Marf1,MCU,CG30377,Ptip,mbm,Nost,zld,Nop60B,mEFG1,yin,pit,aqz	FBgn0000355,FBgn0000404,FBgn0001078,FBgn0001330,FBgn0004598,FBgn0004924,FBgn0010770,FBgn0015229,FBgn0017561,FBgn0019938,FBgn0027085,FBgn0028563,FBgn0028916,FBgn0029568,FBgn0029999,FBgn0030067,FBgn0030330,FBgn0030504,FBgn0030817,FBgn0030855,FBgn0030864,FBgn0031062,FBgn0031189,FBgn0031540,FBgn0032051,FBgn0032154,FBgn0032925,FBgn0033741,FBgn0034313,FBgn0036686,FBgn0036769,FBgn0037756,FBgn0038252,FBg…
SLIM2 GO MF	GO:0038023	signaling receptor activity	219	18	1.219	0.5841	-0.776	0.997309	1	ftz-f1,svp,Rdl,N,Ptp69D,Hr38,Eph,PGRP-SA,ihog,PGRP-LB,PK2-R2,CG7530,ETHR,lectin-28C,mtt,CG33958,Gfrl,InR	FBgn0001078,FBgn0003651,FBgn0004244,FBgn0004647,FBgn0014007,FBgn0014859,FBgn0025936,FBgn0030310,FBgn0031872,FBgn0037906,FBgn0038139,FBgn0038256,FBgn0038874,FBgn0040099,FBgn0050361,FBgn0053958,FBgn0262869,FBgn0283499
SLIM2 GO BP	GO:0042221	response to chemical	894	99	6.703	0.787	-0.346	0.997581	1	bur,eya,Ddc,E(bx),Eip71CD,ftz-f1,Galphas,grn,Hsc70-2,Hsc70-5,Hsp68,Kr,Lsp2,pum,ras,rut,shg,spz,svp,trx,Syt1,Rdl,Ten-m,Mdr49,drk,N,14-3-3zeta,brat,Sema1a,Sema2a,Crz,Ptp69D,cher,Hr38,CadN,Cpr,Sema1b,spen,Cyp6g1,Eph,Trap1,Ulp1,ZnT35C,nerfin-1,CG3556,pod1,CG1628,PGRP-SA,Gss1,CG9664,CG9314,CG6766,Cyp6w1,Zip42C.1,Lst,Obp56d,Cyp6d2,ZnT63C,CG8745,Gbs-70E,ZnT77C,SLC22A,slif,Cont,Hmt-1,CG8907,Dic2,ETHR,Obp…	FBgn0000239,FBgn0000320,FBgn0000422,FBgn0000541,FBgn0000565,FBgn0001078,FBgn0001123,FBgn0001138,FBgn0001217,FBgn0001220,FBgn0001230,FBgn0001325,FBgn0002565,FBgn0003165,FBgn0003204,FBgn0003301,FBgn0003391,FBgn0003495,FBgn0003651,FBgn0003862,FBgn0004242,FBgn0004244,FBgn0004449,FBgn0004512,FBgn0004638,FBgn0004647,FBgn0004907,FBgn0010300,FBgn0011259,FBgn0011260,FBgn0013767,FBgn0014007,FBgn0014141,FBg…
SLIM2 GO BP	GO:0016458	gene silencing	193	15	1.016	0.5524	-0.856	0.997698	1	Kr,pum,hdc,mael,pcm,crol,lolal,Adar,jim,mahe,Ars2,upSET,BigH1,Marf1,tefu	FBgn0001325,FBgn0003165,FBgn0010113,FBgn0016034,FBgn0020261,FBgn0020309,FBgn0022238,FBgn0026086,FBgn0027339,FBgn0029979,FBgn0033062,FBgn0036398,FBgn0038252,FBgn0039972,FBgn0045035
KEGG Pathway D.mel	path:map04013	MAPK signaling pathway - fly	82	4	0.271	0.3467	-1.528	0.998098	1	14-3-3zeta,drk,tsl,ttk	FBgn0004907,FBgn0004638,FBgn0003867,FBgn0003870
SLIM2 GO MF	GO:0004518	nuclease activity	106	6	0.406	0.4023	-1.314	0.998342	1	pcm,l(1)G0045,CG2145,CG3819,Dis3,Not1	FBgn0020261,FBgn0026702,FBgn0030251,FBgn0036833,FBgn0039183,FBgn0085436
SLIM2 GO BP	GO:0006066	alcohol metabolic process	73	3	0.203	0.2921	-1.775	0.998736	1	Gpo1,CDase,Tpi	FBgn0022160,FBgn0039774,FBgn0086355
SLIM2 GO BP	GO:0000902	cell morphogenesis	530	52	3.521	0.6973	-0.52	0.99898	1	bur,eya,ed,ftz-f1,grn,Kr,Lsp2,pum,ras,rut,shg,spz,trx,tsl,ttk,Ten-m,N,ci,hdc,alpha-Cat,brat,Sema1a,Sema2a,Ptp69D,cher,CadN,Sema1b,spen,WASp,Eph,jim,Ulp1,nerfin-1,pod1,cyr,CG11584,CG9175,Hand,cpa,Cont,CG17111,RhoGAP100F,Gclc,exex,pan,jing,futsch,mmy,br,S6k,InR,Fas1	FBgn0000239,FBgn0000320,FBgn0000547,FBgn0001078,FBgn0001138,FBgn0001325,FBgn0002565,FBgn0003165,FBgn0003204,FBgn0003301,FBgn0003391,FBgn0003495,FBgn0003862,FBgn0003867,FBgn0003870,FBgn0004449,FBgn0004647,FBgn0004859,FBgn0010113,FBgn0010215,FBgn0010300,FBgn0011259,FBgn0011260,FBgn0014007,FBgn0014141,FBgn0015609,FBgn0016059,FBgn0016977,FBgn0024273,FBgn0025936,FBgn0027339,FBgn0027603,FBgn0028999,FBg…
KEGG Pathway D.mel	path:map04310	Wnt signaling pathway	75	3	0.203	0.2843	-1.815	0.999021	1	SkpF,pan,nkd	FBgn0034863,FBgn0085432,FBgn0002945
SLIM2 GO CC	GO:0005739	mitochondrion	689	71	4.807	0.7324	-0.449	0.999053	1	cn,Hsc70-2,Hsc70-5,Hsp68,CG5504,Rab32,ATPsynG,Hsp60B,dj,Tim17b2,Gpo1,MTPAP,Spg7,Pisd,Taz,Trap1,LeuRS-m,CG2124,CG1628,Fpgs,CG15459,AIF,Hsp60C,COX5BL,MME1,ATPsynGL,mtDNA-helicase,COX4L,tomboy40,CG8728,CG14757,CG10814,Sardh,CG8517,Mpcp1,Fmo-1,Tpc2,CG9149,ATPsynCF6L,CG7387,S-Lap1,Fum3,CG10748,CG17300,CG6512,CG3819,Tim17b1,Coq2,COX7AL,Whamy,tomboy20,CG14740,CG9920,mRpS10,Hmt-1,Scsalpha2,CG4538,CG4335,…	FBgn0000337,FBgn0001217,FBgn0001220,FBgn0001230,FBgn0002174,FBgn0002567,FBgn0010612,FBgn0011244,FBgn0019828,FBgn0020371,FBgn0022160,FBgn0024360,FBgn0024992,FBgn0026576,FBgn0026619,FBgn0026761,FBgn0027085,FBgn0030217,FBgn0030218,FBgn0030407,FBgn0031108,FBgn0031392,FBgn0031728,FBgn0031831,FBgn0031881,FBgn0031941,FBgn0032154,FBgn0033020,FBgn0033074,FBgn0033235,FBgn0033274,FBgn0033830,FBgn0034276,FBg…
SLIM2 GO BP	GO:0006260	DNA replication	90	4	0.271	0.3159	-1.662	0.999272	1	Top1,CG14805,Pif1,mtDNA-helicase	FBgn0004924,FBgn0023514,FBgn0031540,FBgn0032154
SLIM2 GO BP	GO:0007623	circadian rhythm	137	8	0.542	0.415	-1.269	0.999375	1	e,rut,Rdl,Ork1,Adar,to,InR,hll	FBgn0000527,FBgn0003301,FBgn0004244,FBgn0017561,FBgn0026086,FBgn0039298,FBgn0283499,FBgn0286723
SLIM2 GO BP	GO:0006399	tRNA metabolic process	128	7	0.474	0.3887	-1.363	0.999491	1	MTPAP,Nsun2,l(1)G0045,LeuRS-m,CG1434,CG14618,Rrp42	FBgn0024360,FBgn0026079,FBgn0026702,FBgn0027085,FBgn0030554,FBgn0031189,FBgn0034065
SLIM2 GO MF	GO:0030234	enzyme regulator activity	269	21	1.422	0.5548	-0.85	0.999524	1	bur,CycA,Cys,14-3-3zeta,CycT,fat-spondin,CG3604,CG2816,CG9175,Socs44A,CG13748,Spn88Eb,RhoGAP100F,Tep3,Tep2,Tep1,Gclm,CG30203,CG31313,endos,CG34423	FBgn0000239,FBgn0000404,FBgn0004629,FBgn0004907,FBgn0025455,FBgn0026721,FBgn0031562,FBgn0031564,FBgn0031779,FBgn0033266,FBgn0033355,FBgn0038299,FBgn0039883,FBgn0041181,FBgn0041182,FBgn0041183,FBgn0046114,FBgn0050203,FBgn0051313,FBgn0061515,FBgn0085452
SLIM2 GO MF	GO:0016773	phosphotransferase activity, alcohol group as acceptor	298	24	1.625	0.5724	-0.805	0.999562	1	CycA,eas,Hex-C,sti,bt,Eph,SAK,Sk1,CG8173,CG2964,Hipk,Cerk,CG3534,CG14305,CG13850,Hex-t2,tefu,Wsck,Drak,Pdxk,Atg1,PI4KIIIalpha,S6k,InR	FBgn0000404,FBgn0000536,FBgn0001187,FBgn0002466,FBgn0005666,FBgn0025936,FBgn0026371,FBgn0030300,FBgn0030864,FBgn0031462,FBgn0035142,FBgn0037315,FBgn0038463,FBgn0038630,FBgn0038961,FBgn0042710,FBgn0045035,FBgn0046685,FBgn0052666,FBgn0085484,FBgn0260945,FBgn0267350,FBgn0283472,FBgn0283499
SLIM2 GO MF	GO:0003682	chromatin binding	174	11	0.745	0.4493	-1.154	0.999634	1	ftz-f1,trx,ttk,N,Mtor,bip2,CG12674,upSET,BigH1,Smr,mamo	FBgn0001078,FBgn0003862,FBgn0003870,FBgn0004647,FBgn0013756,FBgn0026262,FBgn0031388,FBgn0036398,FBgn0038252,FBgn0265523,FBgn0267033
SLIM2 GO BP	GO:0006310	DNA recombination	96	4	0.271	0.2961	-1.756	0.999651	1	BigH1,tHMG1,tHMG2,SMC5	FBgn0038252,FBgn0038978,FBgn0038979,FBgn0052438
KEGG Pathway D.mel	path:map04144	Endocytosis	121	6	0.406	0.3524	-1.505	0.999686	1	CG9014,cpa,Hsc70-2,InR,Hsp68,WASp	FBgn0028847,FBgn0034577,FBgn0001217,FBgn0283499,FBgn0001230,FBgn0024273
SLIM2 GO BP	GO:0050808	synapse organization	278	21	1.422	0.5369	-0.897	0.99977	1	Galphas,pum,rut,Ten-m,brat,Sema1a,Nrx-IV,WASp,beta4GalNAcTA,Ulp1,CG6048,pod1,Syp,plum,RhoGAP100F,futsch,Atg1,Rbp,nwk,PI4KIIIalpha,S6k	FBgn0001123,FBgn0003165,FBgn0003301,FBgn0004449,FBgn0010300,FBgn0011259,FBgn0013997,FBgn0024273,FBgn0027538,FBgn0027603,FBgn0029827,FBgn0029903,FBgn0038826,FBgn0039431,FBgn0039883,FBgn0259108,FBgn0260945,FBgn0262483,FBgn0263456,FBgn0267350,FBgn0283472
KEGG Pathway D.mel	path:map03040	Spliceosome	113	5	0.339	0.3145	-1.669	0.9998	1	mahe,Ref2,Sf3b3,Hsc70-2,Hsp68	FBgn0029979,FBgn0032439,FBgn0035162,FBgn0001217,FBgn0001230
SLIM2 GO BP	GO:0007186	G protein-coupled receptor signaling pathway	159	9	0.609	0.4023	-1.314	0.999805	1	Galphas,rut,Ac76E,Crz,ETH,PK2-R2,ETHR,mtt,Ggamma30A	FBgn0001123,FBgn0003301,FBgn0004852,FBgn0013767,FBgn0028738,FBgn0038139,FBgn0038874,FBgn0050361,FBgn0267252
SLIM2 GO CC	GO:0005768	endosome	203	13	0.88	0.4551	-1.136	0.999836	1	ed,Rab32,shg,N,Crag,AP-1gamma,CG15399,Whamy,VhaAC39-2,CG6051,Nost,lqfR,nwk	FBgn0000547,FBgn0002567,FBgn0003391,FBgn0004647,FBgn0025864,FBgn0030089,FBgn0031460,FBgn0037750,FBgn0039058,FBgn0039492,FBgn0259734,FBgn0261279,FBgn0263456
SLIM2 GO MF	GO:0016301	kinase activity	326	25	1.693	0.545	-0.876	0.999899	1	CycA,eas,Hex-C,sti,bt,Eph,SAK,Sk1,CG8173,Hipk,Cerk,CG4546,CG3534,CG14305,Scsalpha2,CG13850,Hex-t2,tefu,Wsck,Drak,Pdxk,Atg1,PI4KIIIalpha,S6k,InR	FBgn0000404,FBgn0000536,FBgn0001187,FBgn0002466,FBgn0005666,FBgn0025936,FBgn0026371,FBgn0030300,FBgn0030864,FBgn0035142,FBgn0037315,FBgn0038373,FBgn0038463,FBgn0038630,FBgn0038708,FBgn0038961,FBgn0042710,FBgn0045035,FBgn0046685,FBgn0052666,FBgn0085484,FBgn0260945,FBgn0267350,FBgn0283472,FBgn0283499
Preferred tissue	Tissue:4	head	355	28	1.896	0.5606	-0.835	0.999906	1	Syt1,Rdl,Sema1a,Crz,Acp1,CG3556,CG15201,TpnC25D,CG13077,CG13928,CG6024,RhoGAP100F,CG11368,lncRNA:CR31451,CG32017,trv,fne,futsch,Rbp6,Vmat,Rbp,Gfrl,nwk,CG43707,CG43737,Pde1c,Ggamma30A,Fas1	FBgn0004242,FBgn0004244,FBgn0011259,FBgn0013767,FBgn0014454,FBgn0029708,FBgn0030272,FBgn0031692,FBgn0032810,FBgn0035246,FBgn0036202,FBgn0039883,FBgn0040923,FBgn0051451,FBgn0052017,FBgn0085391,FBgn0086675,FBgn0259108,FBgn0260943,FBgn0260964,FBgn0262483,FBgn0262869,FBgn0263456,FBgn0263846,FBgn0263994,FBgn0264815,FBgn0267252,FBgn0285925
KEGG Pathway D.mel	path:map04120	Ubiquitin mediated proteolysis	93	3	0.203	0.2293	-2.125	0.999906	1	CG2574,SkpF,Ubc87F	FBgn0030386,FBgn0034863,FBgn0267383
SLIM2 GO BP	GO:0051321	meiotic cell cycle	189	11	0.745	0.4136	-1.274	0.999918	1	sti,twe,mael,SAK,aust,wuc,cal1,tefu,endos,orb2,mamo	FBgn0002466,FBgn0002673,FBgn0016034,FBgn0026371,FBgn0032104,FBgn0033770,FBgn0038478,FBgn0045035,FBgn0061515,FBgn0264307,FBgn0267033
SLIM2 GO MF	GO:0019787	ubiquitin-like protein transferase activity	221	14	0.948	0.4502	-1.151	0.999922	1	brat,CG2681,CG9014,CG17717,CG2574,CG10916,SkpF,CG4911,CG12362,CG11658,CG6966,CG7694,SMC5,Ubc87F	FBgn0010300,FBgn0024997,FBgn0028847,FBgn0029877,FBgn0030386,FBgn0034312,FBgn0034863,FBgn0035959,FBgn0036082,FBgn0036196,FBgn0038286,FBgn0038627,FBgn0052438,FBgn0267383
SLIM2 GO CC	GO:0005794	Golgi apparatus	322	24	1.625	0.5297	-0.917	0.999936	1	Pgant35A,Rab32,Fur2,Osbp,syd,beta4GalNAcTA,pod1,AP-1gamma,ATP7,CG9220,CG9981,CG4301,GlcAT-S,CG8708,Mgat1,CG3500,CG13049,CG10000,ksh,CG18810,CG31776,CG31787,Pgant4,lqfR	FBgn0001970,FBgn0002567,FBgn0004598,FBgn0020626,FBgn0024187,FBgn0027538,FBgn0029903,FBgn0030089,FBgn0030343,FBgn0030662,FBgn0030746,FBgn0030747,FBgn0032135,FBgn0033271,FBgn0034521,FBgn0034849,FBgn0036592,FBgn0039596,FBgn0040890,FBgn0042133,FBgn0051776,FBgn0051787,FBgn0051956,FBgn0261279
SLIM2 GO CC	GO:0005829	cytosol	723	69	4.672	0.6783	-0.56	0.999942	1	Gart,Ald1,bur,eya,Hex-C,Hsc70-2,Hsp68,janB,CG5504,Mlc1,Rop,ci,Top1,brat,deltaTry,heph,Hsp60B,Sema2a,cher,Cpr,Sema1b,ATPCL,Osbp,HIP-R,Sk1,Tango10,Fpgs,betaNACtes1,Hsp60C,CG6724,fbp,CG9010,Fmo-1,AhcyL1,CG7560,Droj2,CG3534,Atg8b,Scsalpha2,Syp,CG11089,eIF4H2,CG18662,ocn,HDAC4,Hex-t2,Gclm,CG31528,CG31988,shep,Usp10,Atg8a,Rtnl1,CG33158,Mthfs,Pdxk,Tpi,Cyt-c-d,futsch,CG42255,Atg1,mgl,sgl,orb2,Smr,mil,S6k…	FBgn0000053,FBgn0000064,FBgn0000239,FBgn0000320,FBgn0001187,FBgn0001217,FBgn0001230,FBgn0001281,FBgn0002174,FBgn0002772,FBgn0004574,FBgn0004859,FBgn0004924,FBgn0010300,FBgn0010358,FBgn0011224,FBgn0011244,FBgn0011260,FBgn0014141,FBgn0015623,FBgn0016059,FBgn0020236,FBgn0020626,FBgn0029676,FBgn0030300,FBgn0030330,FBgn0030407,FBgn0030538,FBgn0031728,FBgn0032298,FBgn0032820,FBgn0034173,FBgn0034943,FBg…
SLIM2 GO BP	GO:0030036	actin cytoskeleton organization	276	19	1.286	0.4892	-1.032	0.999948	1	ed,sti,N,bt,cher,WASp,pod1,feo,cpa,Zasp66,Whamy,rols,tmod,sls,Mlp60A,nwk,CG43737,CG43897,PI4KIIIalpha	FBgn0000547,FBgn0002466,FBgn0004647,FBgn0005666,FBgn0014141,FBgn0024273,FBgn0029903,FBgn0030241,FBgn0034577,FBgn0035917,FBgn0037750,FBgn0041096,FBgn0082582,FBgn0086906,FBgn0259209,FBgn0263456,FBgn0263994,FBgn0264489,FBgn0267350
SLIM2 GO MF	GO:0003712	transcription coregulator activity	138	6	0.406	0.309	-1.694	0.999956	1	eya,Mybbp1A,CG9246,CG31988,Nipped-A,Smr	FBgn0000320,FBgn0001341,FBgn0032925,FBgn0051988,FBgn0053554,FBgn0265523
SLIM2 GO BP	GO:0006403	RNA localization	162	8	0.542	0.351	-1.51	0.999958	1	Syt1,Rop,mael,Nmd3,Arc1,tomboy20,CG8773,CG32409	FBgn0004242,FBgn0004574,FBgn0016034,FBgn0023542,FBgn0033926,FBgn0037828,FBgn0038135,FBgn0052409
SLIM2 GO BP	GO:0007389	pattern specification process	441	36	2.437	0.5802	-0.785	0.999963	1	Abd-B,ed,Kr,twe,nkd,pum,shg,spz,tsl,Syt1,CrebA,Rop,N,ci,14-3-3zeta,Myo61F,brat,heph,CadN,mael,spen,lolal,WASp,Tnks,ihog,Mgat1,CG1943,Syp,CG8369,Ptip,Nipped-A,pan,jing,sgl,l(2)41Ab,ltl	FBgn0000015,FBgn0000547,FBgn0001325,FBgn0002673,FBgn0002945,FBgn0003165,FBgn0003391,FBgn0003495,FBgn0003867,FBgn0004242,FBgn0004396,FBgn0004574,FBgn0004647,FBgn0004859,FBgn0004907,FBgn0010246,FBgn0010300,FBgn0011224,FBgn0015609,FBgn0016034,FBgn0016977,FBgn0022238,FBgn0024273,FBgn0027508,FBgn0031872,FBgn0034521,FBgn0037468,FBgn0038826,FBgn0040532,FBgn0052133,FBgn0053554,FBgn0085432,FBgn0086655,FBg…
SLIM2 GO BP	GO:0006950	response to stress	1050	107	7.244	0.7242	-0.466	0.999969	1	eya,Ddc,eas,E(bx),ed,Eip71CD,Hsc70-2,Hsc70-5,Hsp68,Mtr4,CG5504,CG2150,rut,shg,spz,Csp,LysB,LysS,Mdr49,N,Ac76E,Myo61F,Def,AttA,Mtor,jumu,Lectin-galC1,spen,pcm,Idgf1,syd,flfl,CycT,Crag,Eph,Adar,Trap1,Thd1,Eb1,Ulp1,ZnT35C,CG9008,PGRP-SA,CG9518,Hayan,Zir,AIF,Pif1,CG9314,CG6766,SPH93,Ars2,Zip42C.1,Listericin,Arc1,Lst,CG16799,cpa,Cht9,Mmp1,ZnT63C,fmt,Adgf-A,ZnT77C,slif,Coq2,PGRP-LB,Ho,CG14722,Droj2,Cht…	FBgn0000320,FBgn0000422,FBgn0000536,FBgn0000541,FBgn0000547,FBgn0000565,FBgn0001217,FBgn0001220,FBgn0001230,FBgn0001986,FBgn0002174,FBgn0003065,FBgn0003301,FBgn0003391,FBgn0003495,FBgn0004179,FBgn0004425,FBgn0004430,FBgn0004512,FBgn0004647,FBgn0004852,FBgn0010246,FBgn0010385,FBgn0012042,FBgn0013756,FBgn0015396,FBgn0016675,FBgn0016977,FBgn0020261,FBgn0020416,FBgn0024187,FBgn0024555,FBgn0025455,FBg…
SLIM2 GO BP	GO:0008219	cell death	341	25	1.693	0.521	-0.941	0.999971	1	Abd-B,eya,cn,ftz-f1,Rab32,Met,v,N,mdy,hdc,Hsp60B,Pgcl,pcm,AIF,Hsp60C,Aatf,Hand,Hipk,CG3819,tefu,Atg8a,Cyt-c-d,futsch,Atg1,br	FBgn0000015,FBgn0000320,FBgn0000337,FBgn0001078,FBgn0002567,FBgn0002723,FBgn0003965,FBgn0004647,FBgn0004797,FBgn0010113,FBgn0011244,FBgn0011822,FBgn0020261,FBgn0031392,FBgn0031728,FBgn0031851,FBgn0032209,FBgn0035142,FBgn0036833,FBgn0045035,FBgn0052672,FBgn0086907,FBgn0259108,FBgn0260945,FBgn0283451
SLIM2 GO BP	GO:0016071	mRNA metabolic process	376	28	1.896	0.5292	-0.918	0.999983	1	Mtr4,pum,heph,Rsf1,pcm,MTPAP,SF1,Adar,CG6379,CG6999,CG14230,Ars2,Rrp42,CG4021,CG3927,nsr,Sf3b3,CG13928,CG2926,CG9684,Syp,CG5728,Marf1,trv,Not1,fne,Nop60B,ymp	FBgn0001986,FBgn0003165,FBgn0011224,FBgn0011305,FBgn0020261,FBgn0024360,FBgn0025571,FBgn0026086,FBgn0029693,FBgn0030085,FBgn0031062,FBgn0033062,FBgn0034065,FBgn0034659,FBgn0034739,FBgn0034740,FBgn0035162,FBgn0035246,FBgn0037344,FBgn0037583,FBgn0038826,FBgn0039182,FBgn0039972,FBgn0085391,FBgn0085436,FBgn0086675,FBgn0259937,FBgn0261287
SLIM2 GO BP	GO:0006281	DNA repair	161	7	0.474	0.309	-1.694	0.999988	1	eya,flfl,Thd1,Pif1,tefu,SMC5,Nipped-A	FBgn0000320,FBgn0024555,FBgn0026869,FBgn0031540,FBgn0045035,FBgn0052438,FBgn0053554
SLIM2 GO BP	GO:0006914	autophagy	177	8	0.542	0.3212	-1.638	0.999992	1	Hsc70-5,Rab32,Atg8b,Atg8a,Atg1,br,S6k,InR	FBgn0001220,FBgn0002567,FBgn0038539,FBgn0052672,FBgn0260945,FBgn0283451,FBgn0283472,FBgn0283499
SLIM2 GO BP	GO:0070647	protein modification by small protein conjugation or removal	258	15	1.016	0.4132	-1.275	0.999994	1	bur,brat,Ulp1,CG9014,Usp16-45,CG17717,CG2574,CG4968,CG10916,CG12362,CG6966,CG7694,Usp10,Atg8a,Ubc87F	FBgn0000239,FBgn0010300,FBgn0027603,FBgn0028847,FBgn0029763,FBgn0029877,FBgn0030386,FBgn0032214,FBgn0034312,FBgn0036082,FBgn0038286,FBgn0038627,FBgn0052479,FBgn0052672,FBgn0267383
SLIM2 GO BP	GO:0000278	mitotic cell cycle	451	34	2.302	0.5358	-0.9	0.999996	1	CycA,sti,Map205,twe,pum,betaTub85D,betaTub97EF,Rop,N,ci,14-3-3zeta,Arp53D,Mtor,cher,crol,SAK,Eb1,feo,CG8173,sip2,aust,cal1,Dis3,Mink,cmet,tefu,ssp7,Nipped-A,endos,Invadolysin,sls,zld,Fs(2)Ket,Smr	FBgn0000404,FBgn0002466,FBgn0002645,FBgn0002673,FBgn0003165,FBgn0003889,FBgn0003890,FBgn0004574,FBgn0004647,FBgn0004859,FBgn0004907,FBgn0011743,FBgn0013756,FBgn0014141,FBgn0020309,FBgn0026371,FBgn0027066,FBgn0030241,FBgn0030864,FBgn0031878,FBgn0032104,FBgn0038478,FBgn0039183,FBgn0039250,FBgn0040232,FBgn0045035,FBgn0052667,FBgn0053554,FBgn0061515,FBgn0086359,FBgn0086906,FBgn0259789,FBgn0262743,FBg…
SLIM2 GO MF	GO:0003723	RNA binding	590	49	3.318	0.5902	-0.761	0.999996	1	kz,Mtr4,pum,bys,brat,heph,Rsf1,peng,Rs1,MTPAP,SF1,Nsun2,Adar,Trap1,CG8611,mahe,CG6999,CG2124,CG2145,CG5800,CG14230,CG14618,CG4438,Ref2,CG8545,Arc1,CG4021,CG3927,nsr,CG7804,CG7728,CG14718,Syp,Nop56,Dis3,eIF4H2,Marf1,CG14628,CG32344,shep,CG32706,eIF4EHP,fne,Nop60B,Rbp6,mEFG1,orb2,eIF4E3,pit	FBgn0001330,FBgn0001986,FBgn0003165,FBgn0010292,FBgn0010300,FBgn0011224,FBgn0011305,FBgn0015527,FBgn0021995,FBgn0024360,FBgn0025571,FBgn0026079,FBgn0026086,FBgn0026761,FBgn0027602,FBgn0029979,FBgn0030085,FBgn0030217,FBgn0030251,FBgn0030855,FBgn0031062,FBgn0031189,FBgn0032115,FBgn0032439,FBgn0033741,FBgn0033926,FBgn0034659,FBgn0034739,FBgn0034740,FBgn0036496,FBgn0036686,FBgn0037939,FBgn0038826,FBg…
SLIM2 GO MF	GO:0003700	DNA-binding transcription factor activity	355	24	1.625	0.4805	-1.057	0.999996	1	Abd-B,ftz-f1,grn,Kr,Met,svp,trx,ttk,CrebA,ci,slbo,Ets65A,Hr38,jumu,Atf3,nerfin-1,CG11294,Hand,CG12769,Phs,NfI,dpy,pan,rn	FBgn0000015,FBgn0001078,FBgn0001138,FBgn0001325,FBgn0002723,FBgn0003651,FBgn0003862,FBgn0003870,FBgn0004396,FBgn0004859,FBgn0005638,FBgn0005658,FBgn0014859,FBgn0015396,FBgn0028550,FBgn0028999,FBgn0030058,FBgn0032209,FBgn0033252,FBgn0036522,FBgn0042696,FBgn0053196,FBgn0085432,FBgn0267337
SLIM2 GO BP	GO:0002181	cytoplasmic translation	123	3	0.203	0.1733	-2.529	0.999998	1	Dph1,orb2,RpS12	FBgn0036194,FBgn0264307,FBgn0286213
SLIM2 GO BP	GO:0030163	protein catabolic process	320	19	1.286	0.422	-1.245	0.999999	1	brat,Pgcl,CG2681,SAK,Tnks,Usp16-45,CG6508,CG6766,CG6347,SkpF,hiro,CG4911,CG12362,CG11658,CG4538,CG31528,Usp10,CG32483,Ubc87F	FBgn0010300,FBgn0011822,FBgn0024997,FBgn0026371,FBgn0027508,FBgn0029763,FBgn0032303,FBgn0032398,FBgn0033874,FBgn0034863,FBgn0035154,FBgn0035959,FBgn0036082,FBgn0036196,FBgn0038745,FBgn0051528,FBgn0052479,FBgn0052483,FBgn0267383
SLIM2 GO BP	GO:0007166	cell surface receptor signaling pathway	602	48	3.25	0.5667	-0.819	0.999999	1	bur,Col4a1,eya,E(bx),ed,Pgant35A,CG5504,nkd,Pp1-13C,pum,spz,svp,tsl,ttk,drk,N,ci,14-3-3zeta,Sema1a,Sema2a,Sema1b,spen,crol,Eph,Tnks,Ulp1,mahe,PGRP-SA,ihog,Socs44A,reb,exp,rno,Hipk,PGRP-LB,SPE,Kul,HDAC4,mtt,Usp10,CG33958,pan,apolpp,sgl,Smr,ltl,S6k,InR	FBgn0000239,FBgn0000299,FBgn0000320,FBgn0000541,FBgn0000547,FBgn0001970,FBgn0002174,FBgn0002945,FBgn0003132,FBgn0003165,FBgn0003495,FBgn0003651,FBgn0003867,FBgn0003870,FBgn0004638,FBgn0004647,FBgn0004859,FBgn0004907,FBgn0011259,FBgn0011260,FBgn0016059,FBgn0016977,FBgn0020309,FBgn0025936,FBgn0027508,FBgn0027603,FBgn0029979,FBgn0030310,FBgn0031872,FBgn0033266,FBgn0033667,FBgn0033668,FBgn0035106,FBg…
SLIM2 GO BP	GO:0060429	epithelium development	880	79	5.349	0.638	-0.648	0.999999	1	Abd-B,Col4a1,eya,Ddc,ed,ftz-f1,Galphas,ImpE2,Kr,shg,svp,trx,tsl,ttk,Rop,zfh2,drk,N,ci,slbo,hdc,alpha-Cat,Myo61F,ppan,heph,Pgcl,Nrx-IV,cher,jumu,peng,CadN,mael,vkg,spen,pcm,crol,Idgf1,foi,WASp,Vajk3,cyr,Hsp60C,ihog,Hand,cpa,Mmp1,Hipk,CG1943,Spn88Eb,Syp,VhaAC39-2,tnc,Gclc,CG8369,rols,exex,Ptip,Drak,dpy,Nipped-A,pan,Not1,Invadolysin,jing,Nost,mmy,zld,Nop60B,CG42674,Fs(2)Ket,SERCA,chas,Hmgcr,Inx3,Smr…	FBgn0000015,FBgn0000299,FBgn0000320,FBgn0000422,FBgn0000547,FBgn0001078,FBgn0001123,FBgn0001254,FBgn0001325,FBgn0003391,FBgn0003651,FBgn0003862,FBgn0003867,FBgn0003870,FBgn0004574,FBgn0004607,FBgn0004638,FBgn0004647,FBgn0004859,FBgn0005638,FBgn0010113,FBgn0010215,FBgn0010246,FBgn0010770,FBgn0011224,FBgn0011822,FBgn0013997,FBgn0014141,FBgn0015396,FBgn0015527,FBgn0015609,FBgn0016034,FBgn0016075,FBg…
SLIM2 GO BP	GO:0051276	chromosome organization	546	41	2.776	0.5337	-0.906	1	1	bur,eya,CycA,E(bx),Kr,sti,trx,Top1,ProtA,Mtor,jumu,crol,lolal,Eb1,l(1)G0020,jim,Tnks,CG12674,Pif1,aust,Art8,CG9246,upSET,BigH1,cal1,Smyd5,Mink,Prtl99C,cmet,HDAC4,tefu,Ptip,SMC5,Nipped-A,Invadolysin,sls,Mst77F,zld,mamo,mil,LKRSDH	FBgn0000239,FBgn0000320,FBgn0000404,FBgn0000541,FBgn0001325,FBgn0002466,FBgn0003862,FBgn0004924,FBgn0013300,FBgn0013756,FBgn0015396,FBgn0020309,FBgn0022238,FBgn0027066,FBgn0027330,FBgn0027339,FBgn0027508,FBgn0031388,FBgn0031540,FBgn0032104,FBgn0032329,FBgn0032925,FBgn0036398,FBgn0038252,FBgn0038478,FBgn0038869,FBgn0039250,FBgn0039707,FBgn0040232,FBgn0041210,FBgn0045035,FBgn0052133,FBgn0052438,FBg…
SLIM2 GO BP	GO:0008283	cell population proliferation	331	19	1.286	0.408	-1.293	1	1	CycA,eas,Kr,svp,N,Top1,brat,flfl,Reepl1,CG13284,CG10764,Adgf-A,vsg,pan,sls,zld,lqfR,pit,InR	FBgn0000404,FBgn0000536,FBgn0001325,FBgn0003651,FBgn0004647,FBgn0004924,FBgn0010300,FBgn0024555,FBgn0030313,FBgn0032614,FBgn0034221,FBgn0036752,FBgn0045823,FBgn0085432,FBgn0086906,FBgn0259789,FBgn0261279,FBgn0266581,FBgn0283499
SLIM2 GO BP	GO:0034613	cellular protein localization	528	38	2.573	0.5115	-0.967	1	1	Rab32,alpha-Cat,Hsp60B,Mtor,Tim17b2,Osbp,Nmd3,WASp,Crag,Eb1,Tnks,pod1,AP-1gamma,CG15306,Spase25,Ranbp21,Nup205,CG15399,CG2955,Hsp60C,sip2,CG6766,tomboy40,CG8728,RabX5,PIG-Wb,Tim17b1,CG10286,tomboy20,apn,cal1,CG18810,CG31787,Mst27D,CG32371,CG32409,Fs(2)Ket,Impbeta11	FBgn0002567,FBgn0010215,FBgn0011244,FBgn0013756,FBgn0020371,FBgn0020626,FBgn0023542,FBgn0024273,FBgn0025864,FBgn0027066,FBgn0027508,FBgn0029903,FBgn0030089,FBgn0030191,FBgn0030306,FBgn0031051,FBgn0031078,FBgn0031460,FBgn0031585,FBgn0031728,FBgn0031878,FBgn0032398,FBgn0033074,FBgn0033235,FBgn0035255,FBgn0035265,FBgn0037310,FBgn0037439,FBgn0037828,FBgn0038132,FBgn0038478,FBgn0042133,FBgn0051787,FBg…
SLIM2 GO MF	GO:0019899	enzyme binding	449	29	1.963	0.459	-1.123	1	1	CycA,trx,syd,CG2681,Crag,Trap1,Ranbp21,Zir,CG12674,CG9175,Vha100-5,Zasp66,CG12362,Gbs-70E,Gbs-76A,Whamy,CG8907,Atg8b,Slmap,Gclm,CG30440,Atg8a,pan,CG34423,futsch,CG42674,Fs(2)Ket,Smr,Impbeta11	FBgn0000404,FBgn0003862,FBgn0024187,FBgn0024997,FBgn0025864,FBgn0026761,FBgn0031051,FBgn0031216,FBgn0031388,FBgn0031779,FBgn0032373,FBgn0035917,FBgn0036082,FBgn0036428,FBgn0036862,FBgn0037750,FBgn0038466,FBgn0038539,FBgn0040011,FBgn0046114,FBgn0050440,FBgn0052672,FBgn0085432,FBgn0085452,FBgn0259108,FBgn0261556,FBgn0262743,FBgn0265523,FBgn0284254
SLIM2 GO BP	GO:0035556	intracellular signal transduction	564	40	2.708	0.504	-0.989	1	1	ed,Galphas,sti,Rab32,rut,drk,N,Ac76E,ci,14-3-3zeta,TpnC73F,syd,Crag,Zir,CG15399,TpnC25D,Socs44A,Lst,CG10916,cpa,Hipk,RabX5,CG2113,fmt,CG8907,CG14305,RhoGAP100F,Slmap,tefu,CG30440,CG33958,Pde9,Atg1,CG42674,CngA,Hmgcr,CngB,PI4KIIIalpha,S6k,InR	FBgn0000547,FBgn0001123,FBgn0002466,FBgn0002567,FBgn0003301,FBgn0004638,FBgn0004647,FBgn0004852,FBgn0004859,FBgn0004907,FBgn0010424,FBgn0024187,FBgn0025864,FBgn0031216,FBgn0031460,FBgn0031692,FBgn0033266,FBgn0034140,FBgn0034312,FBgn0034577,FBgn0035142,FBgn0035255,FBgn0035384,FBgn0035688,FBgn0038466,FBgn0038630,FBgn0039883,FBgn0040011,FBgn0045035,FBgn0050440,FBgn0053958,FBgn0259171,FBgn0260945,FBg…
KEGG Pathway D.mel	path:map03010	ribosome	133	2	0.135	0.1069	-3.226	1	1	RpS12,mRpS10	FBgn0286213,FBgn0038307
SLIM2 GO CC	GO:0005694	chromosome	530	35	2.37	0.4693	-1.091	1	1	Abd-B,bur,E(bx),trx,ttk,CrebA,Top1,ProtA,Mtor,jumu,crol,lolal,flfl,CycT,CG2652,TrxT,CG12674,Pif1,aust,d4,wuc,upSET,BigH1,cal1,Smyd5,tHMG1,tHMG2,cmet,SMC5,Nipped-A,sls,Mst77F,zld,Smr,mamo	FBgn0000015,FBgn0000239,FBgn0000541,FBgn0003862,FBgn0003870,FBgn0004396,FBgn0004924,FBgn0013300,FBgn0013756,FBgn0015396,FBgn0020309,FBgn0022238,FBgn0024555,FBgn0025455,FBgn0025838,FBgn0029752,FBgn0031388,FBgn0031540,FBgn0032104,FBgn0033015,FBgn0033770,FBgn0036398,FBgn0038252,FBgn0038478,FBgn0038869,FBgn0038978,FBgn0038979,FBgn0040232,FBgn0052438,FBgn0053554,FBgn0086906,FBgn0086915,FBgn0259789,FBg…
SLIM2 GO BP	GO:0007399	nervous system development	1017	83	5.619	0.58	-0.786	1	1	bur,eya,CycA,eas,ed,ftz-f1,grn,Kr,sti,Lsp2,nkd,pum,ras,rut,shg,spz,svp,trx,ttk,Ten-m,Rop,Fur2,zfh2,drk,N,ci,hdc,brat,Sema1a,Sema2a,Pgcl,Nrx-IV,Ptp69D,cher,glec,CadN,Sema1b,spen,CG7179,foi,WASp,flfl,CycT,Eph,jim,Ulp1,Atf3,nerfin-1,pod1,CG11584,Npc2a,fusl,Hand,d4,Mgat1,Mmp1,rno,S-Lap1,Cont,Syp,plum,RhoGAP100F,Gclc,exex,shep,Invadolysin,jing,mbm,futsch,Nost,mmy,zld,Atg1,Vmat,nrm,Gfrl,nwk,CG45049,PI4…	FBgn0000239,FBgn0000320,FBgn0000404,FBgn0000536,FBgn0000547,FBgn0001078,FBgn0001138,FBgn0001325,FBgn0002466,FBgn0002565,FBgn0002945,FBgn0003165,FBgn0003204,FBgn0003301,FBgn0003391,FBgn0003495,FBgn0003651,FBgn0003862,FBgn0003870,FBgn0004449,FBgn0004574,FBgn0004598,FBgn0004607,FBgn0004638,FBgn0004647,FBgn0004859,FBgn0010113,FBgn0010300,FBgn0011259,FBgn0011260,FBgn0011822,FBgn0013997,FBgn0014007,FBg…
SLIM2 GO BP	GO:0016192	vesicle-mediated transport	481	27	1.828	0.3989	-1.326	1	1	Hsc70-2,Hsp68,Rab32,st,Csp,Syt1,Rop,drk,brat,Nrx-IV,syd,WASp,Crag,AP-1gamma,Zir,CG15399,CG9175,Arc1,CG3500,RabX5,CDase,CG31787,Atg1,Vmat,mgl,lqfR,CG43737	FBgn0001217,FBgn0001230,FBgn0002567,FBgn0003515,FBgn0004179,FBgn0004242,FBgn0004574,FBgn0004638,FBgn0010300,FBgn0013997,FBgn0024187,FBgn0024273,FBgn0025864,FBgn0030089,FBgn0031216,FBgn0031460,FBgn0031779,FBgn0033926,FBgn0034849,FBgn0035255,FBgn0039774,FBgn0051787,FBgn0260945,FBgn0260964,FBgn0261260,FBgn0261279,FBgn0263994
SLIM2 GO MF	GO:0003735	structural constituent of ribosome	168	2	0.135	0.0846	-3.563	1	1	mRpS10,RpS12	FBgn0038307,FBgn0286213
SLIM2 GO BP	GO:0030154	cell differentiation	1479	134	9.072	0.6439	-0.635	1	1	Abd-B,bur,Col4a1,eya,CycA,eas,E(bx),ed,ftz-f1,grn,Ldh,Kr,Lsp2,Mp20,nkd,pum,ras,rut,shg,spz,svp,trx,tsl,ttk,Mst98Cb,Mst84Da,Mst84Db,Syt1,Ten-m,Rop,Fur2,drk,N,mdy,ci,Prat,14-3-3zeta,Top1,slbo,Ets65A,bt,hdc,alpha-Cat,brat,heph,Sema1a,Sema2a,Pgcl,ProtA,Mtor,Nrx-IV,Ptp69D,cher,Pglym78,CadN,mael,Sema1b,spen,dj,Osbp,CG7179,WASp,flfl,Eph,SAK,Taz,jim,Ulp1,nerfin-1,pod1,cyr,PGRP-SA,Reepl1,CG11584,Npc2a,AIF…	FBgn0000015,FBgn0000239,FBgn0000299,FBgn0000320,FBgn0000404,FBgn0000536,FBgn0000541,FBgn0000547,FBgn0001078,FBgn0001138,FBgn0001258,FBgn0001325,FBgn0002565,FBgn0002789,FBgn0002945,FBgn0003165,FBgn0003204,FBgn0003301,FBgn0003391,FBgn0003495,FBgn0003651,FBgn0003862,FBgn0003867,FBgn0003870,FBgn0004171,FBgn0004172,FBgn0004173,FBgn0004242,FBgn0004449,FBgn0004574,FBgn0004598,FBgn0004638,FBgn0004647,FBg…
SLIM2 GO MF	GO:0003677	DNA binding	718	46	3.114	0.4553	-1.135	1	1	Abd-B,ftz-f1,grn,Kr,Mybbp1A,svp,trx,ttk,CrebA,zfh2,ci,Top1,slbo,Ets65A,Mtor,Hr38,jumu,mael,RpI1,lolal,Thd1,Atf3,CG11294,RpIIIC160,AIF,aust,brwl,mtDNA-helicase,CG12769,CG7804,Phs,CG10565,BigH1,tHMG1,tHMG2,schlank,exex,CG30431,SMC5,pan,zld,Tet,Smr,mamo,rn,br	FBgn0000015,FBgn0001078,FBgn0001138,FBgn0001325,FBgn0001341,FBgn0003651,FBgn0003862,FBgn0003870,FBgn0004396,FBgn0004607,FBgn0004859,FBgn0004924,FBgn0005638,FBgn0005658,FBgn0013756,FBgn0014859,FBgn0015396,FBgn0016034,FBgn0019938,FBgn0022238,FBgn0026869,FBgn0028550,FBgn0030058,FBgn0030687,FBgn0031392,FBgn0032104,FBgn0032130,FBgn0032154,FBgn0033252,FBgn0036496,FBgn0036522,FBgn0037051,FBgn0038252,FBg…
SLIM2 GO BP	GO:0006351	transcription, DNA-templated	1022	71	4.807	0.4937	-1.018	1	1	Abd-B,eya,E(bx),ftz-f1,grn,Kr,Mybbp1A,Met,pum,svp,trx,ttk,CrebA,zfh2,N,ci,14-3-3zeta,slbo,Ets65A,brat,Rsf1,Mtor,Hr38,jumu,mael,spen,RpI1,crol,lolal,CycT,CG2652,bip2,jim,Atf3,nerfin-1,CG11294,RpIIIC160,CG12674,Hand,CG9246,d4,CG12769,reb,exp,wuc,CG2113,upSET,Phs,Coq2,CG14718,BigH1,tHMG1,tHMG2,schlank,exex,HDAC4,NfI,tefu,CG30431,Usp10,dpy,Nipped-A,pan,jing,zld,Tet,Smr,mamo,rn,ltl,br	FBgn0000015,FBgn0000320,FBgn0000541,FBgn0001078,FBgn0001138,FBgn0001325,FBgn0001341,FBgn0002723,FBgn0003165,FBgn0003651,FBgn0003862,FBgn0003870,FBgn0004396,FBgn0004607,FBgn0004647,FBgn0004859,FBgn0004907,FBgn0005638,FBgn0005658,FBgn0010300,FBgn0011305,FBgn0013756,FBgn0014859,FBgn0015396,FBgn0016034,FBgn0016977,FBgn0019938,FBgn0020309,FBgn0022238,FBgn0025455,FBgn0025838,FBgn0026262,FBgn0027339,FBg…
SLIM2 GO CC	GO:0005634	nucleus	2338	181	12.255	0.5502	-0.862	1	1	Abd-B,eya,CycA,E(bx),ftz-f1,grn,Hsc70-2,Hsp68,Kr,kz,Mybbp1A,Mtr4,twe,Met,nkd,Pp1-13C,pum,svp,trx,ttk,CrebA,zfh2,drk,N,ci,14-3-3zeta,Top1,slbo,Ets65A,bys,heph,Rsf1,ProtA,Mtor,cher,Hr38,glec,jumu,peng,mael,spen,dj,RpI1,crol,Rs1,Nnp-1,lolal,CG14805,Nmd3,WASp,flfl,CG2681,CycT,SF1,CG2652,Nsun2,Adar,bip2,SAK,l(1)G0045,Trap1,Thd1,Inx7,l(1)G0020,Tnks,CG8611,Ulp1,Atf3,nerfin-1,CG6379,CG14441,mahe,CG1575,C…	FBgn0000015,FBgn0000320,FBgn0000404,FBgn0000541,FBgn0001078,FBgn0001138,FBgn0001217,FBgn0001230,FBgn0001325,FBgn0001330,FBgn0001341,FBgn0001986,FBgn0002673,FBgn0002723,FBgn0002945,FBgn0003132,FBgn0003165,FBgn0003651,FBgn0003862,FBgn0003870,FBgn0004396,FBgn0004607,FBgn0004638,FBgn0004647,FBgn0004859,FBgn0004907,FBgn0004924,FBgn0005638,FBgn0005658,FBgn0010292,FBgn0011224,FBgn0011305,FBgn0013300,FBg…
