# Supplementary material for: The intracellular symbiont Wolbachia alters Drosophila development and metabolism to buffer against nutritional stress
Source: PLoS Genet. 2025 Oct 15;21(10):e1011905. doi: 10.1371/journal.pgen.1011905 (PMC12543281; doi:10.1371/journal.pgen.1011905)
Supplement: S5 Table — (XLSX) [file pgen.1011905.s006.xlsx]

## Sheet: Table S5. RNAseq-STRING
# background genes	# genes	category	description	FDR value	genes	p-value	term name
157	86	STRING Clusters	Mostly uncharacterized, incl. Protein of unknown function (DUF1431), and Peptidase M17, leucyl aminopeptidase, N-terminal	7.96e-27	TrxT|CG1999|CG12689|CG15306|CG4286|CG3124|CG5539|Ppm1|CG9129|CG2113|CG1394|CG6481|ms(3)76Ca|CG13733|CG13477|CG13476|CG32081|CG12362|CG3982|S-Lap1|CG2955|CG15425|c-cup|Hsp60B|Mst77F|CG7202|CG14448|CG18266|Hsp60C|CG17376|CG18662|CG14926|CG4983|Mst33A|CG4691|Mst35Ba|CG5968|CG6304|CG5050|CG31740|CG17470|CG1288|sowi|CG8136|CG14718|CG5538|Ubc87F|CG14355|CG9920|CG4546|CG3517|Dic2|CG10252|CG33340|CG14540…	8.06e-30	CL:13442
151	85	STRING Clusters	Mostly uncharacterized, incl. Protein of unknown function (DUF1431), and Peptidase M17, leucyl aminopeptidase, N-terminal	7.96e-27	TrxT|CG1999|CG12689|CG15306|CG4286|CG3124|CG5539|Ppm1|CG9129|CG2113|CG1394|ms(3)76Ca|CG13733|CG13477|CG13476|CG32081|CG12362|CG3982|S-Lap1|CG2955|CG15425|c-cup|Hsp60B|Mst77F|CG7202|CG14448|CG18266|Hsp60C|CG17376|CG18662|CG14926|CG4983|Mst33A|CG4691|Mst35Ba|CG5968|CG6304|CG5050|CG31740|CG17470|CG1288|sowi|CG8136|CG14718|CG5538|Ubc87F|CG14355|CG9920|CG4546|CG3517|Dic2|CG10252|CG33340|CG14540|mil|Ms…	4.04e-30	CL:13444
146	84	STRING Clusters	Mostly uncharacterized, incl. Protein of unknown function (DUF1431), and Peptidase M17, leucyl aminopeptidase, N-terminal	7.96e-27	TrxT|CG1999|CG12689|CG15306|CG4286|CG3124|CG5539|Ppm1|CG9129|CG2113|CG1394|ms(3)76Ca|CG13733|CG13477|CG13476|CG32081|CG12362|CG3982|S-Lap1|CG2955|CG15425|c-cup|Hsp60B|Mst77F|CG7202|CG14448|CG18266|Hsp60C|CG17376|CG18662|CG14926|CG4983|Mst33A|CG4691|Mst35Ba|CG5968|CG6304|CG5050|CG31740|CG17470|CG1288|sowi|CG8136|CG14718|CG5538|Ubc87F|CG14355|CG9920|CG4546|CG3517|Dic2|CG10252|CG33340|CG14540|mil|Ms…	2.8e-30	CL:13446
163	87	STRING Clusters	Mostly uncharacterized, incl. Protein of unknown function (DUF1431), and Peptidase M17, leucyl aminopeptidase, N-terminal	1.1e-26	TrxT|CG1999|CG12689|CG15306|CG4286|CG3124|CG5539|Ppm1|CG9129|CG2113|CG1394|CG6481|ms(3)76Ca|CG13733|CG13477|CG13476|CG32081|CG12362|CG3982|S-Lap1|CG2955|CG15425|c-cup|Hsp60B|Mst77F|CG7202|CG14448|CG18266|Hsp60C|CG17376|CG18662|CG14926|CG4983|Mst33A|CG4218|CG4691|Mst35Ba|CG5968|CG6304|CG5050|CG31740|CG17470|CG1288|sowi|CG8136|CG14718|CG5538|Ubc87F|CG14355|CG9920|CG4546|CG3517|Dic2|CG10252|CG33340|…	1.54e-29	CL:13440
120	76	STRING Clusters	Mostly uncharacterized, incl. Protein of unknown function (DUF1431), and Peptidase M17, leucyl aminopeptidase, N-terminal	1.1e-26	TrxT|CG1999|CG12689|CG15306|CG3124|CG5539|CG9129|CG2113|CG1394|ms(3)76Ca|CG13733|CG13477|CG13476|CG32081|CG3982|S-Lap1|CG2955|CG15425|c-cup|Hsp60B|Mst77F|CG7202|CG14448|Hsp60C|CG17376|CG18662|CG14926|CG4983|Mst33A|CG4691|Mst35Ba|CG5968|CG6304|CG31740|CG17470|CG1288|sowi|CG8136|CG14718|CG5538|Ubc87F|CG9920|CG4546|CG3517|Dic2|CG10252|CG33340|CG14540|mil|Mst98Cb|CG31029|janB|ocn|CG2267|CG8517|CG1093…	1.72e-29	CL:13453
169	88	STRING Clusters	Mostly uncharacterized, incl. Protein of unknown function (DUF1431), and Peptidase M17, leucyl aminopeptidase, N-terminal	1.35e-26	TrxT|CG1999|CG12689|CG15306|CG4286|CG3124|CG5539|Ppm1|CG9129|CG2113|CG1394|CG6481|ms(3)76Ca|CG13733|CG13477|CG13476|CG32081|CG12362|CG3982|S-Lap1|CG2955|CG15425|c-cup|Hsp60B|Mst77F|CG7202|CG14448|CG18266|Hsp60C|CG17376|CG18662|CG14926|CG4983|Mst33A|CG9254|CG4218|CG4691|Mst35Ba|CG5968|CG6304|CG5050|CG31740|CG17470|CG1288|sowi|CG8136|CG14718|CG5538|Ubc87F|CG14355|CG9920|CG4546|CG3517|Dic2|CG10252|C…	2.85e-29	CL:13437
127	77	STRING Clusters	Mostly uncharacterized, incl. Protein of unknown function (DUF1431), and Peptidase M17, leucyl aminopeptidase, N-terminal	2.45e-26	TrxT|CG1999|CG12689|CG15306|CG4286|CG3124|CG5539|CG9129|CG2113|CG1394|ms(3)76Ca|CG13733|CG13477|CG13476|CG32081|CG3982|S-Lap1|CG2955|CG15425|c-cup|Hsp60B|Mst77F|CG7202|CG14448|Hsp60C|CG17376|CG18662|CG14926|CG4983|Mst33A|CG4691|Mst35Ba|CG5968|CG6304|CG31740|CG17470|CG1288|sowi|CG8136|CG14718|CG5538|Ubc87F|CG9920|CG4546|CG3517|Dic2|CG10252|CG33340|CG14540|mil|Mst98Cb|CG31029|janB|ocn|CG2267|CG8517…	6.02e-29	CL:13452
140	80	STRING Clusters	Mostly uncharacterized, incl. Protein of unknown function (DUF1431), and Peptidase M17, leucyl aminopeptidase, N-terminal	3.48e-26	TrxT|CG1999|CG12689|CG15306|CG4286|CG3124|CG5539|Ppm1|CG9129|CG2113|CG1394|ms(3)76Ca|CG13733|CG13477|CG13476|CG32081|CG12362|CG3982|S-Lap1|CG2955|CG15425|c-cup|Hsp60B|Mst77F|CG7202|CG14448|Hsp60C|CG17376|CG18662|CG14926|CG4983|Mst33A|CG4691|Mst35Ba|CG5968|CG6304|CG31740|CG17470|CG1288|sowi|CG8136|CG14718|CG5538|Ubc87F|CG9920|CG4546|CG3517|Dic2|CG10252|CG33340|CG14540|mil|Mst98Cb|CG31029|janB|ocn|…	9.78e-29	CL:13448
183	90	STRING Clusters	Mostly uncharacterized, incl. Protein of unknown function (DUF1431), and Peptidase M17, leucyl aminopeptidase, N-terminal	4.68e-26	TrxT|CG1999|CG12689|CG15306|CG4286|CG3124|CG5539|Ppm1|CG9129|CG2113|CG1394|CG6481|ms(3)76Ca|CG13733|CG13477|CG13476|CG32081|CG12362|CG3982|S-Lap1|CG2955|CG15425|c-cup|Hsp60B|Mst77F|CG7202|CG14448|CG18266|Hsp60C|CG17376|CG18662|CG14926|CG4983|Mst33A|CG9254|CG4218|CG4691|Mst35Ba|CG5968|CG6304|CG5050|CG31740|CG12617|CG17470|CG1288|sowi|CG8136|CG14718|CG5538|Ubc87F|CG14355|CG9920|CG4546|CG3517|Dic2|C…	1.64e-28	CL:13435
102	68	STRING Clusters	Mostly uncharacterized, incl. Protein of unknown function (DUF1431), and Peptidase M17, leucyl aminopeptidase, N-terminal	4.42e-25	TrxT|CG1999|CG15306|CG3124|CG5539|CG9129|CG2113|CG1394|ms(3)76Ca|CG13477|CG32081|CG3982|S-Lap1|CG2955|CG15425|c-cup|Hsp60B|Mst77F|CG7202|Hsp60C|CG17376|CG18662|CG14926|CG4983|Mst33A|CG4691|Mst35Ba|CG6304|CG31740|CG17470|CG1288|sowi|CG14718|CG5538|Ubc87F|CG9920|CG4546|CG3517|Dic2|CG10252|CG33340|CG14540|mil|Mst98Cb|janB|ocn|CG8517|CG10934|S-Lap8|loopin-1|CG5089|CG10734|CG12860|CG12861|S-Lap7|CG870…	1.86e-27	CL:13459
109	69	STRING Clusters	Mostly uncharacterized, incl. Protein of unknown function (DUF1431), and Peptidase M17, leucyl aminopeptidase, N-terminal	1.47e-24	TrxT|CG1999|CG15306|CG3124|CG5539|CG9129|CG2113|CG1394|ms(3)76Ca|CG13477|CG32081|CG3982|S-Lap1|CG2955|CG15425|c-cup|Hsp60B|Mst77F|CG7202|Hsp60C|CG17376|CG18662|CG14926|CG4983|Mst33A|CG4691|Mst35Ba|CG6304|CG31740|CG17470|CG1288|sowi|CG14718|CG5538|Ubc87F|CG9920|CG4546|CG3517|Dic2|CG10252|CG33340|CG14540|mil|Mst98Cb|janB|ocn|CG2267|CG8517|CG10934|S-Lap8|loopin-1|CG5089|CG10734|CG12860|CG12861|S-Lap…	7.21e-27	CL:13456
88	63	STRING Clusters	Mostly uncharacterized, incl. Protein of unknown function (DUF1431), and Peptidase M17, leucyl aminopeptidase, N-terminal	1.82e-24	TrxT|CG15306|CG3124|CG9129|CG1394|ms(3)76Ca|CG13477|CG32081|CG3982|S-Lap1|CG2955|CG15425|Hsp60B|Mst77F|Hsp60C|CG17376|CG18662|CG14926|CG4983|Mst33A|CG4691|Mst35Ba|CG6304|CG31740|CG17470|CG1288|sowi|CG14718|CG5538|Ubc87F|CG9920|CG4546|CG3517|Dic2|CG10252|CG33340|CG14540|mil|Mst98Cb|janB|ocn|CG8517|CG10934|S-Lap8|loopin-1|CG5089|CG10734|CG12860|CG12861|S-Lap7|CG8701|CG2127|SIP2|CG18449|dj|CG34168|C…	9.61e-27	CL:13464
96	65	STRING Clusters	Mostly uncharacterized, incl. Protein of unknown function (DUF1431), and Peptidase M17, leucyl aminopeptidase, N-terminal	2.55e-24	TrxT|CG15306|CG3124|CG9129|CG2113|CG1394|ms(3)76Ca|CG13477|CG32081|CG3982|S-Lap1|CG2955|CG15425|c-cup|Hsp60B|Mst77F|Hsp60C|CG17376|CG18662|CG14926|CG4983|Mst33A|CG4691|Mst35Ba|CG6304|CG31740|CG17470|CG1288|sowi|CG14718|CG5538|Ubc87F|CG9920|CG4546|CG3517|Dic2|CG10252|CG33340|CG14540|mil|Mst98Cb|janB|ocn|CG8517|CG10934|S-Lap8|loopin-1|CG5089|CG10734|CG12860|CG12861|S-Lap7|CG8701|CG2127|SIP2|CG18449…	1.43e-26	CL:13462
82	59	STRING Clusters	Mostly uncharacterized, incl. Protein of unknown function (DUF1431), and Peptidase M17, leucyl aminopeptidase, N-terminal	5.27e-23	TrxT|CG15306|CG3124|CG9129|CG1394|CG3982|S-Lap1|CG2955|Hsp60B|Mst77F|Hsp60C|CG17376|CG18662|CG14926|CG4983|Mst33A|CG4691|Mst35Ba|CG6304|CG31740|CG17470|CG1288|sowi|CG14718|CG5538|Ubc87F|CG9920|CG4546|CG3517|Dic2|CG10252|CG33340|CG14540|mil|Mst98Cb|janB|ocn|CG8517|CG10934|S-Lap8|loopin-1|CG5089|CG10734|CG12860|CG12861|S-Lap7|CG8701|CG2127|SIP2|CG18449|dj|CG34168|CG4836|CG12699|CG7046|CG15219|CG173…	3.33e-25	CL:13466
72	56	STRING Clusters	Mostly uncharacterized, incl. Protein of unknown function (DUF1431), and Peptidase M17, leucyl aminopeptidase, N-terminal	5.5e-23	TrxT|CG15306|CG3124|CG9129|CG1394|CG3982|S-Lap1|CG2955|Hsp60B|Mst77F|Hsp60C|CG17376|CG18662|CG14926|CG4983|Mst33A|CG4691|Mst35Ba|CG6304|CG31740|CG1288|sowi|CG14718|CG5538|Ubc87F|CG9920|CG4546|CG3517|CG10252|CG33340|CG14540|mil|Mst98Cb|janB|ocn|CG8517|CG10934|S-Lap8|loopin-1|CG5089|CG10734|CG12860|CG12861|S-Lap7|CG8701|CG2127|SIP2|CG18449|dj|CG34168|CG4836|CG12699|CG7046|CG15219|CG17377|CG8564	3.67e-25	CL:13469
3059	485	UniProt Keywords	Signal	6.58e-22	y|pcl|CG11380|CG11381|b6|CG32808|N|ng1|Pig1|ng4|ng3|CG6414|Cpr5C|CG6048|CG32751|CG11368|CG12057|CG3106|CG32694|Ipod|CG2962|Cht9|Cht4|Cht12|shg|CG15650|CG9394|CG4302|CG15674|CG4377|CG4363|CG9877|CG9896|yellow-d|CG30414|CG30413|PebIII|Ance-5|ETH|Lcp9|Lsp1gamma|CG32483|CG3344|LysB|LysS|CG9192|Cpr62Bb|CG13806|CG32302|Drsl2|CG14961|CG14963|CG14974|ImpE2|Cpr64Ad|CG11353|CG32237|CG15209|CG2157|CG2145|CG…	1.64e-24	KW-0732
60	48	STRING Clusters	Mixed, incl. Protein of unknown function (DUF1431), and Peptidase M17, leucyl aminopeptidase, N-terminal	5.83e-20	TrxT|CG3124|CG9129|CG1394|CG3982|S-Lap1|Hsp60B|Mst77F|Hsp60C|CG17376|CG18662|CG14926|CG4691|Mst35Ba|CG31740|CG1288|sowi|CG14718|CG5538|Ubc87F|CG9920|CG4546|CG3517|CG10252|CG33340|mil|Mst98Cb|janB|ocn|CG8517|S-Lap8|loopin-1|CG5089|CG12860|CG12861|S-Lap7|CG8701|CG2127|SIP2|CG18449|dj|CG34168|CG4836|CG12699|CG7046|CG15219|CG17377|CG8564	4.1e-22	CL:13470
52	41	STRING Clusters	Mixed, incl. Protein of unknown function (DUF1431), and Peptidase M17, leucyl aminopeptidase, N-terminal	8.59e-17	TrxT|CG3124|CG9129|CG1394|CG3982|S-Lap1|Mst77F|Hsp60C|CG17376|CG18662|CG14926|Mst35Ba|CG31740|CG1288|sowi|CG5538|CG9920|CG10252|CG33340|mil|Mst98Cb|janB|ocn|CG8517|S-Lap8|loopin-1|CG5089|CG12860|CG12861|S-Lap7|CG8701|CG2127|SIP2|CG18449|dj|CG34168|CG4836|CG12699|CG7046|CG15219|CG17377	6.34e-19	CL:13471
234	85	GO Biological Process	Cuticle development	2.76e-16	y|Cpr5C|Cht9|Cht12|Lcp9|Cpr62Bb|Cpr64Ad|TwdlY|Cpr76Ba|Cpr66D|Cpr65Ec|Lcp65Ab2|Cpr65Av|Lcp65Af|Lcp65Ag2|Lcp65Ag3|CG2837|Cpr23B|Cpr78Cc|Edg78E|Cpr78Ca|TwdlF|TwdlV|TwdlG|obst-E|Cpr|mmy|ihog|Acp1|TwdlE|Cpr30F|CG16884|CG16886|Cpr35B|Idgf1|Ddc|Hr38|Ccp84Ag|Ccp84Ad|Ccp84Ac|Ccp84Ae|Ccp84Af|Cht5|TwdlW|Cpr92F|e|TwdlM|TwdlN|TwdlH|TwdlR|TwdlS|TwdlD|Tb|TwdlQ|TwdlK|TwdlL|TwdlB|TwdlC|TwdlT|CG9990|WASp|ttk|Cpr56…	4.45e-20	GO:0042335
142	64	GO Molecular Function	Structural constituent of chitin-based cuticle	8.1e-16	Cpr5C|Lcp9|Cpr62Bb|Cpr64Ad|TwdlY|Cpr76Ba|Cpr66D|Cpr65Ec|Lcp65Ab2|Cpr65Av|Lcp65Af|Lcp65Ag2|Lcp65Ag3|Cpr23B|Cpr78Cc|Edg78E|Cpr78Ca|TwdlF|TwdlV|TwdlG|obst-E|Acp1|TwdlE|Cpr30F|CG16884|CG16886|Cpr35B|Ccp84Ag|Ccp84Ad|Ccp84Ac|Ccp84Ae|Ccp84Af|TwdlW|Cpr92F|TwdlM|TwdlN|TwdlH|TwdlR|TwdlS|TwdlD|Tb|TwdlQ|TwdlK|TwdlL|TwdlB|TwdlC|TwdlT|CG2150|Cpr56F|CG30101|Cpr51A|Cpr49Ah|TwdlBeta|Cpr47Ec|Lcp4|Cpr65Ax1|Cpr65Ay|…	4.36e-19	GO:0005214
151	65	GO Molecular Function	Structural constituent of cuticle	1.36e-15	Cpr5C|Lcp9|Cpr62Bb|Cpr64Ad|TwdlY|Cpr76Ba|Cpr66D|Cpr65Ec|Lcp65Ab2|Cpr65Av|Lcp65Af|Lcp65Ag2|Lcp65Ag3|Cpr23B|Cpr78Cc|Edg78E|Cpr78Ca|TwdlF|TwdlV|TwdlG|obst-E|Acp1|TwdlE|Cpr30F|CG16884|CG16886|Cpr35B|Ccp84Ag|Ccp84Ad|Ccp84Ac|Ccp84Ae|Ccp84Af|CG8927|TwdlW|Cpr92F|TwdlM|TwdlN|TwdlH|TwdlR|TwdlS|TwdlD|Tb|TwdlQ|TwdlK|TwdlL|TwdlB|TwdlC|TwdlT|CG2150|Cpr56F|CG30101|Cpr51A|Cpr49Ah|TwdlBeta|Cpr47Ec|Lcp4|Cpr65Ax1|C…	1.46e-18	GO:0042302
47	37	STRING Clusters	Mixed, incl. Protein of unknown function (DUF1431), and Peptidase M17, leucyl aminopeptidase, N-terminal	4.4e-15	TrxT|CG3124|CG1394|CG3982|S-Lap1|Mst77F|Hsp60C|CG17376|CG18662|CG14926|Mst35Ba|CG31740|CG1288|CG5538|CG9920|CG10252|CG33340|mil|Mst98Cb|ocn|CG8517|S-Lap8|loopin-1|CG5089|CG12860|CG12861|S-Lap7|CG8701|CG2127|SIP2|CG18449|dj|CG34168|CG4836|CG12699|CG15219|CG17377	3.4e-17	CL:13472
199	74	GO Biological Process	Chitin-based cuticle development	1.36e-14	Cpr5C|Cht9|Cht12|Lcp9|Cpr62Bb|Cpr64Ad|TwdlY|Cpr76Ba|Cpr66D|Cpr65Ec|Lcp65Ab2|Cpr65Av|Lcp65Af|Lcp65Ag2|Lcp65Ag3|Cpr23B|Cpr78Cc|Edg78E|Cpr78Ca|TwdlF|TwdlV|TwdlG|obst-E|mmy|Acp1|TwdlE|Cpr30F|CG16884|CG16886|Cpr35B|Idgf1|Ccp84Ag|Ccp84Ad|Ccp84Ac|Ccp84Ae|Ccp84Af|Cht5|TwdlW|Cpr92F|TwdlM|TwdlN|TwdlH|TwdlR|TwdlS|TwdlD|Tb|TwdlQ|TwdlK|TwdlL|TwdlB|TwdlC|TwdlT|ttk|Cpr56F|CG30101|Cpr51A|Cpr49Ah|TwdlBeta|Cpr47Ec…	4.38e-18	GO:0040003
39	31	STRING Clusters	Mixed, incl. Protein of unknown function (DUF1431), and Peptidase M17, leucyl aminopeptidase, N-terminal	1.29e-12	CG1394|S-Lap1|Mst77F|Hsp60C|CG17376|CG18662|CG14926|Mst35Ba|CG31740|CG9920|CG10252|CG33340|mil|Mst98Cb|ocn|CG8517|S-Lap8|loopin-1|CG5089|CG12860|CG12861|S-Lap7|CG8701|CG2127|SIP2|CG18449|CG34168|CG4836|CG12699|CG15219|CG17377	1.04e-14	CL:13476
123	51	STRING Clusters	Mixed, incl. Serine proteases, trypsin family, serine active site, and Chitin binding domain superfamily	2.91e-12	CG12057|CG3344|CG32302|Ag5r2|CG8661|CG8664|CG7992|CG3868|CG17826|CG18180|Jon66Ci|CG8562|CG8560|yip7|Jon65Aiv|Jon65Aiii|Jon65Aii|Jon65Ai|CG12974|Jon25Bii|Jon25Biii|CG7025|CG9466|Tsp29Fa|CG17633|CG31463|CG16749|Npc2d|CG3734|CG6403|CG6295|CG6296|Jon99Ci|CG15533|Jon99Fi|Jon99Fii|CG14500|lambdaTry|betaTry|CG30031|epsilonTry|alphaTry|thetaTry|CG1809|Jon44E|CG14300|Jon25Bi|CG8773|CG7290|CG3819|CG5399	2.45e-14	CL:19979
87	43	STRING Clusters	Mixed, incl. Serine proteases, trypsin family, serine active site, and exopeptidase activity	2.91e-12	CG12057|CG3344|CG32302|Ag5r2|CG8661|CG8664|CG3868|CG18180|Jon66Ci|CG8562|CG8560|yip7|Jon65Aiv|Jon65Aiii|Jon65Aii|Jon65Ai|Jon25Bii|Jon25Biii|CG7025|CG9466|CG17633|CG31463|CG16749|Npc2d|CG3734|CG6403|CG6295|CG6296|Jon99Ci|CG15533|Jon99Fi|Jon99Fii|lambdaTry|betaTry|epsilonTry|alphaTry|thetaTry|CG1809|Jon44E|Jon25Bi|CG8773|CG7290|CG3819	2.46e-14	CL:19983
96	45	STRING Clusters	Mixed, incl. Serine proteases, trypsin family, serine active site, and Chitin binding domain superfamily	2.97e-12	CG12057|CG3344|CG32302|Ag5r2|CG8661|CG8664|CG3868|CG17826|CG18180|Jon66Ci|CG8562|CG8560|yip7|Jon65Aiv|Jon65Aiii|Jon65Aii|Jon65Ai|Jon25Bii|Jon25Biii|CG7025|CG9466|CG17633|CG31463|CG16749|Npc2d|CG3734|CG6403|CG6295|CG6296|Jon99Ci|CG15533|Jon99Fi|Jon99Fii|lambdaTry|betaTry|epsilonTry|alphaTry|thetaTry|CG1809|Jon44E|CG14300|Jon25Bi|CG8773|CG7290|CG3819	2.71e-14	CL:19982
150	56	STRING Clusters	Mixed, incl. Peptidase S1A, chymotrypsin family, and Chitin binding domain superfamily	4.92e-12	CG12057|CG32483|CG3344|CG13806|CG32302|Ag5r2|CG8661|CG8664|CG7992|obst-J|CG3868|CG17826|CG18180|Jon66Ci|CG8562|CG8560|yip7|Jon65Aiv|Jon65Aiii|Jon65Aii|Jon65Ai|CG12974|Jon25Bii|Jon25Biii|CG7025|CG9466|Tsp29Fa|CG17633|CG31463|CG16749|Npc2d|CG6830|CG3734|CG6403|CG6295|CG6296|Jon99Ci|CG15533|Jon99Fi|Jon99Fii|Tsp42Eb|CG14500|lambdaTry|betaTry|CG30031|epsilonTry|alphaTry|thetaTry|CG1809|Jon44E|CG14300|…	4.67e-14	CL:19976
103	46	STRING Clusters	Mixed, incl. Serine proteases, trypsin family, serine active site, and Chitin binding domain superfamily	5.66e-12	CG12057|CG3344|CG32302|Ag5r2|CG8661|CG8664|CG3868|CG17826|CG18180|Jon66Ci|CG8562|CG8560|yip7|Jon65Aiv|Jon65Aiii|Jon65Aii|Jon65Ai|Jon25Bii|Jon25Biii|CG7025|CG9466|CG17633|CG31463|CG16749|Npc2d|CG3734|CG6403|CG6295|CG6296|Jon99Ci|CG15533|Jon99Fi|Jon99Fii|lambdaTry|betaTry|CG30031|epsilonTry|alphaTry|thetaTry|CG1809|Jon44E|CG14300|Jon25Bi|CG8773|CG7290|CG3819	5.57e-14	CL:19981
168	59	STRING Clusters	Mixed, incl. Peptidase S1A, chymotrypsin family, and peptidoglycan muralytic activity	8.28e-12	CG12057|CG32483|CG3344|LysB|LysS|CG13806|CG32302|Ag5r2|CG8661|CG8664|CG7992|obst-J|CG3868|CG17826|CG18180|Jon66Ci|CG8562|CG8560|yip7|Jon65Aiv|Jon65Aiii|Jon65Aii|Jon65Ai|CG12974|Jon25Bii|Jon25Biii|CG7025|CG9466|Tsp29Fa|CG17633|CG31463|CG16749|Npc2d|CG6830|CG3734|CG6403|CG6295|CG6296|Jon99Ci|CG15533|Jon99Fi|Jon99Fii|Tsp42Eb|CG16799|CG14500|lambdaTry|betaTry|CG30031|epsilonTry|alphaTry|thetaTry|CG18…	8.44e-14	CL:19975
196	64	STRING Clusters	Mixed, incl. structural constituent of chitin-based cuticle, and Protein of unknown function DUF1676	1.1e-11	Cpr5C|CG2962|CG9877|Lcp9|Cpr64Ad|CG11584|TwdlY|CG12998|CG10598|CG13060|CG13049|Cpr66D|Lcp65Ab2|Lcp65Ag2|Lcp65Ag3|Cpr78Cc|Edg78E|TwdlF|TwdlG|obst-E|mmy|CG7214|Acp1|TwdlE|Cpr30F|CG16884|CG16886|Cpr35B|Ccp84Ag|Ccp84Ad|Ccp84Ac|Ccp84Af|CG15887|Cht5|Cpr92F|TwdlM|TwdlN|TwdlH|TwdlD|TwdlK|TwdlL|TwdlB|CG2150|Cpr56F|CG30101|CG17290|Cpr51A|CG13183|Cpr47Ec|Lcp4|CG12164|Cpr65Ax1|TwdlJ|CG9083|CG32249|CG11349|CG…	1.16e-13	CL:23246
64	36	STRING Clusters	Mixed, incl. Trypsin-like peptidase domain, and exopeptidase activity	1.57e-11	CG12057|CG3344|Ag5r2|CG8661|CG8664|CG3868|CG18180|Jon66Ci|CG8562|CG8560|yip7|Jon65Aiv|Jon65Aiii|Jon65Aii|Jon65Ai|Jon25Bii|Jon25Biii|CG7025|CG17633|CG31463|CG16749|CG3734|CG6295|Jon99Ci|Jon99Fi|Jon99Fii|lambdaTry|betaTry|epsilonTry|alphaTry|thetaTry|CG1809|Jon44E|Jon25Bi|CG8773|CG7290	1.71e-13	CL:19985
81	40	STRING Clusters	Mixed, incl. Trypsin-like peptidase domain, and exopeptidase activity	1.79e-11	CG12057|CG3344|CG32302|Ag5r2|CG8661|CG8664|CG3868|CG18180|Jon66Ci|CG8562|CG8560|yip7|Jon65Aiv|Jon65Aiii|Jon65Aii|Jon65Ai|Jon25Bii|Jon25Biii|CG7025|CG17633|CG31463|CG16749|CG3734|CG6403|CG6295|CG6296|Jon99Ci|Jon99Fi|Jon99Fii|lambdaTry|betaTry|epsilonTry|alphaTry|thetaTry|CG1809|Jon44E|Jon25Bi|CG8773|CG7290|CG3819	2.01e-13	CL:19984
33	27	STRING Clusters	Mixed, incl. Peptidase M17, leucyl aminopeptidase, N-terminal, and Protein of unknown function (DUF1431)	2.93e-11	CG1394|S-Lap1|Mst77F|CG17376|CG18662|CG14926|Mst35Ba|CG31740|CG10252|CG33340|mil|Mst98Cb|ocn|CG8517|S-Lap8|loopin-1|CG12861|S-Lap7|CG8701|CG2127|SIP2|CG18449|CG34168|CG4836|CG12699|CG15219|CG17377	3.4e-13	CL:13478
145	53	STRING Clusters	Mixed, incl. Peptidase S1A, chymotrypsin family, and Chitin binding domain superfamily	3.68e-11	CG12057|CG32483|CG3344|CG32302|Ag5r2|CG8661|CG8664|CG7992|CG3868|CG17826|CG18180|Jon66Ci|CG8562|CG8560|yip7|Jon65Aiv|Jon65Aiii|Jon65Aii|Jon65Ai|CG12974|Jon25Bii|Jon25Biii|CG7025|CG9466|Tsp29Fa|CG17633|CG31463|CG16749|Npc2d|CG3734|CG6403|CG6295|CG6296|Jon99Ci|CG15533|Jon99Fi|Jon99Fii|Tsp42Eb|CG14500|lambdaTry|betaTry|CG30031|epsilonTry|alphaTry|thetaTry|CG1809|Jon44E|CG14300|Jon25Bi|CG8773|CG7290|…	4.39e-13	CL:19978
41	28	STRING Clusters	Mixed, incl. Trypsin-like peptidase domain, and Protein TsetseEP	2.29e-10	CG12057|CG3344|Ag5r2|CG8661|CG8664|CG3868|CG18180|Jon66Ci|CG8560|yip7|Jon65Aiv|Jon65Aiii|Jon65Aii|Jon65Ai|Jon25Bii|Jon25Biii|CG17633|CG6295|Jon99Ci|Jon99Fi|Jon99Fii|betaTry|epsilonTry|alphaTry|thetaTry|Jon44E|Jon25Bi|CG7290	2.82e-12	CL:19986
28	23	STRING Clusters	Mixed, incl. Peptidase M17, leucyl aminopeptidase, N-terminal, and Protein of unknown function (DUF1431)	1.44e-09	CG1394|S-Lap1|Mst77F|CG17376|CG14926|Mst35Ba|CG31740|CG10252|CG33340|mil|ocn|CG8517|S-Lap8|loopin-1|CG12861|S-Lap7|CG8701|CG2127|SIP2|CG18449|CG34168|CG4836|CG12699	1.82e-11	CL:13480
199	61	COMPARTMENTS	Extracellular matrix	6.42e-09	N|Cpr5C|Lcp9|Cpr62Bb|Cpr64Ad|TwdlY|obst-J|Cpr76Ba|Cpr66D|Cpr65Ec|Lcp65Ab2|Cpr65Av|Lcp65Af|Lcp65Ag2|Lcp65Ag3|Cpr23B|Cpr78Cc|Edg78E|Cpr78Ca|TwdlF|Cg25C|obst-E|Cpr30F|CG16884|CG16886|Cpr35B|ChLD3|Ccp84Ag|Ccp84Ad|Ccp84Ac|Ccp84Ae|Ccp84Af|Cpr92F|TwdlH|TwdlD|Tb|CG2150|Cpr56F|CG30101|Cpr51A|Cpr49Ah|Cpr47Ec|Lcp4|Cpr65Ax1|Cpr65Ay|TwdlJ|Mmp1|CG30203|CG11313|CG6232|tnc|Ten-m|fusl|dp|CG34461|Cpr78Cb|vkg|Lcp3|…	4.07e-12	GOCC:0031012
126	47	COMPARTMENTS	Chitin-based extracellular matrix	6.42e-09	Cpr5C|Lcp9|Cpr62Bb|Cpr64Ad|obst-J|Cpr76Ba|Cpr66D|Cpr65Ec|Lcp65Ab2|Cpr65Av|Lcp65Af|Lcp65Ag2|Lcp65Ag3|Cpr23B|Cpr78Cc|Edg78E|Cpr78Ca|TwdlF|obst-E|Cpr30F|CG16884|CG16886|Cpr35B|Ccp84Ag|Ccp84Ad|Ccp84Ac|Ccp84Ae|Ccp84Af|Cpr92F|TwdlH|TwdlD|CG2150|Cpr56F|CG30101|Cpr51A|Cpr49Ah|Cpr47Ec|Lcp4|Cpr65Ax1|Cpr65Ay|TwdlJ|CG34461|Cpr78Cb|Lcp3|Lcp2|Lcp1|Lcp65Ad	5.25e-12	GOCC:0062129
1153	197	GO Cellular Component	Extracellular region	9.8e-09	y|CG6414|Cpr5C|CG5966|Cht9|Cht4|Cht12|yellow-d|CG30414|Galphas|PebIII|Ance-5|ETH|Lcp9|Lsp1gamma|LysB|LysS|Cpr62Bb|CG13806|CG32302|Drsl2|ImpE2|Cpr64Ad|CG15201|ssp7|PGRP-SA|Lsp1alpha|Ag5r2|TwdlY|CG6847|Cpr76Ba|CG4306|Adgf-A|Msi|CG3868|CG33263|CG17826|CG7248|Muc68Ca|Plod|vsg|Cpr66D|CG13312|CG8562|CG8560|Lcp65Ab2|Lcp65Ag2|QC|CG3604|Cpr23B|Npc2a|Lsp1beta|TwdlV|TwdlG|Cg25C|Tep3|Tep2|CG7025|TwdlE|CG4017…	8.61e-12	GO:0005576
174	55	GO Cellular Component	Extracellular matrix	1e-08	Cpr5C|Galphas|Cpr62Bb|Cpr64Ad|TwdlY|Cpr76Ba|Muc68Ca|Cpr66D|Cpr23B|TwdlV|TwdlG|Cg25C|TwdlE|Cpr30F|Cpr35B|Ccp84Ag|Ccp84Ad|Ccp84Ac|Ccp84Ae|Ccp84Af|TwdlW|Muc91C|Cpr92F|Muc96D|CG5455|TwdlM|TwdlN|TwdlR|TwdlS|Tb|TwdlQ|TwdlK|TwdlL|TwdlB|TwdlC|TwdlT|Cpr56F|Muc55B|CG6953|Cpr51A|TwdlBeta|CG31999|Muc11A|Cpr65Ax1|Fas1|TwdlJ|Mmp1|CG30203|CG6232|tnc|Ten-m|ltl|dp|CG34461|vkg	1.77e-11	GO:0031012
105	41	GO Molecular Function	Structural constituent of chitin-based larval cuticle	2.37e-08	Cpr5C|Lcp9|Cpr62Bb|Cpr64Ad|Cpr76Ba|Cpr66D|Cpr65Ec|Lcp65Ab2|Cpr65Av|Lcp65Af|Lcp65Ag2|Lcp65Ag3|Cpr23B|Cpr78Cc|Edg78E|Cpr78Ca|TwdlF|obst-E|Cpr30F|Cpr35B|Ccp84Ag|Ccp84Ad|Ccp84Ac|Ccp84Ae|Ccp84Af|Cpr92F|TwdlH|TwdlD|Cpr56F|Cpr51A|Cpr49Ah|Cpr47Ec|Lcp4|Cpr65Ax1|Cpr65Ay|CG34461|Cpr78Cb|Lcp3|Lcp2|Lcp1|Lcp65Ad	3.83e-11	GO:0008010
21	19	STRING Clusters	Mixed, incl. Peptidase M17, leucyl aminopeptidase, N-terminal, and Cysteine-rich domain currently specific to Drosophila.	2.66e-08	CG1394|S-Lap1|Mst77F|CG17376|CG14926|Mst35Ba|CG31740|CG10252|ocn|S-Lap8|loopin-1|CG12861|S-Lap7|CG8701|CG2127|SIP2|CG34168|CG4836|CG12699	3.45e-10	CL:13482
51	26	STRING Clusters	Structural constituent of chitin-based cuticle, and Protein of unknown function DUF1676	1.46e-07	CG2962|Cpr64Ad|CG11584|TwdlY|CG13060|CG13049|Cpr66D|TwdlF|TwdlG|Cpr30F|CG16886|Cpr35B|CG15887|TwdlM|TwdlD|TwdlL|TwdlB|CG2150|Cpr56F|CG30101|CG17290|Cpr51A|CG12164|CG9083|CG11349|CG43386	1.95e-09	CL:23249
24	20	SMART Domains	Domain of unknown function, currently peculiar to Drosophila.	1.85e-07	TwdlY|TwdlF|TwdlV|TwdlG|TwdlE|TwdlW|TwdlM|TwdlN|TwdlH|TwdlS|TwdlD|Tb|TwdlQ|TwdlK|TwdlL|TwdlB|TwdlC|TwdlT|TwdlBeta|TwdlJ	3.19e-10	SM00690
110	39	UniProt Keywords	Cuticle	2.22e-07	Cpr5C|Lcp9|Cpr62Bb|Cpr64Ad|Cpr76Ba|Cpr66D|Cpr65Ec|Lcp65Ab2|Cpr65Av|Lcp65Af|Lcp65Ag3|Cpr23B|Cpr78Cc|Edg78E|Cpr78Ca|obst-E|Acp1|Cpr30F|Cpr35B|Ccp84Ag|Ccp84Ad|Ccp84Ac|Ccp84Ae|Ccp84Af|CG8927|Cpr92F|Cpr56F|Cpr51A|Cpr49Ah|Cpr47Ec|Lcp4|Cpr65Ax1|Cpr65Ay|CG34461|Cpr78Cb|Lcp3|Lcp2|Lcp1|Lcp65Ad	1.1e-09	KW-0193
819	146	COMPARTMENTS	Extracellular region	2.61e-07	y|N|Cpr5C|Cht9|Cht4|PebIII|ETH|Lcp9|Lsp1gamma|LysB|LysS|Cpr62Bb|Drsl2|ImpE2|Cpr64Ad|CG15201|ssp7|PGRP-SA|Lsp1alpha|Ag5r2|TwdlY|obst-J|Cpr76Ba|CG4306|Adgf-A|Muc68Ca|Plod|vsg|Cpr66D|Cpr65Ec|Lcp65Ab2|Cpr65Av|Lcp65Af|Lcp65Ag2|Lcp65Ag3|QC|Cpr23B|Npc2a|Lsp1beta|Cpr78Cc|Edg78E|Cpr78Ca|TwdlF|TwdlV|TwdlG|Cg25C|obst-E|Tep2|TwdlE|Cpr30F|CG16884|CG16886|Cpr35B|l(2)35Df|Idgf1|ChLD3|DL1|CG31286|Ccp84Ag|Ccp84Ad…	4.96e-10	GOCC:0005576
33	21	STRING Clusters	Mixed, incl. Trypsin-like peptidase domain, and negative regulation of biosynthetic process of antibacterial peptides active against Gram-negative bacteria	2.76e-07	CG12057|CG3344|Ag5r2|CG8661|CG8664|CG18180|Jon66Ci|CG8560|Jon65Aii|Jon65Ai|Jon25Bii|Jon25Biii|CG17633|CG6295|Jon99Ci|Jon99Fi|Jon99Fii|thetaTry|Jon44E|Jon25Bi|CG7290	3.79e-09	CL:19987
26	21	Pfam	Domain of unknown function (DUF243)	3.65e-07	TwdlY|TwdlF|TwdlV|TwdlG|TwdlE|TwdlW|TwdlM|TwdlN|TwdlH|TwdlR|TwdlS|TwdlD|Tb|TwdlQ|TwdlK|TwdlL|TwdlB|TwdlC|TwdlT|TwdlBeta|TwdlJ	1.71e-10	PF03103
26	21	InterPro Domains	Domain of unknown function DUF243	6.71e-07	TwdlY|TwdlF|TwdlV|TwdlG|TwdlE|TwdlW|TwdlM|TwdlN|TwdlH|TwdlR|TwdlS|TwdlD|Tb|TwdlQ|TwdlK|TwdlL|TwdlB|TwdlC|TwdlT|TwdlBeta|TwdlJ	1.71e-10	IPR004145
1350	208	UniProt Keywords	Hydrolase	8.55e-07	pcl|CG32808|kz|CG2658|CG6414|CG6428|Usp16-45|CG6048|CG5966|CG32751|c12.2|Cht9|Cht4|Cht12|CG9394|CG30414|CG16837|Ance-5|Ppm1|CG32344|Usp10|CG32483|CG3344|LysB|LysS|CG2145|Spase25|PGRP-SA|CG15739|dob|Pp1-13C|CG8105|CG8128|CG9281|Fur2|CG8611|CG5800|CG6847|Pmp70|Adgf-A|Msi|CG6512|CG9701|Ptp69D|CG18180|Jon66Ci|S-Lap1|S-Lap2|CG8562|CG8560|CG14823|yip7|Jon65Aiv|Jon65Aiii|Jon65Aii|Jon65Ai|CG5150|CG31954|…	6.38e-09	KW-0378
129	40	STRING Clusters	Mixed, incl. structural constituent of chitin-based cuticle, and Protein of unknown function DUF1676	1.11e-06	CG2962|Cpr64Ad|CG11584|TwdlY|CG12998|CG13060|CG13049|Cpr66D|Edg78E|TwdlF|TwdlG|obst-E|mmy|CG7214|Acp1|TwdlE|Cpr30F|CG16884|CG16886|Cpr35B|CG15887|Cht5|Cpr92F|TwdlM|TwdlD|TwdlL|TwdlB|CG2150|Cpr56F|CG30101|CG17290|Cpr51A|CG13183|Cpr47Ec|CG12164|CG9083|CG11349|CG42749|CG43386|Osi2	1.56e-08	CL:23247
26	18	STRING Clusters	Mixed, incl. Trypsin-like peptidase domain, and negative regulation of biosynthetic process of antibacterial peptides active against Gram-negative bacteria	1.33e-06	CG12057|CG3344|Ag5r2|CG18180|Jon66Ci|CG8560|Jon65Aii|Jon65Ai|Jon25Bii|Jon25Biii|CG17633|CG6295|Jon99Ci|Jon99Fi|Jon99Fii|thetaTry|Jon44E|Jon25Bi	1.92e-08	CL:19988
20	16	STRING Clusters	Trypsin-like peptidase domain, and Carboxypeptidase activation peptide	1.94e-06	CG12057|CG3344|Ag5r2|CG18180|Jon66Ci|CG8560|Jon65Aii|Jon65Ai|Jon25Bii|Jon25Biii|CG17633|Jon99Ci|Jon99Fi|Jon99Fii|Jon44E|Jon25Bi	2.86e-08	CL:19991
105	37	Pfam	Insect cuticle protein	3.58e-06	Cpr5C|Lcp9|Cpr62Bb|Cpr64Ad|Cpr76Ba|Cpr66D|Cpr65Ec|Lcp65Ab2|Cpr65Av|Lcp65Af|Lcp65Ag2|Lcp65Ag3|Cpr23B|Cpr78Cc|Edg78E|Cpr78Ca|Cpr30F|Cpr35B|Ccp84Ag|Ccp84Ad|Ccp84Ac|Ccp84Ae|Ccp84Af|Cpr92F|Cpr56F|Cpr51A|Cpr49Ah|Cpr47Ec|Lcp4|Cpr65Ax1|Cpr65Ay|CG34461|Cpr78Cb|Lcp3|Lcp2|Lcp1|Lcp65Ad	3.36e-09	PF00379
16	14	STRING Clusters	Mixed, incl. Peptidase M17, leucyl aminopeptidase, N-terminal, and sperm chromatin condensation	6.58e-06	S-Lap1|Mst77F|CG17376|CG14926|Mst35Ba|CG31740|CG10252|ocn|S-Lap8|loopin-1|CG12861|S-Lap7|CG4836|CG12699	9.95e-08	CL:13484
106	37	InterPro Domains	Insect cuticle protein	8.09e-06	Cpr5C|Lcp9|Cpr62Bb|Cpr64Ad|Cpr76Ba|Cpr66D|Cpr65Ec|Lcp65Ab2|Cpr65Av|Lcp65Af|Lcp65Ag3|Cpr23B|Cpr78Cc|Edg78E|Cpr78Ca|Cpr30F|Cpr35B|Ccp84Ag|Ccp84Ad|Ccp84Ac|Ccp84Ae|Ccp84Af|CG8927|Cpr92F|Cpr56F|Cpr51A|Cpr49Ah|Cpr47Ec|Lcp4|Cpr65Ax1|Cpr65Ay|CG34461|Cpr78Cb|Lcp3|Lcp2|Lcp1|Lcp65Ad	4.14e-09	IPR000618
71	27	STRING Clusters	Protein of unknown function DUF1676, and structural constituent of chitin-based cuticle	8.16e-06	CG2962|Cpr64Ad|CG11584|TwdlY|CG13060|CG13049|Cpr66D|TwdlF|TwdlG|Cpr30F|CG16886|Cpr35B|CG15887|TwdlM|TwdlD|TwdlL|TwdlB|CG2150|Cpr56F|CG30101|CG17290|Cpr51A|CG12164|CG9083|CG11349|CG43386|Osi2	1.26e-07	CL:23248
18	14	STRING Clusters	Mixed, incl. Sperm-tail PG-rich repeat, and Peptidase M17, leucyl aminopeptidase, N-terminal	1.71e-05	CG32192|S-Lap2|CG32371|CG31538|CG9016|CG31709|CG31870|CG31820|CG31788|CG31988|CG31226|CG31468|ymp|CG30039	2.7e-07	CL:13853
81	31	InterPro Domains	Chitin-binding type R&R consensus	1.74e-05	Cpr5C|Lcp9|Cpr62Bb|Cpr64Ad|Cpr76Ba|Cpr66D|Cpr65Ec|Cpr65Av|Lcp65Af|Lcp65Ag3|Cpr23B|Cpr78Cc|Edg78E|Cpr78Ca|Cpr35B|Ccp84Ag|Ccp84Ad|Ccp84Ac|Ccp84Ae|Cpr56F|Cpr49Ah|Cpr47Ec|Lcp4|Cpr65Ax1|Cpr65Ay|CG34461|Cpr78Cb|Lcp3|Lcp2|Lcp1|Lcp65Ad	1.33e-08	IPR031311
353	72	UniProt Keywords	Protease	2.14e-05	pcl|CG32808|Usp16-45|CG6048|CG30414|Ance-5|Usp10|CG32483|CG3344|Spase25|PGRP-SA|Fur2|CG18180|S-Lap1|S-Lap2|CG8562|CG8560|yip7|Jon65Aiv|Jon65Aiii|Jon65Aii|CG31954|CG11912|Jon25Bii|CG7025|CG4017|CG17633|CG4968|CG6508|SPH93|CG16749|l(3)IX-14|CG12256|CG5255|CG6763|SPE|CG5715|SP1029|Jon99Ciii|Jon99Ci|Jon99Fi|Jon99Fii|CG10764|S-Lap8|loopin-1|S-Lap7|lambdaTry|betaTry|CG30031|epsilonTry|alphaTry|thetaTry…	2.13e-07	KW-0645
44	20	STRING Clusters	Mixed, incl. Protein of unknown function DUF1676, and Domain of unknown function, currently peculiar to Drosophila.	3.67e-05	CG2962|Cpr64Ad|CG11584|TwdlY|CG13060|CG13049|Cpr66D|TwdlF|TwdlG|Cpr30F|Cpr35B|CG15887|TwdlM|TwdlD|TwdlL|TwdlB|Cpr56F|CG17290|Cpr51A|CG9083	5.93e-07	CL:23250
140	38	STRING Clusters	Mixed, incl. Digestion of dietary lipid, and amino acid transmembrane transport	3.68e-05	yin|CG4377|CG4363|PebIII|CG4797|CG30427|CG9360|CG6847|Npc2a|slif|CG31871|CG7916|CG33307|SPH93|CG31091|CG6283|CG17191|Amy-d|CG6472|Amyrel|Listericin|Mal-A5|Mal-A1|CG34227|CG34447|lectin-33A|Mal-A6|CG6675|CG13795|CG7367|CG6753|CG34423|CG18641|lectin-28C|CG5665|Lip4|CG6996|CG12519	6.08e-07	CL:20954
67	24	STRING Clusters	Mixed, incl. Insect cuticle protein, and GYR motif	8.78e-05	Cpr5C|CG9877|Lcp9|CG10598|Lcp65Ab2|Lcp65Ag2|Lcp65Ag3|Cpr78Cc|Ccp84Ag|Ccp84Ad|Ccp84Ac|Ccp84Af|TwdlN|TwdlH|TwdlK|Lcp4|Cpr65Ax1|TwdlJ|CG32249|CG15740|CG11350|Lcp3|Lcp2|Lcp1	1.48e-06	CL:23504
15	12	STRING Clusters	Mixed, incl. Domain of unknown function DUF4794, and Drosophila Retinin like protein	9.25e-05	CG14096|CG14095|CG13063|CG13069|CG13068|CG14568|CG14570|Ccp84Ae|CG14752|CG34248|CG13047|CG13066	1.59e-06	CL:23640
145	40	InterPro Domains	Serine proteases, trypsin family, serine active site	0.00021	CG32808|CG6048|CG30414|CG18180|Jon66Ci|yip7|Jon65Aiv|Jon65Aiii|Jon65Aii|Jon65Ai|CG31954|CG11912|Jon25Bii|Jon25Biii|CG16749|CG12256|CG5255|SPE|Jon99Ciii|Jon99Ci|Jon99Fi|Jon99Fii|CG10764|lambdaTry|betaTry|CG30031|epsilonTry|alphaTry|thetaTry|CG8170|Jon44E|Jon25Bi|CG34458|Hayan|CG11313|CG7432|CG17404|CG43110|CG10232|CG34409	2.17e-07	IPR033116
147	37	UniProt Keywords	Serine protease	0.00031	CG32808|CG6048|CG30414|Fur2|CG18180|yip7|Jon65Aiv|Jon65Aiii|Jon65Aii|CG31954|CG11912|Jon25Bii|CG16749|CG12256|CG5255|SPE|Jon99Ciii|Jon99Ci|Jon99Fi|Jon99Fii|CG10764|lambdaTry|betaTry|CG30031|epsilonTry|alphaTry|thetaTry|CG8170|Jon44E|Jon25Bi|CG34458|Hayan|CG11313|CG7432|CG17404|CG10232|CG34409	3.83e-06	KW-0720
461	85	GO Molecular Function	Structural molecule activity	0.00035	alpha-Cat|CG32819|Cpr5C|Lcp9|Cpr62Bb|Cpr64Ad|TwdlY|Nup205|Cpr76Ba|rols|Muc68Ca|Cpr66D|Cpr65Ec|Lcp65Ab2|Cpr65Av|Lcp65Af|Lcp65Ag2|Lcp65Ag3|Cpr23B|Cpr78Cc|Edg78E|Cpr78Ca|TwdlF|TwdlV|TwdlG|Cg25C|obst-E|Acp1|TwdlE|Cpr30F|CG16884|CG16886|Cpr35B|Ccp84Ag|Ccp84Ad|Ccp84Ac|Ccp84Ae|Ccp84Af|betaTub85D|Mst87F|mRpS10|CG8927|TwdlW|Muc91C|Cpr92F|Muc96D|TwdlM|TwdlN|TwdlH|TwdlR|TwdlS|TwdlD|Tb|TwdlQ|TwdlK|TwdlL|Twdl…	7.53e-07	GO:0005198
28	17	GO Biological Process	Body morphogenesis	0.00039	alpha-Cat|TwdlY|TwdlG|TwdlW|TwdlM|TwdlN|TwdlR|TwdlS|TwdlD|Tb|TwdlQ|TwdlK|TwdlL|TwdlB|TwdlT|TwdlBeta|TwdlJ	1.91e-07	GO:0010171
19	12	STRING Clusters	Mixed, incl. Domain of unknown function, currently peculiar to Drosophila., and Domain of unknown function DUF4766	0.00052	CG2962|Cpr64Ad|CG11584|TwdlY|CG13060|CG13049|TwdlM|TwdlD|TwdlL|TwdlB|CG17290|Cpr51A	9.13e-06	CL:23300
19	12	STRING Clusters	Structural constituent of chitin-based larval cuticle, and Dipeptidylpeptidase IV, N-terminal domain	0.00052	Lcp9|Lcp65Ab2|Ccp84Ag|Ccp84Ad|Ccp84Ac|Ccp84Af|TwdlH|Lcp4|CG32249|Lcp3|Lcp2|Lcp1	9.13e-06	CL:23576
316	61	UniProt Keywords	Secreted	0.00055	y|ng1|ng4|ng3|CG5966|PebIII|Lsp1gamma|Drsl2|ImpE2|CG2145|PGRP-SA|Lsp1alpha|CG6847|Plod|Cp15|Npc2a|Lsp1beta|Cg25C|obst-E|CG17633|Idgf1|yellow-f2|Crz|tsl|GILT3|SPE|to|CG6295|CG6296|spz|CG6283|CG17191|Obp99a|Obp56d|CG6472|Sema-2a|Amyrel|AttA|AttB|betaTry|CG30031|epsilonTry|alphaTry|thetaTry|Def|Rfabg|Lsp2|CG34447|Hayan|CG14507|CG6675|CG11313|CG7367|Nep2|PGRP-LB|CG18641|CG5665|CG3556|CDase|Peb|Obp99b	8.17e-06	KW-0964
24	13	STRING Clusters	Mixed, incl. Domain of unknown function DUF4794, and Transposase	0.00073	CG14096|CG14095|CG13063|CG13069|CG13068|CG14568|CG14570|Ccp84Ae|CG30458|CG14752|CG34248|CG13047|CG13066	1.34e-05	CL:23639
57	20	STRING Clusters	Mixed, incl. Insect cuticle protein, and GYR motif	0.00075	CG9877|Lcp9|CG10598|Lcp65Ab2|Lcp65Ag2|Lcp65Ag3|Cpr78Cc|Ccp84Ag|Ccp84Ad|Ccp84Ac|Ccp84Af|TwdlN|TwdlH|Lcp4|CG32249|CG15740|CG11350|Lcp3|Lcp2|Lcp1	1.39e-05	CL:23505
227	51	Reactome Pathways	SLC-mediated transmembrane transport	0.0015	Mct1|yin|Oatp58Da|CG30272|CG9825|CG9826|CG30194|CG4797|CG3394|CG13907|CG9977|ZnT63C|CG32669|CG8051|CG32081|CG7888|foi|ZnT77C|CG7442|CG7458|slif|CG1213|CG31547|Oatp33Eb|CG9254|ZnT35C|CG6723|CG14856|CG8925|CG6126|CG11880|Zip42C.1|CG10444|CG9864|CG15096|CG6484|Picot|CG8468|CG8785|CG8083|sut1|Vmat|CG1208|CG4991|Ndae1|Fatp|CG13795|CG17167|CG7309|CG43693|Rh50	1.17e-06	DME-425407
76	26	Reactome Pathways	Digestion	0.0015	CG5966|Cht9|Cht4|Cht12|CG6847|CG9701|CG5150|CG31871|Idgf1|Cht5|CG31091|CG31089|CG6295|CG6296|CG6283|CG17191|CG6472|Amyrel|CG34447|CG6675|CG7367|CG6753|CG18641|Cht6|CG5665|Lip4	1.12e-06	DME-8935690
83	27	Reactome Pathways	Digestion and absorption	0.0015	CG5966|Cht9|Cht4|Cht12|CG6847|CG9701|CG5150|CG31871|Idgf1|Cht5|CG31091|CG31089|CG6295|CG6296|CG6283|CG17191|CG6472|Amyrel|sut1|CG34447|CG6675|CG7367|CG6753|CG18641|Cht6|CG5665|Lip4	1.55e-06	DME-8963743
11	9	STRING Clusters	Mixed, incl. Peptidase M17, leucyl aminopeptidase, N-terminal, and hexitol catabolic process	0.0016	CG17376|CG31740|CG10252|S-Lap8|loopin-1|CG12861|S-Lap7|CG4836|CG12699	2.95e-05	CL:13486
11	9	STRING Clusters	Mixed, incl. Domain of unknown function, currently peculiar to Drosophila., and Drosophila Retinin like protein	0.0016	CG2962|Cpr64Ad|CG13060|TwdlM|TwdlD|TwdlL|TwdlB|CG17290|Cpr51A	2.95e-05	CL:23303
1643	225	GO Molecular Function	Hydrolase activity	0.0021	pcl|CG32808|kz|CG2658|CG6428|Usp16-45|l(1)G0045|CG6048|CG5966|CG32751|CG10777|c12.2|Cht9|Cht4|Cht12|CG9394|CG30414|Galphas|Ca-P60A|Ance-5|Ppm1|CG32344|Usp10|CG32483|CG3344|LysB|LysS|Myo61F|CG9977|Aats-leu|CG2145|CG15739|dob|Pp1-13C|CG8105|CG8128|CG9281|Fur2|CG8611|CG5800|CG6847|Ulp1|Pmp70|Adgf-A|Msi|CG6512|CG7728|CG9701|CG33158|st|Ptp69D|CG18180|Jon66Ci|CG8562|CG8560|CG14823|yip7|Jon65Aiv|Jon65Ai…	5.55e-06	GO:0016787
12	9	STRING Clusters	Mixed, incl. Peptidase M17, leucyl aminopeptidase, N-terminal, and Protein of unknown function (DUF4497)	0.0024	S-Lap2|CG31538|CG9016|CG31820|CG31788|CG31988|CG31226|CG31468|CG30039	4.75e-05	CL:13856
753	114	UniProt Keywords	Disulfide bond	0.0026	CG32808|N|TrxT|CG6048|CG5966|shg|CG30414|LysB|LysS|Drsl2|PGRP-SA|Fur2|CG6847|Ptp69D|Nrx-IV|CG18180|Jon66Ci|yip7|Jon65Aiv|Jon65Aiii|Jon65Aii|Jon65Ai|ed|CG31776|CG31954|Npc2a|CG11912|Cont|Cg25C|Jon25Bii|Jon25Biii|obst-E|ihog|CG6055|CG17633|Pgant35A|Idgf1|ChLD3|CG16749|CG4115|CG12256|Cys|CG5255|CG7142|SPE|CG6295|CG6296|spz|CG6283|CG17191|CG10000|Obp99a|Kul|Jon99Ciii|Jon99Ci|CG15533|Jon99Fi|Jon99Fii|…	4.45e-05	KW-1015
534	89	GO Molecular Function	Peptidase activity	0.0046	pcl|CG32808|CG2658|Usp16-45|CG6048|CG30414|Ance-5|Usp10|CG32483|CG3344|Fur2|Ulp1|CG6512|CG18180|Jon66Ci|CG8562|CG8560|yip7|Jon65Aiv|Jon65Aiii|Jon65Aii|Jon65Ai|CG31954|CG11912|CG9780|Jon25Bii|Jon25Biii|CG7025|CG4017|CG17633|CG4968|CG6508|SPH93|CG16749|l(3)IX-14|CG12256|CG5255|CG7142|CG3734|CG6763|SPE|CG5715|CG5527|CG14528|SP1029|CG11951|Kul|Jon99Ciii|Jon99Ci|Jon99Fi|Jon99Fii|CG10764|S-Lap8|CG30091…	1.5e-05	GO:0008233
10	8	STRING Clusters	Trypsin-like peptidase domain, and Venom allergen 5-like	0.0046	Ag5r2|CG18180|Jon66Ci|Jon25Bii|Jon99Ci|Jon99Fi|Jon44E|Jon25Bi	9.28e-05	CL:19992
10	8	STRING Clusters	Mixed, incl. Carboxypeptidase activation peptide, and Serine carboxypeptidase	0.0046	CG12057|CG3344|CG8560|Jon65Aii|Jon65Ai|Jon25Biii|CG17633|Jon99Fii	9.28e-05	CL:20011
190	39	STRING Clusters	Ribosome biogenesis, and tRNA modification	0.0054	l(1)1Bi|CG14805|kz|Nmd3|Nsun2|bys|CG1575|Rbm13|l(1)G0020|CG32706|CG6999|c12.2|CG32344|CG2691|CG8611|CG5800|Ulp1|CG7728|CG32409|pen|CG14618|Art2|Aatf|CG13097|CG6724|Nnp-1|CG9246|CG10286|CG9799|ppan|pit|Nop56|CG5728|CG8545|CG1671|Rs1|Nop60B|CG12050|CG5114	0.00011	CL:1114
89	23	STRING Clusters	Preribosome, and RNA helicase, DEAD-box type, Q motif	0.0085	kz|bys|Rbm13|l(1)G0020|CG32344|CG2691|CG5800|CG7728|CG32409|pen|Aatf|CG13097|CG6724|Nnp-1|CG9246|CG9799|ppan|pit|CG5728|CG8545|CG1671|Rs1|CG12050	0.00018	CL:1137
71	20	STRING Clusters	Mixed, incl. Digestion of dietary lipid, and ML domain	0.0085	CG4797|CG30427|CG9360|CG6847|Npc2a|CG31871|CG31091|CG6283|CG17191|CG6472|CG34447|CG6675|CG7367|CG6753|CG34423|CG18641|CG5665|Lip4|CG6996|CG12519	0.00018	CL:20955
60	18	STRING Clusters	Digestion of dietary lipid, and ML domain	0.0089	CG4797|CG30427|CG9360|CG6847|Npc2a|CG31871|CG31091|CG6283|CG17191|CG6472|CG34447|CG6675|CG7367|CG6753|CG34423|CG18641|Lip4|CG12519	0.00019	CL:20956
89	23	UniProt Keywords	Glycosidase	0.009	Cht9|Cht4|Cht12|LysB|LysS|CG9701|CG14823|Gal|CG9466|LM408|CG33090|Cht5|CG31148|CG15533|CG16799|CG15117|Amyrel|Mal-A5|Mal-A1|Mal-A6|CG9465|Cht6|CG13397	0.00018	KW-0326
148	32	STRING Clusters	Ribosome biogenesis, and RNA helicase, DEAD-box type, Q motif	0.0091	kz|Nmd3|bys|Rbm13|l(1)G0020|CG32706|CG6999|c12.2|CG32344|CG2691|CG8611|CG5800|CG7728|CG32409|pen|Aatf|CG13097|CG6724|Nnp-1|CG9246|CG10286|CG9799|ppan|pit|Nop56|CG5728|CG8545|CG1671|Rs1|Nop60B|CG12050|CG5114	0.0002	CL:1119
222	47	InterPro Domains	Peptidase S1A, chymotrypsin family	0.0092	CG32808|CG6048|CG30414|CG18180|Jon66Ci|yip7|Jon65Aiv|Jon65Aiii|Jon65Aii|Jon65Ai|CG31954|CG11912|Jon25Bii|Jon25Biii|SPH93|CG16749|CG12256|CG5255|CG7142|SPE|Jon99Ciii|Jon99Ci|Jon99Fi|Jon99Fii|CG10764|CG30091|lambdaTry|betaTry|CG30031|epsilonTry|alphaTry|thetaTry|CG8170|Jon44E|CG33459|Jon25Bi|CG4998|CG34458|Hayan|CG33225|CG11313|CG7432|CG17404|CG43110|CG34171|CG10232|CG34409	1.18e-05	IPR001314
12	8	STRING Clusters	Mixed, incl. protein localization to microtubule, and Tweety	0.0099	CG15306|CG2955|CG4983|Mst33A|CG6304|CG14540|CG10934|CG10734	0.00023	CL:13589
35	13	UniProt Keywords	Carboxypeptidase	0.0125	Ance-5|CG32483|CG3344|CG8562|CG8560|CG7025|CG4017|CG17633|Ance-4|Ance-3|CG32379|CG8564|CG8563	0.00028	KW-0121
258	50	GO Molecular Function	Serine-type peptidase activity	0.0127	CG32808|CG6048|CG30414|CG32483|CG3344|Fur2|CG18180|Jon66Ci|yip7|Jon65Aiv|Jon65Aiii|Jon65Aii|Jon65Ai|CG31954|CG11912|Jon25Bii|Jon25Biii|SPH93|CG16749|CG12256|CG5255|CG7142|CG3734|SPE|Jon99Ciii|Jon99Ci|Jon99Fi|Jon99Fii|CG10764|CG30091|lambdaTry|betaTry|CG30031|epsilonTry|alphaTry|thetaTry|CG8170|Jon44E|CG33459|Jon25Bi|CG34458|Hayan|CG33225|CG11313|CG7432|CG17404|CG43110|CG10232|CG11034|CG34409	4.78e-05	GO:0008236
125	30	GO Molecular Function	Chitin binding	0.0134	Cht9|Cht4|Cht12|CG13806|CG32302|obst-J|CG33263|CG17826|CG7248|CG13312|obst-E|CG16884|CG16886|Idgf1|ChLD3|Cht5|Muc96D|CG6403|CG30101|Muc11A|CG14300|CG14245|CG32036|CG13675|CG42397|Cht6|CG17147|ckd|CG6996|CG7290	6.48e-05	GO:0008061
235	46	GO Molecular Function	Serine-type endopeptidase activity	0.0142	CG32808|CG6048|CG30414|Fur2|CG18180|Jon66Ci|yip7|Jon65Aiv|Jon65Aiii|Jon65Aii|Jon65Ai|CG31954|CG11912|Jon25Bii|Jon25Biii|SPH93|CG16749|CG12256|CG5255|CG7142|SPE|Jon99Ciii|Jon99Ci|Jon99Fi|Jon99Fii|CG10764|CG30091|lambdaTry|betaTry|CG30031|epsilonTry|alphaTry|thetaTry|CG8170|Jon44E|CG33459|Jon25Bi|CG34458|Hayan|CG33225|CG11313|CG7432|CG17404|CG43110|CG10232|CG34409	7.7e-05	GO:0004252
766	114	GO Molecular Function	Transporter activity	0.0142	CG12773|Mct1|CG2930|yin|Inx7|CG1628|CngB|Oatp58Da|CG30272|CG9825|CG9826|CG30194|kcc|Ca-P60A|CG4797|CG3394|CG13907|scramb2|ZnT63C|ATPsynCF6L|Ork1|CG32669|CG8051|Ranbp21|Pmp70|st|mnd|CG17300|CG32081|CG7888|CG32054|CG32053|foi|Best2|CG9664|CG4822|ZnT77C|CG7442|CG7458|slif|CG1213|CG31547|Tim17b1|COX5BL|Nha1|CG3476|Vha100-5|Oatp33Eb|CG17036|Vha68-3|CG9254|ZnT35C|CG32832|Ctr1B|COX7AL|tomboy20|CG6723|CG…	8.36e-05	GO:0005215
242	47	GO Molecular Function	Active transmembrane transporter activity	0.0142	CG12773|yin|Oatp58Da|kcc|Ca-P60A|CG4797|CG32669|Pmp70|CG9664|CG4822|CG1213|CG31547|Tim17b1|Nha1|CG3476|Vha100-5|Oatp33Eb|Vha68-3|tomboy20|CG6723|CG6125|CG5404|Hmt-1|Dic2|VhaAC39-2|CG31121|CG11897|CG9717|tomboy40|CG9090|CG10444|CG6484|Mdr49|CG8083|Tim17b2|Vmat|CG34120|CG31731|CG1208|ATP7|Ndae1|CG13795|CG17167|Esp|Tpc2|CG18769|CG4562	7.62e-05	GO:0022804
6	6	STRING Clusters	Mixed, incl. Tweety, and Ataxin-2, C-terminal	0.0144	CG2955|CG4983|Mst33A|CG6304|CG14540|CG10934	0.00033	CL:13590
36	13	STRING Clusters	Mostly uncharacterized, incl. CHCH, and Cytochrome c oxidase subunit 6C	0.0144	CG32240|CG31949|CG33284|CG13989|CG6138|CG33308|CG31206|CG31141|CG30355|CG11145|CG14488|CG30270|CG42523	0.00035	CL:14049
6	6	STRING Clusters	Trypsin-like peptidase domain	0.0144	yip7|Jon65Aiv|Jon65Aiii|betaTry|epsilonTry|alphaTry	0.00033	CL:20053
6	6	STRING Clusters	Larval chitin-based cuticle development	0.0144	Lcp9|Lcp65Ab2|Lcp4|Lcp3|Lcp2|Lcp1	0.00033	CL:23601
47	15	STRING Clusters	Ribosomal large subunit biogenesis, and RNA helicase, DEAD-box type, Q motif	0.0153	bys|Rbm13|l(1)G0020|CG32344|CG2691|CG5800|CG32409|pen|CG6724|Nnp-1|CG9246|ppan|pit|CG8545|Rs1	0.00038	CL:1138
182	40	InterPro Domains	Serine proteases, trypsin family, histidine active site	0.0163	CG32808|CG6048|CG30414|CG18180|yip7|Jon65Aiv|Jon65Aiii|Jon65Aii|CG31954|CG11912|Jon25Bii|CG16749|CG12256|CG5255|CG7142|SPE|Jon99Ciii|Jon99Ci|Jon99Fi|Jon99Fii|CG10764|CG30091|lambdaTry|betaTry|CG30031|epsilonTry|alphaTry|thetaTry|CG8170|Jon44E|CG33459|Jon25Bi|CG4998|CG34458|Hayan|CG11313|CG7432|CG17404|CG10232|CG34409	2.49e-05	IPR018114
86	23	GO Molecular Function	Hydrolase activity, hydrolyzing O-glycosyl compounds	0.0167	Cht9|Cht4|Cht12|LysB|LysS|CG9701|CG14823|Gal|CG9466|LM408|CG33090|Cht5|CG31148|CG16799|CG15117|Amy-d|Amyrel|Mal-A5|Mal-A1|Mal-A6|CG9465|Cht6|CG13397	0.00012	GO:0004553
10	7	STRING Clusters	Mixed, incl. Domain of unknown function DUF4794, and Chitin-binding type R&R consensus	0.0181	CG14096|CG14095|CG13069|CG13068|CG14568|Ccp84Ae|CG13066	0.00046	CL:23644
94	24	GO Molecular Function	Hydrolase activity, acting on glycosyl bonds	0.0203	Cht9|Cht4|Cht12|LysB|LysS|CG9701|CG14823|Gal|CG9466|LM408|CG33090|Cht5|CG31148|CG16799|CG15117|Amy-d|Amyrel|Mal-A5|Mal-A1|Mal-A6|CG9465|Cht6|CG13397|Thd1	0.00015	GO:0016798
83	23	SMART Domains	Chitin-binding domain type 2	0.0216	Cht4|Cht12|CG13806|CG32302|obst-J|CG33263|CG17826|CG7248|CG13312|obst-E|ChLD3|Cht5|Muc96D|CG6403|Muc11A|CG32036|CG13675|CG42397|Cht6|CG17147|ckd|CG6996|CG7290	7.44e-05	SM00494
3753	443	GO Molecular Function	Catalytic activity	0.0219	CG17003|pcl|CG11418|CG32808|kz|CG2681|CG2658|CG6428|Nsun2|CG6379|TrxT|Usp16-45|l(1)G0045|CG6048|CG5966|CG32751|schlank|CG17717|CG4586|Gclc|CG10777|l(1)G0020|c12.2|CG3106|Cht9|Cht4|Cht12|CG9394|CG4302|Cyp6d2|CG30194|CG30414|Galphas|Fmo-1|Ca-P60A|CG3394|CG4563|CG30427|Ance-5|DIP2|hipk|Ppm1|CG32344|Usp10|CG32483|CG3344|LysB|LysS|CG9149|Myo61F|CG32319|CG9977|CG11353|Aats-leu|v|CG2145|Sk1|Drak|CG15739…	0.00018	GO:0003824
180	35	STRING Clusters	Ribosome biogenesis, and tRNA modification	0.0229	l(1)1Bi|kz|Nmd3|Nsun2|bys|Rbm13|l(1)G0020|CG32706|CG6999|c12.2|CG32344|CG2691|CG8611|CG5800|CG7728|CG32409|pen|CG14618|Aatf|CG13097|CG6724|Nnp-1|CG9246|CG10286|CG9799|ppan|pit|Nop56|CG5728|CG8545|CG1671|Rs1|Nop60B|CG12050|CG5114	0.00059	CL:1117
67	18	STRING Clusters	Mixed, incl. Alpha amylase, catalytic domain, and amino acid transmembrane transporter activity	0.0229	yin|CG4377|CG4363|PebIII|slif|CG7916|CG33307|SPH93|Amy-d|Amyrel|Listericin|Mal-A5|Mal-A1|CG34227|lectin-33A|Mal-A6|CG13795|lectin-28C	0.00059	CL:21097
11365	1202	DPO	Viable	0.024	CG17003|alpha-Cat|CG12470|y|l(1)1Bi|CG14628|CG11380|CG11381|CG12773|CG11418|b6|CG14805|Mct1|kz|Nmd3|CG2681|CG2658|CG2652|N|CG16782|Pig1|ng4|ng3|CG2930|CG6414|CG6428|yin|CG15576|Nsun2|CG6379|CG2861|TrxT|Usp16-45|l(1)G0045|Cpr5C|CG6048|CG5966|CG3823|schlank|CG14441|CG4586|Inx7|CG1958|CG11368|CG12689|bys|Gclc|CG10777|CG10920|CG1575|cyr|Crag|Rbm13|l(1)G0020|AP-1gamma|CG7065|CG12057|c12.2|CG3106|CG326…	0.00014	FBcv:0000349
106	24	STRING Clusters	Preribosome, and DEAD/DEAH box helicase domain	0.0261	kz|bys|Rbm13|l(1)G0020|CG32344|CG2691|CG8611|CG5800|CG7728|CG32409|pen|Aatf|CG13097|CG6724|Nnp-1|CG9246|CG9799|ppan|pit|CG5728|CG8545|CG1671|Rs1|CG12050	0.00069	CL:1130
140	29	STRING Clusters	Preribosome, and ribosome biogenesis	0.0266	kz|Nmd3|bys|Rbm13|l(1)G0020|CG32706|c12.2|CG32344|CG2691|CG8611|CG5800|CG7728|CG32409|pen|Aatf|CG13097|CG6724|Nnp-1|CG9246|CG9799|ppan|pit|Nop56|CG5728|CG8545|CG1671|Rs1|Nop60B|CG12050	0.00071	CL:1122
716	105	GO Molecular Function	Transmembrane transporter activity	0.0301	CG12773|Mct1|CG2930|yin|Inx7|CG1628|CngB|Oatp58Da|CG30272|CG9825|CG9826|CG30194|kcc|Ca-P60A|CG4797|CG13907|ZnT63C|ATPsynCF6L|Ork1|CG32669|CG8051|Pmp70|st|mnd|CG17300|CG32081|CG7888|CG32054|CG32053|foi|Best2|CG9664|CG4822|ZnT77C|CG7442|CG7458|slif|CG1213|CG31547|Tim17b1|COX5BL|Nha1|CG3476|Vha100-5|Oatp33Eb|CG17036|Vha68-3|CG9254|ZnT35C|CG32832|Ctr1B|COX7AL|tomboy20|CG6723|CG14856|CG6125|CG5404|Hmt…	0.00026	GO:0022857
135	28	STRING Clusters	Preribosome, and ribosome biogenesis	0.0312	kz|Nmd3|bys|Rbm13|l(1)G0020|c12.2|CG32344|CG2691|CG8611|CG5800|CG7728|CG32409|pen|Aatf|CG13097|CG6724|Nnp-1|CG9246|CG9799|ppan|pit|Nop56|CG5728|CG8545|CG1671|Rs1|Nop60B|CG12050	0.00086	CL:1126
30	11	STRING Clusters	Digestion of dietary lipid	0.0319	CG4797|CG6847|CG31871|CG31091|CG6283|CG17191|CG6472|CG7367|CG6753|CG18641|Lip4	0.00089	CL:20959
124	26	STRING Clusters	Preribosome, and ribosome biogenesis	0.039	kz|Nmd3|bys|Rbm13|l(1)G0020|c12.2|CG32344|CG2691|CG8611|CG5800|CG7728|CG32409|pen|Aatf|CG13097|CG6724|Nnp-1|CG9246|CG9799|ppan|pit|CG5728|CG8545|CG1671|Rs1|CG12050	0.0011	CL:1127
5	5	STRING Clusters	Mixed, incl. ATP:guanido phosphotransferase active site, and Cysteine-rich domain currently specific to Drosophila.	0.039	CG4691|Ubc87F|CG4546|CG3517|CG8564	0.0011	CL:13575
5	5	STRING Clusters	Domain of unknown function, currently peculiar to Drosophila., and Motif of unknown function with conserved Gly, Tyr, Arg tripeptide in Drosophila proteins.	0.039	Cpr64Ad|TwdlM|TwdlL|TwdlB|CG17290	0.0011	CL:23305
5	5	STRING Clusters	Mixed, incl. Chitin-binding type R&R consensus	0.039	CG14096|CG14095|CG13068|Ccp84Ae|CG13066	0.0011	CL:23646
392	64	GO Molecular Function	Endopeptidase activity	0.0415	pcl|CG32808|CG2658|Usp16-45|CG6048|CG30414|Fur2|CG6512|CG18180|Jon66Ci|yip7|Jon65Aiv|Jon65Aiii|Jon65Aii|Jon65Ai|CG31954|CG11912|CG9780|Jon25Bii|Jon25Biii|CG6508|SPH93|CG16749|l(3)IX-14|CG12256|CG5255|CG7142|CG6763|SPE|CG5715|CG5527|CG14528|Kul|Jon99Ciii|Jon99Ci|Jon99Fi|Jon99Fii|CG10764|CG30091|CG6347|lambdaTry|betaTry|CG30031|epsilonTry|alphaTry|thetaTry|CG8170|Jon44E|CG8728|CG33459|Jon25Bi|CG344…	0.00038	GO:0004175
