# Supplementary material for: The intracellular symbiont Wolbachia alters Drosophila development and metabolism to buffer against nutritional stress
Source: PLoS Genet. 2025 Oct 15;21(10):e1011905. doi: 10.1371/journal.pgen.1011905 (PMC12543281; doi:10.1371/journal.pgen.1011905)
Supplement: S6 Table — (XLSX) [file pgen.1011905.s007.xlsx]

## Sheet: Table S6. Metabolomic metadata
compound	id	formula	m.z	r.t.	adduct
L-Adrenaline	C00788	C9H13NO3	184.097	0.376	[M+H]+
Cys-Gly	C01419	C5H10N2O3S	179.049	0.184	[M+H]+
L-Homocitrulline	C02427	C7H15N3O3	190.119	0.157	[M+H]+
Kynurenic acid	C01717	C10H7NO3	190.05	0.572	[M+H]+
N6-N6-N6-Trimethyl-L-lysine	C03793	C9H20N2O2	189.16	0.157	[M+H]+
L-Normetanephrine	C05589	C9H13NO3	184.097	0.376	[M+H]+
1-Methylxanthine	C16358	C6H6N4O2	167.056	0.139	[M+H]+
L-phenylalanine	C00079	C9H11NO2	166.086	0.367	[M+H]+
L-Methionine S-oxide	C02989	C5H11NO3S	166.053	0.15	[M+H]+
Allantoate	C00499	C4H8N4O4	177.061	0.149	[M+H]+
L-Citrulline	C00327	C6H13N3O3	176.103	0.151	[M+H]+
N-Acetyl-L-aspartate	C01042	C6H9NO5	176.055	0.211	[M+H]+
L-arginine	C00062	C6H14N4O2	175.119	0.149	[M+H]+
Cystathionine	C00542	C7H14N2O4S	223.074	0.147	[M+H]+
AC(3:0)	HMDB0000824	C10H19NO4	218.138	0.152	[M+H]+
AC(3:1)	HMDB0013124	C10H17NO4	216.123	0.609	[M+H]+
sn-glycero-3-Phosphoethanolamine	C01233	C5H14NO6P	216.063	0.146	[M+H]+
AC(3-OH)	HMDB0013125	C10H19NO5	234.133	0.165	[M+H]+
AC(4:0)	HMDB0002013	C11H21NO4	232.154	0.351	[M+H]+
Ergothioneine	C05570	C12H11N3O2R2	230.092	0.394	[M+H]+
Serine-Phosphoethanolamine	C03872	C5H13N2O6P	229.058	0.154	[M+H]+
3-4-Dihydroxy-L-phenylalanine	C00355	C9H11NO4	198.076	0.412	[M+H]+
6-Hydroxykynurenic acid	C08480	C10H7NO4	206.045	0.516	[M+H]+
L-tryptophan	C00078	C11H12N2O2	205.097	0.533	[M+H]+
N-Acetyl-L-histidine	C02997	C8H11N3O3	198.089	0.15	[M+H]+
Spermine	C00750	C10H26N4	203.223	0.145	[M+H]+
Asymmetric dimethyl arginine	C03626	C8H18N4O2	203.15	0.152	[M+H]+
AC(2:0)	HMDB0000201	C9H17NO4	204.123	0.152	[M+H]+
Nicotinamide	C00153	C6H6N2O	123.055	0.22	[M+H]+
L-cysteine	C00097	C3H7NO2S	122.027	0.193	[M+H]+
L-threonine	C00188	C4H9NO3	120.066	0.151	[M+H]+
L-valine	C00183	C5H11NO2	118.086	0.155	[M+H]+
L-isoleucine	C00407	C6H13NO2	132.102	0.158	[M+H]+
N-Acetylputrescine	C02714	C6H14N2O	131.118	0.161	[M+H]+
Thymine	C00178	C5H6N2O2	127.05	0.157	[M+H]+
Phosphate	C00009	H3PO4	98.9845	0.182	[M+H]+
L-alanine	C00041	C3H7NO2	90.0556	0.151	[M+H]+
L-proline	C00148	C5H9NO2	116.071	0.153	[M+H]+
Uracil	C00106	C4H4N2O2	113.035	0.213	[M+H]+
Diethanolamine	C06772	C4H11NO2	106.087	0.187	[M+H]+
L-serine	C00065	C3H7NO3	106.05	0.149	[M+H]+
Choline	C00114	C5H13NO	104.107	0.154	[M+H]+
Dimethylglycine	C01026	C4H9NO2	104.071	0.155	[M+H]+
Cadaverine	C01672	C5H14N2	103.123	0.22	[M+H]+
Hypotaurine	C00519	C2H7NO2S	110.027	0.172	[M+H]+
L-histidine	C00135	C6H9N3O2	156.076	0.149	[M+H]+
N-Methylethanolamine phosphate	C01210	C3H10NO4P	156.042	0.157	[M+H]+
Dopamine	C03758	C8H11NO2	154.086	0.482	[M+H]+
L-leucine	C00123	C6H13NO2	132.102	0.245	[M+H]+
4-Hydroxyphenylacetate	C00642	C8H8O3	153.055	0.626	[M+H]+
Guanine	C00242	C5H5N5O	152.057	0.207	[M+H]+
Triethanolamine	C06771	C6H15NO3	150.113	0.164	[M+H]+
L-methionine	C00073	C5H11NO2S	150.058	0.165	[M+H]+
4-Coumarate	C00811	C9H8O3	165.055	0.198	[M+H]+
Homomethionine	C17213	C6H13NO2S	164.074	0.205	[M+H]+
L-Carnitine	C00318	C7H15NO3	162.113	0.15	[M+H]+
N6-Methyl-L-lysine	C02728	C7H16N2O2	161.129	0.156	[M+H]+
Hypoxanthine	C00262	C5H4N4O	137.046	0.215	[M+H]+
L-aspartate	C00049	C4H7NO4	134.045	0.152	[M+H]+
Ornithine	C01602	C5H12N2O2	133.097	0.157	[M+H]+
L-asparagine	C00152	C4H8N2O3	133.061	0.149	[M+H]+
Adenine	C00147	C5H5N5	136.062	0.16	[M+H]+
L-glutamate	C00025	C5H9NO4	148.06	0.15	[M+H]+
L-lysine	C00047	C6H14N2O2	147.113	0.151	[M+H]+
Spermidine	C00315	C7H19N3	146.165	0.189	[M+H]+
L-glutamine	C00064	C5H10N2O3	147.076	0.149	[M+H]+
AC(16:2)	HMDB0013334	C23H41NO4	396.31	0.805	[M+H]+
AC(14-OH)	HMDB0061640	C21H41NO5	388.305	0.749	[M+H]+
AC(14:1-OH)	HMDB0013330	C21H39NO5	386.289	0.724	[M+H]+
S-Glutathionyl-L-cysteine	C05526	C13H22N4O8S2	427.095	0.173	[M+H]+
AC(18:1)	HMDB0013338	C25H47NO4	426.357	0.868	[M+H]+
AC(18:2)	HMDB0006469	C25H45NO4	424.341	0.838	[M+H]+
AC(18:3)	HMDB0006319	C25H43NO4	422.325	0.811	[M+H]+
AC(16-OH)	HMDB0061642	C23H45NO5	416.336	0.8	[M+H]+
AC(16:1)	HMDB0006317	C23H43NO4	398.326	0.825	[M+H]+
AC(16:0)	HMDB0000222	C23H45NO4	400.342	0.861	[M+H]+
S-Adenosyl-L-methionine	C00019	C15H22N6O5S	399.144	0.168	[M+H]+
AC(16:1-OH)	HMDB0013333	C23H43NO5	414.32	0.785	[M+H]+
Sphingosine 1-phosphate	C06124	C18H38NO5P	380.254	0.674	[M+H]+
AC(12:1)	HMDB0013326	C19H35NO4	342.263	0.73	[M+H]+
Riboflavin	C00255	C17H20N4O6	377.145	0.583	[M+H]+
AC(10-OH3)	HMDB0061639	C20H39NO5	374.289	0.681	[M+H]+
AC(12-DC)	HMDB0013327	C19H35NO6	374.254	0.705	[M+H]+
AC(14:0)	HMDB0005066	C21H41NO4	372.31	0.814	[M+H]+
AC(12-OH)	HMDB0061638	C19H37NO5	360.274	0.699	[M+H]+
AC(14:1)	HMDB0062588	C21H39NO4	370.294	0.779	[M+H]+
AC(26:0)	HMDB0006347	C33H65NO4	540.498	0.902	[M+H]+
Glutathione disulfide	C00127	C20H32N6O12S2	613.161	0.225	[M+H]+
Biliverdin	C00500	C33H34N4O6	583.254	0.718	[M+H]+
AC(20:0)	HMDB0006460	C27H53NO4	456.404	0.954	[M+H]+
AC(18:0)	HMDB0000848	C25H49NO4	428.373	0.908	[M+H]+
AC(18:1-OH)	HMDB0013339	C25H47NO5	442.352	0.829	[M+H]+
Flavin mononucleotide	C00061	C17H21N4O9P	457.112	0.57	[M+H]+
AC(6:0)	HMDB0000705	C13H25NO4	260.186	0.618	[M+H]+
AC(8:1)	HMDB0013324	C15H27NO4	286.201	0.668	[M+H]+
AC(5:0)	HMDB0013128	C12H23NO4	246.17	0.606	[M+H]+
Biotin	C00120	C10H16N2O3S	245.095	0.59	[M+H]+
AC(5:1)	HMDB02366	C12H21NO4	244.154	0.65	[M+H]+
Dihydroflavonol	C15570	C15H12O3	241.085	0.159	[M+H]+
L-cystine	C00491	C6H12N2O4S2	241.03	0.166	[M+H]+
AC(6:1)	HMDB0013161	C13H23NO4	258.169	0.344	[M+H]+
AC(3-DC)	HMDB0062592	C10H17NO6	248.113	0.186	[M+H]+
AC(10:0)	HMDB0000651	C17H33NO4	316.247	0.706	[M+H]+
AC(10:1)	HMDB0013205	C17H31NO4	314.232	0.681	[M+H]+
AC(10-OH)	HMDB0061636	C17H33NO5	332.242	0.656	[M+H]+
5-Methylthioadenosine	C00170	C11H15N5O3S	298.097	0.392	[M+H]+
AC(5-DC)	HMDB0000552	C13H23NO6	290.16	0.381	[M+H]+
AC(8:0)	HMDB0000791	C15H29NO4	288.216	0.661	[M+H]+
N1-N12-Diacetylspermine	C03413	C14H30N4O2	287.244	0.23	[M+H]+
2',3'-Cyclic CMP	C02354	C9H12N3O7P	306.049	0.384	[M+H]+
AC(8-OH)	HMDB0061634	C15H29NO5	304.211	0.619	[M+H]+
4-Pyridoxate	C00847	C8H9NO4	182.045	0.239	[M-H]-
Mannitol/Sorbitol/Glucitol/Iditol	C00392	C6H14O6	181.07	0.245	[M-H]-
Homovanillate	C05582	C9H10O4	181.049	0.254	[M-H]-
L-tyrosine	C00082	C9H11NO3	180.066	0.24	[M-H]-
D-Glucose	C00031	C6H12O6	179.055	0.24	[M-H]-
3-(4-Hydroxyphenyl)pyruvate	C01179	C9H8O4	179.034	0.239	[M-H]-
D-Glucosamine	C00329	C6H13NO5	178.071	0.189	[M-H]-
D-glucono-1,5-lactone	C00198	C6H10O6	177.039	0.239	[M-H]-
N-Acetyl-L-glutamate	C00624	C7H11NO5	188.055	0.229	[M-H]-
10-Hydroxydecanoic acid	C02774	C10H20O3	187.133	0.588	[M-H]-
trans-Homoaconitate	C16579	C7H8O6	187.023	0.231	[M-H]-
2/3-Phospho-D-glycerate	C00631	C3H7O7P	184.984	0.221	[M-H]-
Phosphoserine	C02532	C3H8NO6P	184	0.247	[M-H]-
5-Hydroxyisourate	C11821	C5H4N4O4	183.017	0.259	[M-H]-
D-Glyceraldehyde 3-phosphate/Glycerone phosphate	C00118	C3H7O6P	168.99	0.228	[M-H]-
N-Methyl-Histidine	C01152	C7H11N3O2	168.076	0.251	[M-H]-
Phosphodimethyl-ethanolamine	C13482	C4H12NO4P	168.042	0.242	[M-H]-
Diphosphate	C00013	H4P2O7	176.935	0.227	[M-H]-
Phosphoenolpyruvate	C00074	C3H5O6P	166.974	0.221	[M-H]-
Pyridoxal	C00250	C8H9NO3	166.049	0.245	[M-H]-
Quinolinic acid	C03722	C7H5NO4	166.016	0.233	[M-H]-
Urate	C00366	C5H4N4O3	167.02	0.234	[M-H]-
Dehydroascorbate	C05422	C6H6O6	173.008	0.234	[M-H]-
FA(10:0)	C01571	C10H20O2	171.138	0.632	[M-H]-
Glycerol 3-phosphate	C00093	C3H9O6P	171.005	0.222	[M-H]-
N-acetyl-D-glucosamine	C00140	C8H15NO6	220.083	0.431	[M-H]-
Pantothenate	C00864	C9H17NO5	218.103	0.239	[M-H]-
FA(12:1)	C16311	C12H20O3	211.133	0.635	[M-H]-
N-formyl kynurenine	C02700	C11H12N2O4	235.072	0.43	[M-H]-
(R)-(Homo)3-citrate	C16598	C9H14O7	233.066	0.264	[M-H]-
gamma-Glutamyl-gamma-aminobutyrate	C15767	C9H16N2O5	231.098	0.235	[M-H]-
D-Ribitol 5-phosphate	C01068	C5H13O8P	231.028	0.224	[M-H]-
Pentose phosphates	C00199	C5H11O8P	229.011	0.222	[M-H]-
FA(14:0)	C06424	C14H28O2	227.201	0.707	[M-H]-
Mevalonate-P	C01107	C6H13O7P	227.032	0.223	[M-H]-
FA(14:1)	C08322	C14H26O2	225.185	0.679	[M-H]-
Glucoronate/Galacturonate/Fructuronate/Iduronate/Mannuronate	C00191	C6H10O7	193.035	0.232	[M-H]-
N-Acetylmethionine	C02712	C7H13NO3S	190.054	0.254	[M-H]-
N-Carbamyl-L-glutamate	C05829	C6H10N2O5	189.051	0.218	[M-H]-
Citrate	C00158	C6H8O7	191.019	0.23	[M-H]-
Kynurenine	C00328	C10H12N2O3	207.076	0.359	[M-H]-
Oxaloglutarate	C05533	C7H8O7	203.02	0.238	[M-H]-
FA(12:0)	C02679	C12H24O2	199.169	0.667	[M-H]-
Nicotinic acid	C00253	C6H5NO2	122.023	0.245	[M-H]-
Rhamnose/Fucose	C01684	C6H12O5	163.06	0.241	[M-H]-
Succinate	C00042	C4H6O4	117.018	0.24	[M-H]-
Fumarate	C00122	C4H4O4	115.002	0.228	[M-H]-
Itaconate	C00490	C5H6O4	129.018	0.229	[M-H]-
5-Oxoproline	C01879	C5H7NO3	128.034	0.234	[M-H]-
5-6-Dihydrothymine	C00906	C5H8N2O2	127.05	0.237	[M-H]-
Taurine	C00245	C2H7NO3S	124.006	0.236	[M-H]-
L-proline	C00148	C5H9NO2	114.055	0.241	[M-H]-
5-6-Dihydrouracil	C00429	C4H6N2O2	113.034	0.237	[M-H]-
Uracil	C00106	C4H4N2O2	111.018	0.237	[M-H]-
3-Sulfino-L-alanine	C00606	C3H7NO4S	152.001	0.238	[M-H]-
Xanthine	C00385	C5H4N4O2	151.025	0.24	[M-H]-
Ribose/Ribulose/Arabinose/Xylose/Xylulose	C00121	C5H10O5	149.044	0.239	[M-H]-
D-Arabitol/Xylitol/Ribitol	C01904	C5H12O5	151.06	0.242	[M-H]-
N5-Methyl-L-glutamine	C03153	C6H12N2O3	159.076	0.245	[M-H]-
(S)(+)-Allantoin	C02350	C4H6N4O3	157.035	0.27	[M-H]-
2-Aminomuconate	C02220	C6H7NO4	156.029	0.228	[M-H]-
Acetyl phosphate	C00227	C2H5O5P	138.979	0.228	[M-H]-
Malate	C00149	C4H6O5	133.013	0.23	[M-H]-
Oxaloacetate	C00036	C4H4O5	130.997	0.227	[M-H]-
Mevalonate	C00418	C6H12O4	147.065	0.24	[M-H]-
2-Hydroxyglutarate	C02630	C5H8O5	147.029	0.231	[M-H]-
2-Oxoglutarate	C00026	C5H6O5	145.013	0.229	[M-H]-
4-Acetamidobutanoate	C02946	C6H11NO3	144.065	0.24	[M-H]-
FA(8:0)	C06423	C8H16O2	143.106	0.579	[M-H]-
2-Methyleneglutarate	C02930	C6H8O4	143.033	0.239	[M-H]-
Ectoine	C06231	C6H10N2O2	141.066	0.242	[M-H]-
Phosphoethanolamine	C00346	C2H8NO4P	140.01	0.239	[M-H]-
6-Pyruvoyltetrahydropterin	C03684	C9H11N5O3	236.078	0.237	[M-H]-
S-Adenosyl-L-homocysteine	C00021	C14H20N6O5S	383.12	0.241	[M-H]-
Dehydrocholesterol	C05107	C27H42O	381.312	0.68	[M-H]-
UDP	C00015	C9H14N2O12P2	402.995	0.222	[M-H]-
CDP	C00112	C9H15N3O11P2	402.009	0.23	[M-H]-
IMP	C00130	C10H13N4O8P	347.039	0.224	[M-H]-
AMP	C00020	C10H14N5O7P	346.055	0.228	[M-H]-
3',5'-Cyclic GMP	C00942	C10H12N5O7P	344.039	0.229	[M-H]-
Maltose/Sucrose	C00208	C12H22O11	341.109	0.239	[M-H]-
D-Fructose 1-6-bisphosphate	C00354	C6H14O12P2	338.988	0.22	[M-H]-
HPETE/Leukotriene B4	C14820	C20H32O4	335.222	0.734	[M-H]-
XMP	C00655	C10H13N4O9P	363.033	0.22	[M-H]-
GMP	C00144	C10H14N5O8P	362.051	0.225	[M-H]-
Pantetheine 4--phosphate	C01134	C11H23N2O7PS	357.089	0.245	[M-H]-
UDP-glucose	C00029	C15H24N2O17P2	565.047	0.221	[M-H]-
ITP	C00081	C10H15N4O14P3	506.969	0.216	[M-H]-
ATP	C00002	C10H16N5O13P3	505.987	0.22	[M-H]-
Maltotriose	C01835	C18H32O16	503.162	0.237	[M-H]-
FAD	C00016	C27H33N9O15P2	784.149	0.527	[M-H]-
NADPH	C00005	C21H30N7O17P3	744.084	0.218	[M-H]-
NADP+	C00006	C21H28N7O17P3	742.068	0.216	[M-H]-
NADH	C00004	C21H29N7O14P2	664.113	0.24	[M-H]-
UDP-D-glucuronate	C00167	C15H22N2O18P2	579.025	0.215	[M-H]-
CMP-N-acetylneuraminate	C00128	C20H31N4O16P	613.14	0.22	[M-H]-
UDP-N-acetyl-D-glucosamine	C00043	C17H27N3O17P2	606.072	0.22	[M-H]-
NAD+	C00003	C21H27N7O14P2	662.102	0.236	[M-H]-
CDP-ethanolamine	C00570	C11H20N4O11P2	445.052	0.225	[M-H]-
Dihydrofolate	C00415	C19H21N7O6	442.153	0.628	[M-H]-
GDP	C00035	C10H15N5O11P2	442.016	0.224	[M-H]-
Folate	C00504	C19H19N7O6	440.137	0.618	[M-H]-
ADP	C00008	C10H15N5O10P2	426.023	0.223	[M-H]-
CDP-choline	C00307	C14H26N4O11P2	487.097	0.238	[M-H]-
UTP	C00075	C9H15N2O15P3	482.961	0.217	[M-H]-
CTP	C00063	C9H16N3O14P3	481.979	0.189	[M-H]-
Flavin mononucleotide	C00061	C17H21N4O9P	455.097	0.53	[M-H]-
Adenylosuccinic acid	C03794	C14H18N5O11P	462.068	0.232	[M-H]-
5-10-Methenyltetrahydrofolate	C00445	C20H22N7O6	455.156	0.616	[M-H]-
Inosine	C00294	C10H12N4O5	267.073	0.24	[M-H]-
Adenosine	C00212	C10H13N5O4	266.089	0.236	[M-H]-
D-Hexose-phosphate	C02965	C6H13O9P	259.022	0.22	[M-H]-
Aminofructose 6-phosphate	C12214	C6H14NO8P	258.038	0.226	[M-H]-
FA(18:0)	C01530	C18H36O2	283.264	0.836	[M-H]-
Guanosine	C00387	C10H13N5O5	282.084	0.239	[M-H]-
FA(18:1)	C00712	C18H34O2	281.249	0.778	[M-H]-
FA(18:3)	C06427	C18H30O2	277.218	0.702	[M-H]-
Pantetheine	C00831	C11H22N2O4S	277.122	0.548	[M-H]-
6-Phospho-D-gluconate	C00345	C6H13O10P	275.018	0.218	[M-H]-
(5-L-Glutamyl)-L-glutamine	C05283	C10H17N3O6	274.104	0.227	[M-H]-
FA(18:2)	C01595	C18H32O2	279.233	0.735	[M-H]-
Cytidine	C00475	C9H13N3O5	242.079	0.243	[M-H]-
Thymidine	C00214	C10H14N2O5	241.082	0.243	[M-H]-
6-Lactoyl-5-6-7-8-tetrahydropterin	C04244	C9H13N5O3	238.093	0.326	[M-H]-
Uridine	C00299	C9H12N2O6	243.062	0.241	[M-H]-
D-Glucono-1-5-lactone 6-phosphate	C01236	C6H11O9P	257.006	0.22	[M-H]-
FA(16:0)	C00249	C16H32O2	255.233	0.765	[M-H]-
FA(16:1)	C08362	C16H30O2	253.217	0.722	[M-H]-
5'-Phosphoribosyl-N-formylglycinamide	C04376	C8H15N2O9P	313.043	0.689	[M-H]-
FA(22:6)	C06429	C22H32O2	327.229	0.621	[M-H]-
UMP	C00105	C9H13N2O9P	323.028	0.223	[M-H]-
CMP	C00055	C9H14N3O8P	322.044	0.222	[M-H]-
Thioredoxin	C00342	C10H18N4O4S2	321.068	0.295	[M-H]-
dTMP	C00364	C10H15N2O8P	321.047	0.246	[M-H]-
D-4--Phosphopantothenate	C03492	C9H18NO8P	298.069	0.545	[M-H]-
HODE	C14762	C18H32O3	295.227	0.651	[M-H]-
D-Ribose 5-diphosphate	C01095	C5H12O11P2	308.976	0.262	[M-H]-
Argininosuccinate	C03406	C10H18N4O6	289.115	0.225	[M-H]-
Sedoheptulose 7-phosphate	C05382	C7H15O10P	289.032	0.221	[M-H]-
N-Acetylneuraminate	C00270	C11H19NO9	308.098	0.248	[M-H]-
Glutathione	C00051	C10H17N3O6S	306.076	0.231	[M-H]-
FA(20:3)	C03242	C20H34O2	305.249	0.75	[M-H]-
FA(20:5)	C06428	C20H30O2	301.218	0.747	[M-H]-
gamma-L-Glutamylputrescine	C15699	C9H19N3O3	218.15	0.155	[M+H]+
Putrescine	C00134	C4H12N2	89.1081	0.225	[M+H]+
N1-Acetylspermidine	C00612	C9H21N3O	188.176	0.181	[M+H]+
(R)-S-Lactoylglutathione	C03451	C13H21N3O8S	380.11	0.16	[M+H]+
Acetoacetate (1)	C00164	C4H6O3	101.023	0.235	[M-H]-
Lactate (1)	C01432	C3H6O3	89.0227	0.243	[M-H]-
Pyruvate (1)	C00022	C3H4O3	87.007	0.237	[M-H]-
glycine (1)	C00037	C2H5NO2	74.0232	0.239	[M-H]-
Propionate (1)	C00163	C3H6O2	73.0276	0.24	[M-H]-
methylglyoxal (1)	C00546	C3H4O2	71.012	0.236	[M-H]-
D-Erythrose 4-phosphate	C00279	C4H9O7P	199	0.221	[M-H]-
Ascorbate	C00072	C6H8O6	175.023	0.234	[M-H]-
gamma-Glutamyl-gamma-aminobutyrate	C15767	C9H16N2O5	231.098	0.235	[M-H]-
gamma-Glutamyl-Se-methylselenocysteine	C05695	C9H16N2O5Se	311.015	0.258	[M-H]-
gamma-L-Glutamyl-D-alanine	C03738	C8H14N2O5	217.082	0.231	[M-H]-
gamma-L-Glutamyl-L-cysteine	C00669	C8H14N2O5S	249.055	0.231	[M-H]-
3-Phosphonooxypyruvate	C03232	C3H5O7P	182.969	0.248	[M-H]-
