# Supplementary material for: The intracellular symbiont Wolbachia alters Drosophila development and metabolism to buffer against nutritional stress
Source: PLoS Genet. 2025 Oct 15;21(10):e1011905. doi: 10.1371/journal.pgen.1011905 (PMC12543281; doi:10.1371/journal.pgen.1011905)
Supplement: S7 Table — (XLSX) [file pgen.1011905.s008.xlsx]

## Sheet: Table S7. DGRP320 metabolomics
SampleID	Group	Sample Mass	alanine	arginine	asparagine	aspartate	cysteine	glutamate	glutamine	glycine	histidine	leucine	isoleucine.leucine	lysine	methionine	phenylalanine	proline	serine	threonine	tryptophan	tyrosine	valine	cystine	ATP	ADP	AMP	Adenosine	Adenine	GDP	GMP	Guanosine	Guanine	CTP	CDP	CMP	Cytidine	Thymidine	Thymine	dTMP	UTP	UDP	UMP	Uracil	Uridine	ITP	IMP	Inosine	Hypoxanthine	XMP
WT-25-wol+13	WT-25-wol+	9.81	57900000	53900000	7650000	2080000	2650	12300000	32400000	2360000	58500000	14900000	24500000	32200000	3340000	6470000	65400000	3710000	10800000	2660000	3620000	43500000	85900	2930000	1440000	538000	407000	241000	103000	112000	77300	175000	77000	44300	10300	911000	0	12900	5350	307000	189000	113000	165000	790000	7380	451000	179000	569000	39100
WT-25-wol+14	WT-25-wol+	11.57	48200000	53700000	6270000	1660000	3980	10400000	22000000	2850000	61100000	14700000	29200000	31000000	3580000	11700000	66500000	2900000	10600000	2640000	3640000	45000000	66700	2690000	1560000	989000	431000	227000	106000	168000	88500	148000	84900	50300	31600	853000	8200	53900	13300	266000	156000	110000	229000	1030000	23000	465000	406000	646000	28400
WT-25-wol+15	WT-25-wol+	10.57	59500000	72300000	7610000	2440000	6880	13400000	31700000	3710000	81700000	19800000	29400000	42500000	3160000	14700000	72500000	3840000	15400000	3150000	4620000	61800000	103000	2240000	1690000	1580000	495000	276000	128000	239000	103000	219000	71900	69900	42100	983000	0	4500	16000	237000	157000	102000	336000	1500000	11000	455000	425000	909000	20000
WT-25-wol+16	WT-25-wol+	11.38	50900000	51600000	5560000	1890000	28800	10900000	20700000	3090000	63000000	16100000	32300000	37200000	3660000	12900000	59600000	3150000	13300000	2240000	3610000	49000000	144000	1710000	1270000	1090000	334000	189000	84100	167000	106000	165000	38300	40600	29600	649000	0	9250	11300	111000	113000	83600	248000	1120000	9450	370000	523000	792000	17800
WT-25-wol+17	WT-25-wol+	9.04	63600000	72500000	8880000	2110000	20600	14600000	34400000	3410000	91900000	11700000	25800000	39400000	4810000	11800000	76500000	4490000	13700000	2730000	4650000	42600000	112000	2650000	2070000	1100000	548000	194000	127000	183000	73100	152000	96400	46900	17200	1210000	14900	11100	17700	321000	229000	186000	196000	978000	5950	570000	360000	750000	27500
WT-25-wol+18	WT-25-wol+	7.24	53400000	71700000	8010000	2060000	19300	12600000	28600000	2650000	73500000	10600000	27800000	40300000	3370000	9180000	61500000	3560000	14100000	1840000	3730000	40400000	149000	1500000	1600000	1440000	345000	259000	104000	268000	109000	180000	32200	43900	28100	893000	0	13200	8630	98900	82100	103000	159000	1010000	9360	397000	419000	785000	12900
WT-25-wb-19	WT-25-wb-	12.67	87200000	115000000	11000000	2350000	18400	15400000	44300000	3370000	87700000	16500000	33400000	54000000	5010000	17500000	100000000	4990000	15600000	4240000	6030000	59800000	79400	1710000	1660000	1400000	537000	330000	99900	274000	128000	213000	36500	35400	39700	1020000	9140	10500	23800	119000	123000	116000	314000	1800000	6700	485000	834000	1220000	30200
WT-25-wb-20	WT-25-wb-	15.23	90900000	91100000	10400000	2880000	14100	18600000	43600000	3060000	67500000	13800000	30000000	44600000	4600000	15000000	87900000	5260000	13000000	3900000	4970000	72000000	98200	2170000	1380000	1390000	562000	529000	143000	195000	110000	191000	78600	43800	33300	1500000	1040	13600	62300	225000	186000	171000	270000	1500000	10900	475000	455000	953000	24900
WT-25-wb-21	WT-25-wb-	10.97	59200000	63100000	5700000	1670000	15100	13500000	25300000	1910000	43100000	14400000	21600000	29000000	3840000	11600000	68300000	3730000	8680000	3420000	4280000	52900000	107000	1260000	1140000	1200000	453000	307000	66100	203000	130000	243000	50000	41200	18800	922000	21900	21000	7450	95400	141000	110000	208000	1080000	19900	331000	791000	1470000	36000
WT-25-wb-22	WT-25-wb-	10.9	83500000	81400000	9530000	2960000	51400	18200000	39200000	2630000	69000000	11500000	27200000	42900000	4560000	18100000	87000000	5510000	14200000	3080000	5700000	66500000	136000	2100000	1510000	1470000	547000	429000	94700	263000	93400	455000	53900	50600	48000	1180000	0	13200	34600	208000	185000	131000	73700	1310000	10400	410000	588000	1490000	34100
WT-25-wb-23	WT-25-wb-	14.01	90200000	105000000	7650000	3050000	8350	23100000	34200000	2800000	42700000	12800000	27600000	32000000	4590000	12300000	73800000	5740000	11300000	4010000	4990000	71000000	98800	2230000	1990000	1010000	631000	536000	137000	234000	69800	174000	84100	59000	60000	1780000	5570	19800	19000	260000	242000	511000	205000	1060000	20100	466000	302000	919000	23100
WT-25-wb-24	WT-25-wb-	16.36	81100000	86200000	9010000	3230000	17800	18300000	36700000	2280000	67800000	11100000	28300000	44000000	4250000	14500000	89400000	5550000	12700000	4020000	4790000	68700000	88800	3430000	1550000	515000	483000	321000	103000	76200	90900	181000	132000	76900	27400	1250000	5130	27400	16200	447000	290000	213000	150000	783000	9690	396000	230000	552000	19800
WT-100-wol+1	WT-100-wol+	14.36	88500000	91100000	9610000	1840000	30100	14800000	37500000	2820000	66400000	16600000	34800000	34200000	6140000	22800000	105000000	4950000	11100000	4220000	6000000	66500000	204000	1500000	1480000	1250000	383000	293000	93900	276000	152000	300000	35000	27700	38600	1020000	11000	13100	47900	103000	135000	134000	505000	2540000	12700	523000	583000	982000	26800
WT-100-wol+2	WT-100-wol+	21.58	80300000	96600000	7720000	1890000	9320	12800000	31400000	3140000	61000000	25500000	40700000	22300000	5610000	28800000	99600000	4390000	10400000	6740000	6490000	71000000	296000	1290000	1370000	1160000	446000	314000	96500	288000	167000	283000	34200	41400	55600	999000	11000	59200	14600	98800	173000	230000	484000	2200000	8630	526000	411000	707000	19100
WT-100-wol+3	WT-100-wol+	12.79	71900000	80100000	8160000	1610000	17400	13400000	31700000	2460000	61700000	14000000	23900000	35100000	4350000	17400000	99000000	4240000	11400000	4260000	5170000	57900000	166000	1170000	1510000	2260000	334000	346000	82200	416000	131000	280000	34000	53400	82500	1010000	0	10600	13200	59200	108000	108000	452000	2430000	22700	537000	701000	1050000	19700
WT-100-wol+4	WT-100-wol+	14.51	82200000	100000000	10400000	1860000	15100	14800000	41600000	3000000	71400000	22900000	36700000	27800000	6050000	24200000	109000000	4820000	12000000	4160000	5730000	66700000	124000	1390000	1530000	1460000	481000	282000	95800	269000	108000	283000	45400	47800	25900	1120000	10400	15500	19400	118000	141000	199000	469000	2360000	16100	573000	305000	699000	32600
WT-100-wol+5	WT-100-wol+	13.69	80100000	73800000	7890000	1540000	9200	13000000	27600000	2540000	55400000	19300000	30500000	21300000	4200000	14600000	86800000	4240000	10700000	4240000	5150000	61400000	181000	1480000	1850000	1750000	420000	332000	126000	424000	146000	328000	40900	15300	57400	787000	18500	13300	23000	94100	120000	185000	610000	2410000	11900	561000	554000	1060000	24600
WT-100-wol+6	WT-100-wol+	18.97	68200000	67200000	6190000	1270000	7100	11100000	22000000	1870000	45800000	14000000	22700000	23600000	4550000	20400000	70200000	3510000	7730000	3780000	5010000	55900000	294000	1120000	857000	1110000	316000	256000	64100	250000	184000	274000	32500	24800	52200	629000	7840	14500	12800	58100	94200	95300	482000	1980000	11300	409000	600000	1090000	29400
WT-100-wb-7	WT-100-wb-	26.88	85000000	108000000	8010000	2290000	10100	14600000	37900000	3390000	57500000	31500000	49300000	28900000	5310000	38300000	171000000	4790000	11300000	8230000	6120000	76300000	238000	973000	906000	1090000	607000	345000	73700	194000	142000	422000	36400	52000	83300	1000000	21500	25600	42800	114000	138000	168000	526000	2790000	22000	352000	720000	1220000	36700
WT-100-wb-8	WT-100-wb-	24.34	99200000	135000000	9100000	2150000	38800	18300000	41000000	4680000	76100000	43600000	69800000	31300000	6950000	35900000	176000000	5490000	13900000	10800000	8910000	81200000	232000	903000	1090000	1470000	658000	561000	73500	356000	223000	607000	16400	47100	78300	1160000	55400	23700	23800	63500	131000	265000	671000	3630000	23600	471000	976000	1910000	56400
WT-100-wb-9	WT-100-wb-	18.36	94900000	119000000	10700000	2530000	16000	17500000	47800000	3720000	70200000	23100000	41100000	34800000	6450000	30100000	159000000	5400000	12500000	6050000	6820000	84800000	132000	943000	1210000	1600000	520000	433000	89500	317000	189000	374000	35300	48700	82400	1240000	20700	24000	31900	100000	116000	179000	605000	3070000	7900	488000	587000	1170000	53900
WT-100-wb-10	WT-100-wb-	17.57	88400000	99900000	11900000	2700000	5860	16900000	54500000	3720000	81800000	26100000	48200000	39300000	6600000	34700000	123000000	5720000	14400000	8890000	5530000	78600000	138000	1530000	929000	856000	512000	271000	53900	162000	136000	375000	54900	40000	63400	931000	17100	8600	28100	207000	157000	197000	381000	1910000	10600	316000	314000	531000	18800
WT-100-wb-11	WT-100-wb-	21.28	93400000	126000000	10600000	2440000	11400	18500000	49800000	3930000	72000000	33100000	48300000	32600000	6660000	38100000	167000000	6010000	14700000	8530000	7730000	88200000	234000	847000	1060000	1770000	556000	474000	50200	349000	245000	380000	19200	33100	84000	1180000	19500	18900	39200	53800	108000	202000	676000	3500000	8530	510000	996000	1560000	41700
WT-100-wb-12	WT-100-wb-	24.02	91900000	107000000	9090000	2740000	16000	17900000	44700000	3210000	69900000	29200000	48500000	35100000	6780000	34600000	163000000	5380000	13300000	7180000	5690000	84100000	243000	988000	914000	1240000	499000	476000	64500	252000	209000	414000	44200	35600	52600	1010000	28300	32400	24000	103000	143000	202000	515000	2700000	17100	387000	747000	1420000	26300
[truncated: 211 more columns]
