# Supplementary material for: The intracellular symbiont Wolbachia alters Drosophila development and metabolism to buffer against nutritional stress
Source: PLoS Genet. 2025 Oct 15;21(10):e1011905. doi: 10.1371/journal.pgen.1011905 (PMC12543281; doi:10.1371/journal.pgen.1011905)
Supplement: S8 Table — (XLSX) [file pgen.1011905.s009.xlsx]

## Sheet: Table S8. w145 metabolomics
SampleID	Group	Sample Mass	alanine	arginine	asparagine	aspartate	cysteine	glutamate	glutamine	glycine	histidine	leucine	isoleucine.leucine	lysine	methionine	phenylalanine	proline	serine	threonine	tryptophan	tyrosine	valine	cystine	ATP	ADP	AMP	Adenosine	Adenine	GDP	GMP	Guanosine	Guanine	CTP	CDP	CMP	Cytidine	Thymidine	Thymine	dTMP	UTP	UDP	UMP	Uracil	Uridine	ITP	IMP	Inosine	Hypoxanthine	XMP
w145-100-wol+1	w145-100-wol+	5.83	24900000	87700000	7370000	1830000	4340	16300000	42700000	1640000	78800000	18600000	27000000	33800000	4550000	12600000	101000000	3420000	11600000	1880000	4330000	42100000	136000	656000	1020000	1340000	277000	286000	27900	236000	38800	36800	24800	34200	55700	1860000	8340	32600	12300	58100	47300	183000	300000	1130000	4000	420000	220000	389000	25800
w145-100-wol+2	w145-100-wol+	4.02	19200000	58600000	5620000	1320000	11800	11200000	25700000	1290000	68900000	12500000	28300000	29200000	4490000	7140000	64700000	2230000	12500000	845000	2880000	44400000	11700	706000	832000	599000	142000	324000	37700	72900	8500	38000	23700	15900	16100	1190000	1050	28600	0	70100	65600	100000	120000	406000	0	223000	112000	243000	8840
w145-100-wol+3	w145-100-wol+	5.56	22100000	56700000	5880000	1680000	6730	13100000	29200000	1210000	77900000	16900000	29500000	31700000	4890000	7650000	89900000	2570000	14600000	949000	3530000	39800000	0	1210000	913000	475000	178000	250000	48500	60900	11600	40000	50900	34100	14500	1430000	0	18700	0	101000	74100	118000	159000	423000	0	235000	127000	255000	16200
w145-100-wol+4	w145-100-wol+	4.09	23000000	84200000	6910000	1520000	21500	15800000	36500000	1480000	90800000	14600000	28000000	39300000	4790000	7190000	83200000	2940000	18000000	902000	2820000	37100000	0	796000	1700000	1270000	187000	368000	79900	134000	12300	50700	30400	49500	26900	1420000	7990	14700	0	59000	106000	219000	185000	457000	0	288000	148000	349000	19900
w145-100-wol+5	w145-100-wol+	4.91	22200000	80200000	6280000	1430000	7500	13900000	32600000	1650000	86700000	15500000	23600000	34700000	3660000	8580000	83800000	2680000	14500000	1390000	3850000	37300000	0	826000	1970000	1730000	157000	431000	69000	246000	0	57800	20600	57400	66300	1590000	16200	19100	3780	40400	87700	278000	195000	574000	0	286000	164000	364000	28500
w145-100-wol+6	w145-100-wol+	2.7	18800000	49100000	5790000	1200000	4520	11400000	29500000	1200000	74000000	10600000	21100000	33100000	3710000	5990000	63100000	2390000	12100000	727000	2900000	28300000	0	725000	660000	636000	147000	320000	41300	71000	9260	52500	25400	22500	23900	1390000	20000	16400	0	42500	44500	71600	160000	409000	3110	174000	158000	299000	8240
w145-100-wol+7	w145-100-wol+	1.48	18200000	68300000	6480000	1010000	4550	11800000	34400000	1090000	76900000	10800000	21200000	29200000	3500000	6840000	64600000	2100000	13800000	678000	2370000	29700000	0	600000	762000	709000	137000	329000	30800	70100	13900	46300	14600	26000	13700	1200000	11600	22300	0	50700	55400	110000	135000	463000	0	219000	116000	297000	13900
w145-25-wol+7	w145-25-wol+	4.49	23400000	47800000	1930000	745000	0	4950000	10900000	888000	55300000	22700000	38800000	31200000	2510000	4860000	47200000	1960000	5970000	909000	2040000	45400000	17300	757000	628000	319000	256000	174000	18600	47500	35500	92500	4990	18000	8580	1030000	0	17900	0	44400	133000	38000	142000	336000	0	209000	283000	802000	9800
w145-25-wol+1	w145-25-wol+	2.89	23800000	67200000	2550000	1230000	37100	7110000	10600000	1400000	73400000	17200000	47200000	45800000	2820000	4890000	48700000	2940000	15800000	582000	2410000	61600000	0	521000	858000	578000	158000	282000	21400	76600	0	33500	8640	25600	22000	971000	6850	21900	0	31900	39600	76200	85100	233000	0	143000	119000	293000	5030
w145-25-wol+2	w145-25-wol+	2.96	15800000	50500000	3770000	1230000	9260	9370000	29600000	1180000	67900000	13500000	20900000	38700000	1750000	4030000	44600000	2710000	12600000	685000	2050000	35000000	0	608000	664000	347000	130000	260000	17500	52900	7740	20000	13600	16500	15200	847000	4630	13700	0	48300	44400	76500	85300	227000	3900	140000	110000	340000	4310
w145-25-wol+9	w145-25-wol+	3.08	23400000	61100000	3470000	1210000	19600	9340000	17700000	962000	79600000	14800000	34800000	44800000	2530000	3060000	54200000	2320000	8220000	585000	1880000	44800000	7730	350000	358000	435000	246000	787000	8030	61000	14100	72500	1900	3600	3430	1090000	20400	14100	0	12900	13900	22800	119000	341000	0	153000	162000	477000	0
w145-25-wol+3	w145-25-wol+	2.18	12200000	44100000	1870000	595000	49300	4820000	10700000	973000	45700000	11000000	23500000	29800000	1730000	3100000	30700000	1720000	8670000	465000	1370000	33200000	45100	246000	526000	566000	98600	305000	18400	57300	0	16600	3430	4190	8800	779000	10700	22100	0	12600	31800	47600	77600	106000	0	85000	102000	313000	2510
w145-25-wol+10	w145-25-wol+	1.62	11700000	32300000	1610000	750000	20500	3970000	7470000	522000	41700000	6210000	14800000	27000000	1060000	1470000	25700000	1280000	4260000	292000	1030000	20800000	35800	288000	271000	174000	124000	298000	10800	25400	12300	44500	4470	3440	1510	661000	6630	17100	0	15900	15000	30300	84100	151000	0	91400	73600	222000	1800
w145-25-wol+5	w145-25-wol+	1.58	12300000	34800000	1440000	828000	5390	5150000	7170000	530000	38400000	4120000	9380000	22800000	917000	1410000	21500000	980000	5090000	219000	1020000	14900000	48300	387000	296000	215000	72900	269000	11000	30800	0	65900	5440	4880	0	668000	16600	46100	0	37300	21400	28600	61900	116000	2540	110000	62400	121000	0
w145-25-wol+6	w145-25-wol+	1.57	11300000	31600000	1200000	910000	0	5520000	6600000	357000	24200000	2230000	4480000	19300000	397000	1080000	15200000	958000	3780000	252000	755000	14400000	36800	359000	281000	163000	63400	267000	13500	22200	0	38000	11500	2300	0	521000	9220	33000	0	37400	25400	24800	68400	88600	0	76500	19200	134000	0
w145-100-wb-1	w145-100-wb-	4.98	32600000	95000000	7190000	1040000	2980	11200000	53500000	1830000	100000000	23900000	42500000	69800000	5670000	10300000	127000000	4460000	16900000	1930000	4360000	57100000	78500	1200000	1100000	694000	228000	282000	37500	94800	23900	48900	20000	6930	12500	2050000	16800	9400	17400	70200	57200	111000	254000	776000	9220	475000	408000	890000	32100
w145-100-wb-3	w145-100-wb-	6.17	26900000	90400000	5580000	857000	21400	9700000	34500000	2240000	86500000	35200000	48800000	65800000	5820000	10300000	115000000	3530000	14500000	1610000	4910000	57700000	78000	1130000	1250000	955000	175000	368000	46700	119000	25700	67200	21400	26600	19900	2280000	0	12300	15000	54500	71300	131000	257000	945000	1720	391000	421000	902000	32800
w145-100-wb-4	w145-100-wb-	4.5	27800000	82800000	4150000	650000	4190	7140000	25700000	1530000	70200000	23200000	41600000	49200000	4920000	7780000	105000000	3340000	13200000	1520000	3780000	50700000	136000	1130000	1270000	780000	131000	349000	54900	104000	7050	54900	24200	10100	4180	1720000	5960	15700	3170	54700	71000	70300	226000	774000	0	394000	340000	759000	25400
w145-100-wb-5	w145-100-wb-	2.34	21100000	78900000	5660000	925000	13600	11600000	32300000	1030000	62000000	10600000	16900000	42600000	2950000	4030000	67300000	2650000	12100000	998000	2410000	31800000	61300	380000	1130000	1680000	91000	407000	45800	166000	5570	84400	10300	13600	54600	987000	8580	28100	0	17300	51200	271000	95000	263000	2040	216000	215000	614000	11300
w145-100-wb-6	w145-100-wb-	1.61	14300000	53300000	4660000	916000	0	7740000	17600000	758000	50900000	5230000	16000000	29000000	2540000	4030000	53800000	2050000	9610000	542000	2110000	25000000	47400	426000	608000	600000	98300	314000	23200	48500	16000	57900	10100	12900	15100	844000	18400	13800	0	22700	34100	94500	70900	258000	0	115000	174000	426000	0
w145-100-wb-7	w145-100-wb-	1.75	8050000	27300000	2520000	1270000	2120	9710000	12300000	568000	33700000	2460000	7800000	16800000	1450000	1370000	35300000	1090000	6680000	28800	870000	16400000	61500	252000	382000	452000	46500	289000	10600	34200	0	22900	6020	22400	20600	588000	23600	13300	0	25600	35100	102000	27800	20300	0	33700	34200	58400	0
w145-100-wb-9	w145-100-wb-	3.46	7140000	21000000	1450000	627000	5410	4190000	7220000	363000	15800000	3210000	4760000	9560000	1070000	2510000	29800000	777000	4110000	334000	566000	10900000	285000	156000	255000	856000	41400	313000	6180	41500	0	16900	3210	8840	15000	393000	0	23300	0	14000	73100	73400	53500	66000	0	78400	107000	380000	0
w145-100-wb-8	w145-100-wb-	0.88	4480000	20200000	1870000	649000	0	4890000	7980000	269000	17500000	1570000	3520000	10800000	810000	723000	18600000	861000	4660000	163000	589000	9870000	58600	22200	95400	524000	35400	303000	0	44800	3930	34500	1600	1990	24100	224000	22200	23200	0	0	0	64600	61400	59500	0	42600	50400	160000	0
w145-25-wb-1	w145-25-wb-	2.84	13500000	77400000	3030000	1090000	0	5620000	14500000	1580000	77800000	16500000	27100000	59300000	2420000	3490000	38800000	3740000	12700000	898000	2240000	41700000	84300	500000	992000	941000	201000	330000	33100	91500	6170	56100	3490	4430	19300	1500000	8830	20800	0	11000	16200	58000	202000	585000	3680	282000	195000	801000	14100
w145-25-wb-2	w145-25-wb-	1.36	10900000	48200000	2100000	716000	29700	5970000	10800000	735000	44200000	6620000	18700000	36000000	1960000	1840000	28300000	2270000	7600000	380000	1240000	28100000	129000	90500	344000	794000	61200	331000	8230	79800	15800	72000	1930	3330	20400	682000	14200	16000	0	2420	16800	86600	80500	188000	0	116000	85600	403000	0
w145-25-wb-4	w145-25-wb-	1.37	12600000	28300000	1310000	773000	8900	4340000	6130000	450000	29400000	4340000	10800000	19600000	894000	1290000	24000000	1150000	4630000	223000	846000	17800000	95500	200000	187000	185000	53800	230000	4060	10700	8510	25400	1270	3550	3480	554000	11700	25000	0	8680	15600	21000	55900	70000	0	46600	46600	138000	0
w145-25-wb-5	w145-25-wb-	1.24	10200000	45000000	2930000	1570000	0	8570000	16000000	548000	31400000	5230000	15800000	26000000	1010000	3160000	25600000	1820000	5780000	285000	1340000	22000000	28600	161000	336000	400000	39600	294000	11000	42400	0	16500	4800	8900	18400	434000	18100	14100	0	13900	23800	102000	53000	78200	0	38400	41500	135000	0
w145-25-wb-6	w145-25-wb-	0.91	7510000	27700000	1950000	1190000	7550	6380000	10900000	377000	26800000	4510000	12400000	18700000	812000	1610000	18500000	1340000	4470000	216000	785000	16400000	37200	97700	150000	166000	42400	269000	2850	17700	0	5270	1380	2890	6220	396000	22400	7180	0	9980	10600	42700	24800	25400	0	13800	15900	55800	0
w145-25-wb-8	w145-25-wb-	0.94	5520000	19100000	783000	459000	0	4340000	3660000	334000	14800000	3170000	6820000	11300000	520000	790000	14100000	773000	2660000	109000	599000	11500000	53100	23500	88600	490000	39000	275000	0	29500	0	22200	1380	0	18900	273000	17100	9090	0	0	5800	77600	39700	35500	0	24100	25600	66800	0
w145-25-wb-9	w145-25-wb-	1.18	9660000	35700000	1020000	488000	13800	3220000	4390000	429000	34200000	3790000	9610000	19900000	754000	1920000	16900000	1330000	3770000	216000	1010000	13800000	331000	55400	197000	568000	64500	246000	1270	33100	18500	25000	1250	2930	12600	544000	20800	21600	0	1720	15400	27400	68000	142000	0	66500	187000	406000	0
w145-25-wb-7	w145-25-wb-	2.01	7080000	25200000	628000	663000	2570	5480000	3600000	369000	19300000	3310000	7910000	12400000	486000	747000	17000000	809000	2770000	129000	652000	14200000	46100	160000	365000	505000	40100	232000	9200	41200	0	27200	4780	8260	19700	410000	2070	22900	0	6390	35100	98000	35000	22500	0	23500	15400	49000	0
[truncated: 211 more columns]
