# Supplementary material for: The intracellular symbiont Wolbachia alters Drosophila development and metabolism to buffer against nutritional stress
Source: PLoS Genet. 2025 Oct 15;21(10):e1011905. doi: 10.1371/journal.pgen.1011905 (PMC12543281; doi:10.1371/journal.pgen.1011905)
Supplement: S9 Table — (XLSX) [file pgen.1011905.s010.xlsx]

## Sheet: S9. Development data, Fig 2
genotype	wolbachia	media	rep	devday	pupae	new_fem	new_male	new_total
w145	yes	100	1	4	0	0	0	0
w145	yes	100	2	4	0	0	0	0
w145	yes	100	3	4	0	0	0	0
w145	yes	100	4	4	0	0	0	0
w145	yes	100	5	4	0	0	0	0
w145	yes	100	6	4	0	0	0	0
w145	yes	100	7	4	0	0	0	0
w145	yes	100	8	4	0	0	0	0
w145	yes	100	9	4	0	0	0	0
w145	yes	100	10	4	0	0	0	0
w145	yes	25	1	4	0	0	0	0
w145	yes	25	2	4	0	0	0	0
w145	yes	25	3	4	0	0	0	0
w145	yes	25	4	4	0	0	0	0
w145	yes	25	5	4	0	0	0	0
w145	yes	25	6	4	0	0	0	0
w145	yes	25	7	4	0	0	0	0
w145	yes	25	8	4	0	0	0	0
w145	yes	25	9	4	0	0	0	0
w145	yes	25	10	4	0	0	0	0
w145	no	100	1	4	0	0	0	0
w145	no	100	2	4	0	0	0	0
w145	no	100	3	4	0	0	0	0
w145	no	100	4	4	0	0	0	0
w145	no	100	5	4	0	0	0	0
w145	no	100	6	4	0	0	0	0
w145	no	100	7	4	0	0	0	0
w145	no	100	8	4	0	0	0	0
w145	no	100	9	4	0	0	0	0
w145	no	100	10	4	0	0	0	0
w145	no	25	1	4	0	0	0	0
w145	no	25	2	4	0	0	0	0
w145	no	25	3	4	0	0	0	0
w145	no	25	4	4	0	0	0	0
w145	no	25	5	4	0	0	0	0
w145	no	25	6	4	0	0	0	0
w145	no	25	7	4	0	0	0	0
w145	no	25	8	4	0	0	0	0
w145	no	25	9	4	0	0	0	0
w145	no	25	10	4	0	0	0	0
w145	yes	100	1	5	0	0	0	0
w145	yes	100	2	5	3	0	0	0
w145	yes	100	3	5	0	0	0	0
w145	yes	100	4	5	0	0	0	0
w145	yes	100	5	5	1	0	0	0
w145	yes	100	6	5	0	0	0	0
w145	yes	100	7	5	0	0	0	0
w145	yes	100	8	5	0	0	0	0
w145	yes	100	9	5	0	0	0	0
w145	yes	100	10	5	0	0	0	0
w145	yes	25	1	5	0	0	0	0
w145	yes	25	2	5	0	0	0	0
w145	yes	25	3	5	0	0	0	0
w145	yes	25	4	5	0	0	0	0
w145	yes	25	5	5	0	0	0	0
w145	yes	25	6	5	0	0	0	0
w145	yes	25	7	5	0	0	0	0
w145	yes	25	8	5	0	0	0	0
w145	yes	25	9	5	0	0	0	0
w145	yes	25	10	5	0	0	0	0
w145	no	100	1	5	0	0	0	0
w145	no	100	2	5	0	0	0	0
w145	no	100	3	5	0	0	0	0
w145	no	100	4	5	0	0	0	0
w145	no	100	5	5	0	0	0	0
w145	no	100	6	5	0	0	0	0
w145	no	100	7	5	0	0	0	0
w145	no	100	8	5	0	0	0	0
w145	no	100	9	5	0	0	0	0
w145	no	100	10	5	0	0	0	0
w145	no	25	1	5	0	0	0	0
w145	no	25	2	5	0	0	0	0
w145	no	25	3	5	0	0	0	0
w145	no	25	4	5	0	0	0	0
w145	no	25	5	5	0	0	0	0
w145	no	25	6	5	0	0	0	0
w145	no	25	7	5	0	0	0	0
w145	no	25	8	5	0	0	0	0
w145	no	25	9	5	0	0	0	0
w145	no	25	10	5	0	0	0	0
w145	yes	100	1	6	18	0	0	0
w145	yes	100	2	6	16	0	0	0
w145	yes	100	3	6	16	0	0	0
w145	yes	100	4	6	16	0	0	0
w145	yes	100	5	6	18	0	0	0
w145	yes	100	6	6	15	0	0	0
w145	yes	100	7	6	18	0	0	0
w145	yes	100	8	6	14	0	0	0
w145	yes	100	9	6	16	0	0	0
w145	yes	100	10	6	18	0	0	0
w145	yes	25	1	6	0	0	0	0
w145	yes	25	2	6	0	0	0	0
w145	yes	25	3	6	0	0	0	0
w145	yes	25	4	6	0	0	0	0
w145	yes	25	5	6	0	0	0	0
w145	yes	25	6	6	0	0	0	0
w145	yes	25	7	6	0	0	0	0
w145	yes	25	8	6	0	0	0	0
w145	yes	25	9	6	0	0	0	0
w145	yes	25	10	6	0	0	0	0
w145	no	100	1	6	16	0	0	0
w145	no	100	2	6	14	0	0	0
w145	no	100	3	6	17	0	0	0
w145	no	100	4	6	8	0	0	0
w145	no	100	5	6	17	0	0	0
w145	no	100	6	6	5	0	0	0
w145	no	100	7	6	11	0	0	0
w145	no	100	8	6	7	0	0	0
w145	no	100	9	6	6	0	0	0
w145	no	100	10	6	3	0	0	0
w145	no	25	1	6	0	0	0	0
w145	no	25	2	6	0	0	0	0
w145	no	25	3	6	0	0	0	0
w145	no	25	4	6	0	0	0	0
w145	no	25	5	6	0	0	0	0
w145	no	25	6	6	0	0	0	0
w145	no	25	7	6	0	0	0	0
w145	no	25	8	6	0	0	0	0
w145	no	25	9	6	0	0	0	0
w145	no	25	10	6	0	0	0	0
w145	yes	100	1	7	18	0	0	0
w145	yes	100	2	7	16	0	0	0
w145	yes	100	3	7	15	0	0	0
w145	yes	100	4	7	16	0	0	0
w145	yes	100	5	7	18	0	0	0
w145	yes	100	6	7	16	0	0	0
w145	yes	100	7	7	18	0	0	0
w145	yes	100	8	7	14	0	0	0
w145	yes	100	9	7	16	0	0	0
w145	yes	100	10	7	18	0	0	0
w145	yes	25	1	7	0	0	0	0
w145	yes	25	2	7	2	0	0	0
w145	yes	25	3	7	8	0	0	0
w145	yes	25	4	7	1	0	0	0
w145	yes	25	5	7	0	0	0	0
w145	yes	25	6	7	0	0	0	0
w145	yes	25	7	7	0	0	0	0
w145	yes	25	8	7	0	0	0	0
w145	yes	25	9	7	0	0	0	0
w145	yes	25	10	7	2	0	0	0
w145	no	100	1	7	16	0	0	0
w145	no	100	2	7	18	0	0	0
w145	no	100	3	7	17	0	0	0
w145	no	100	4	7	13	0	0	0
w145	no	100	5	7	18	0	0	0
w145	no	100	6	7	14	0	0	0
w145	no	100	7	7	12	0	0	0
w145	no	100	8	7	9	0	0	0
w145	no	100	9	7	7	0	0	0
w145	no	100	10	7	11	0	0	0
w145	no	25	1	7	0	0	0	0
w145	no	25	2	7	0	0	0	0
w145	no	25	3	7	0	0	0	0
w145	no	25	4	7	0	0	0	0
w145	no	25	5	7	0	0	0	0
w145	no	25	6	7	0	0	0	0
w145	no	25	7	7	0	0	0	0
w145	no	25	8	7	0	0	0	0
w145	no	25	9	7	0	0	0	0
w145	no	25	10	7	0	0	0	0
w145	yes	100	1	8	18	0	0	0
w145	yes	100	2	8	17	0	0	0
w145	yes	100	3	8	16	0	0	0
w145	yes	100	4	8	16	0	0	0
w145	yes	100	5	8	18	0	0	0
w145	yes	100	6	8	16	0	0	0
w145	yes	100	7	8	18	0	0	0
w145	yes	100	8	8	14	0	0	0
w145	yes	100	9	8	17	0	0	0
w145	yes	100	10	8	20	0	0	0
w145	yes	25	1	8	9	0	0	0
w145	yes	25	2	8	11	0	0	0
w145	yes	25	3	8	12	0	0	0
w145	yes	25	4	8	16	0	0	0
w145	yes	25	5	8	11	0	0	0
w145	yes	25	6	8	10	0	0	0
w145	yes	25	7	8	7	0	0	0
w145	yes	25	8	8	10	0	0	0
w145	yes	25	9	8	12	0	0	0
w145	yes	25	10	8	12	0	0	0
w145	no	100	1	8	16	0	0	0
w145	no	100	2	8	18	0	0	0
w145	no	100	3	8	17	0	0	0
w145	no	100	4	8	13	0	0	0
w145	no	100	5	8	18	0	0	0
w145	no	100	6	8	15	0	0	0
w145	no	100	7	8	12	0	0	0
w145	no	100	8	8	10	0	0	0
w145	no	100	9	8	7	0	0	0
w145	no	100	10	8	12	0	0	0
w145	no	25	1	8	0	0	0	0
w145	no	25	2	8	0	0	0	0
w145	no	25	3	8	0	0	0	0
w145	no	25	4	8	0	0	0	0
w145	no	25	5	8	0	0	0	0
w145	no	25	6	8	0	0	0	0
w145	no	25	7	8	0	0	0	0
w145	no	25	8	8	0	0	0	0
w145	no	25	9	8	0	0	0	0
w145	no	25	10	8	0	0	0	0
w145	yes	100	1	9	18	0	0	0
w145	yes	100	2	9	17	0	0	0
w145	yes	100	3	9	17	0	0	0
w145	yes	100	4	9	16	0	0	0
w145	yes	100	5	9	18	0	0	0
w145	yes	100	6	9	16	0	0	0
w145	yes	100	7	9	18	0	0	0
w145	yes	100	8	9	14	0	0	0
w145	yes	100	9	9	17	0	0	0
w145	yes	100	10	9	20	0	0	0
w145	yes	25	1	9	15	0	0	0
w145	yes	25	2	9	11	0	0	0
w145	yes	25	3	9	12	0	0	0
w145	yes	25	4	9	16	0	0	0
w145	yes	25	5	9	14	0	0	0
w145	yes	25	6	9	15	0	0	0
w145	yes	25	7	9	12	0	0	0
w145	yes	25	8	9	14	0	0	0
w145	yes	25	9	9	16	0	0	0
w145	yes	25	10	9	13	0	0	0
w145	no	100	1	9	16	0	0	0
w145	no	100	2	9	18	0	0	0
w145	no	100	3	9	18	0	0	0
w145	no	100	4	9	14	0	0	0
w145	no	100	5	9	18	0	0	0
w145	no	100	6	9	15	0	0	0
w145	no	100	7	9	12	0	0	0
w145	no	100	8	9	13	0	0	0
w145	no	100	9	9	7	0	0	0
w145	no	100	10	9	14	0	0	0
w145	no	25	1	9	0	0	0	0
w145	no	25	2	9	0	0	0	0
w145	no	25	3	9	0	0	0	0
w145	no	25	4	9	0	0	0	0
w145	no	25	5	9	0	0	0	0
w145	no	25	6	9	0	0	0	0
w145	no	25	7	9	0	0	0	0
w145	no	25	8	9	0	0	0	0
w145	no	25	9	9	0	0	0	0
w145	no	25	10	9	0	0	0	0
w145	yes	100	1	10	20	9	9	18
w145	yes	100	2	10	17	6	10	16
w145	yes	100	3	10	17	5	9	14
w145	yes	100	4	10	16	9	6	15
w145	yes	100	5	10	18	10	7	17
w145	yes	100	6	10	16	5	9	14
w145	yes	100	7	10	18	0	8	8
w145	yes	100	8	10	14	9	5	14
w145	yes	100	9	10	16	6	9	15
w145	yes	100	10	10	20	13	5	18
w145	yes	25	1	10	17	0	0	0
w145	yes	25	2	10	11	0	0	0
w145	yes	25	3	10	12	0	0	0
w145	yes	25	4	10	18	0	0	0
w145	yes	25	5	10	16	0	0	0
w145	yes	25	6	10	15	0	0	0
w145	yes	25	7	10	14	0	0	0
w145	yes	25	8	10	15	0	0	0
w145	yes	25	9	10	16	0	0	0
w145	yes	25	10	10	13	0	0	0
w145	no	100	1	10	17	8	9	17
w145	no	100	2	10	18	9	5	14
w145	no	100	3	10	18	8	8	16
w145	no	100	4	10	14	2	3	5
w145	no	100	5	10	19	11	6	17
w145	no	100	6	10	17	2	3	5
w145	no	100	7	10	13	3	6	9
w145	no	100	8	10	15	5	2	7
w145	no	100	9	10	7	3	3	6
w145	no	100	10	10	14	0	3	3
w145	no	25	1	10	0	0	0	0
w145	no	25	2	10	2	0	0	0
w145	no	25	3	10	3	0	0	0
w145	no	25	4	10	0	0	0	0
w145	no	25	5	10	7	0	0	0
w145	no	25	6	10	0	0	0	0
w145	no	25	7	10	5	0	0	0
w145	no	25	8	10	0	0	0	0
w145	no	25	9	10	2	0	0	0
w145	no	25	10	10	0	0	0	0
w145	yes	100	1	11	20	0	0	0
w145	yes	100	2	11	17	0	0	0
w145	yes	100	3	11	17	0	0	0
w145	yes	100	4	11	16	0	1	1
w145	yes	100	5	11	18	0	0	0
w145	yes	100	6	11	16	0	2	2
w145	yes	100	7	11	19	0	0	0
w145	yes	100	8	11	15	0	0	0
w145	yes	100	9	11	17	0	1	1
w145	yes	100	10	11	20	0	0	0
w145	yes	25	1	11	17	0	0	0
w145	yes	25	2	11	12	0	0	0
w145	yes	25	3	11	13	4	1	5
w145	yes	25	4	11	18	0	0	0
w145	yes	25	5	11	16	0	0	0
w145	yes	25	6	11	15	0	0	0
w145	yes	25	7	11	14	0	0	0
w145	yes	25	8	11	16	0	0	0
w145	yes	25	9	11	16	0	0	0
w145	yes	25	10	11	15	0	1	1
w145	no	100	1	11	17	0	0	0
w145	no	100	2	11	18	2	1	3
w145	no	100	3	11	20	0	0	0
w145	no	100	4	11	15	5	4	9
w145	no	100	5	11	20	1	0	1
w145	no	100	6	11	17	9	3	12
w145	no	100	7	11	13	0	3	3
w145	no	100	8	11	15	1	3	4
w145	no	100	9	11	9	1	0	1
w145	no	100	10	11	15	6	5	11
w145	no	25	1	11	5	0	0	0
w145	no	25	2	11	4	0	0	0
w145	no	25	3	11	7	0	0	0
w145	no	25	4	11	0	0	0	0
w145	no	25	5	11	11	0	0	0
w145	no	25	6	11	6	0	0	0
w145	no	25	7	11	9	0	0	0
w145	no	25	8	11	3	0	0	0
w145	no	25	9	11	7	0	0	0
w145	no	25	10	11	1	0	0	0
w145	yes	100	1	12	20	0	0	0
w145	yes	100	2	12	17	0	0	0
w145	yes	100	3	12	17	0	2	2
w145	yes	100	4	12	16	0	0	0
w145	yes	100	5	12	18	0	0	0
w145	yes	100	6	12	16	0	0	0
w145	yes	100	7	12	19	0	0	0
w145	yes	100	8	12	15	0	0	0
w145	yes	100	9	12	17	1	0	1
w145	yes	100	10	12	20	1	0	1
w145	yes	25	1	12	17	3	5	8
w145	yes	25	2	12	12	2	8	10
w145	yes	25	3	12	14	1	5	6
w145	yes	25	4	12	18	5	6	11
w145	yes	25	5	12	16	5	0	5
w145	yes	25	6	12	15	4	0	4
w145	yes	25	7	12	15	4	1	5
w145	yes	25	8	12	16	8	1	9
w145	yes	25	9	12	16	3	4	7
w145	yes	25	10	12	15	6	5	11
w145	no	100	1	12	17	0	0	0
w145	no	100	2	12	18	1	0	1
w145	no	100	3	12	20	0	0	0
w145	no	100	4	12	15	0	0	0
w145	no	100	5	12	20	0	0	0
w145	no	100	6	12	17	1	0	1
w145	no	100	7	12	13	0	0	0
w145	no	100	8	12	15	0	0	0
w145	no	100	9	12	9	0	0	0
w145	no	100	10	12	15	1	0	1
w145	no	25	1	12	6	0	0	0
w145	no	25	2	12	5	0	0	0
w145	no	25	3	12	8	0	0	0
w145	no	25	4	12	0	0	0	0
w145	no	25	5	12	11	0	0	0
w145	no	25	6	12	7	0	0	0
w145	no	25	7	12	13	0	0	0
w145	no	25	8	12	4	0	0	0
w145	no	25	9	12	9	0	0	0
w145	no	25	10	12	2	0	0	0
w145	yes	100	1	13	20	0	0	0
w145	yes	100	2	13	17	0	0	0
w145	yes	100	3	13	17	0	0	0
w145	yes	100	4	13	16	0	0	0
w145	yes	100	5	13	18	0	0	0
w145	yes	100	6	13	16	0	0	0
w145	yes	100	7	13	19	0	0	0
w145	yes	100	8	13	15	0	0	0
w145	yes	100	9	13	17	0	0	0
w145	yes	100	10	13	20	0	0	0
w145	yes	25	1	13	17	3	3	6
w145	yes	25	2	13	12	0	0	0
w145	yes	25	3	13	14	1	1	2
w145	yes	25	4	13	18	1	3	4
w145	yes	25	5	13	16	0	9	9
w145	yes	25	6	13	16	4	3	7
w145	yes	25	7	13	15	3	2	5
w145	yes	25	8	13	16	1	4	5
w145	yes	25	9	13	16	5	3	8
w145	yes	25	10	13	15	1	0	1
w145	no	100	1	13	17	0	0	0
w145	no	100	2	13	18	0	0	0
w145	no	100	3	13	20	1	0	1
w145	no	100	4	13	15	0	0	0
w145	no	100	5	13	20	0	0	0
w145	no	100	6	13	17	0	1	1
w145	no	100	7	13	13	0	0	0
w145	no	100	8	13	15	0	0	0
w145	no	100	9	13	9	0	0	0
w145	no	100	10	13	15	0	0	0
w145	no	25	1	13	6	0	0	0
w145	no	25	2	13	5	0	0	0
w145	no	25	3	13	9	0	0	0
w145	no	25	4	13	0	0	0	0
w145	no	25	5	13	12	0	0	0
w145	no	25	6	13	8	0	0	0
w145	no	25	7	13	16	0	0	0
w145	no	25	8	13	5	0	0	0
w145	no	25	9	13	9	0	0	0
w145	no	25	10	13	3	0	0	0
w145	yes	100	1	14	20	0	0	0
w145	yes	100	2	14	17	0	0	0
w145	yes	100	3	14	17	0	0	0
w145	yes	100	4	14	16	0	0	0
w145	yes	100	5	14	18	0	0	0
w145	yes	100	6	14	16	0	0	0
w145	yes	100	7	14	19	0	0	0
w145	yes	100	8	14	15	0	0	0
w145	yes	100	9	14	17	0	0	0
w145	yes	100	10	14	20	0	0	0
w145	yes	25	1	14	17	1	1	2
w145	yes	25	2	14	12	0	0	0
w145	yes	25	3	14	14	0	0	0
w145	yes	25	4	14	18	1	0	1
w145	yes	25	5	14	16	1	0	1
w145	yes	25	6	14	16	0	0	0
w145	yes	25	7	14	15	1	2	3
w145	yes	25	8	14	16	0	1	1
w145	yes	25	9	14	16	0	0	0
w145	yes	25	10	14	15	0	0	0
w145	no	100	1	14	17	0	0	0
w145	no	100	2	14	18	0	0	0
w145	no	100	3	14	20	0	0	0
w145	no	100	4	14	15	0	0	0
w145	no	100	5	14	20	0	0	0
w145	no	100	6	14	17	0	0	0
w145	no	100	7	14	13	0	0	0
w145	no	100	8	14	15	0	1	1
w145	no	100	9	14	9	0	0	0
w145	no	100	10	14	15	0	0	0
w145	no	25	1	14	7	0	0	0
w145	no	25	2	14	5	0	0	0
w145	no	25	3	14	10	1	0	1
w145	no	25	4	14	0	0	0	0
w145	no	25	5	14	12	1	0	1
w145	no	25	6	14	9	0	0	0
w145	no	25	7	14	16	0	0	0
w145	no	25	8	14	5	0	0	0
w145	no	25	9	14	10	0	0	0
w145	no	25	10	14	4	0	0	0
w145	yes	100	1	15	20	0	0	0
w145	yes	100	2	15	17	0	0	0
w145	yes	100	3	15	17	0	0	0
w145	yes	100	4	15	16	0	0	0
w145	yes	100	5	15	18	0	0	0
w145	yes	100	6	15	16	0	0	0
w145	yes	100	7	15	19	0	0	0
w145	yes	100	8	15	15	0	0	0
w145	yes	100	9	15	17	0	0	0
w145	yes	100	10	15	20	0	0	0
w145	yes	25	1	15	17	0	0	0
w145	yes	25	2	15	12	0	0	0
w145	yes	25	3	15	14	0	0	0
w145	yes	25	4	15	18	0	0	0
w145	yes	25	5	15	16	0	0	0
w145	yes	25	6	15	16	0	0	0
w145	yes	25	7	15	15	0	0	0
w145	yes	25	8	15	16	0	0	0
w145	yes	25	9	15	16	0	0	0
w145	yes	25	10	15	15	0	0	0
w145	no	100	1	15	17	0	0	0
w145	no	100	2	15	18	0	0	0
w145	no	100	3	15	20	0	0	0
w145	no	100	4	15	15	0	0	0
w145	no	100	5	15	20	0	0	0
w145	no	100	6	15	17	0	0	0
w145	no	100	7	15	13	0	0	0
w145	no	100	8	15	15	0	0	0
w145	no	100	9	15	9	0	0	0
w145	no	100	10	15	15	0	0	0
w145	no	25	1	15	7	2	1	3
w145	no	25	2	15	5	0	3	3
w145	no	25	3	15	11	2	2	4
w145	no	25	4	15	0	0	0	0
w145	no	25	5	15	12	4	0	4
w145	no	25	6	15	9	3	1	4
w145	no	25	7	15	16	1	2	3
w145	no	25	8	15	7	2	0	2
w145	no	25	9	15	10	2	1	3
w145	no	25	10	15	4	0	0	0
w145	yes	100	1	16	20	0	0	0
w145	yes	100	2	16	17	0	0	0
w145	yes	100	3	16	17	0	0	0
w145	yes	100	4	16	16	0	0	0
w145	yes	100	5	16	18	0	0	0
w145	yes	100	6	16	16	0	0	0
w145	yes	100	7	16	19	0	0	0
w145	yes	100	8	16	15	0	0	0
w145	yes	100	9	16	17	0	0	0
w145	yes	100	10	16	20	0	0	0
w145	yes	25	1	16	17	0	0	0
w145	yes	25	2	16	12	0	0	0
w145	yes	25	3	16	14	0	0	0
w145	yes	25	4	16	18	0	0	0
w145	yes	25	5	16	16	0	0	0
w145	yes	25	6	16	16	0	0	0
w145	yes	25	7	16	15	2	0	2
w145	yes	25	8	16	16	0	1	1
w145	yes	25	9	16	16	0	0	0
w145	yes	25	10	16	15	0	0	0
w145	no	100	1	16	17	0	0	0
w145	no	100	2	16	18	0	0	0
w145	no	100	3	16	20	0	0	0
w145	no	100	4	16	15	0	0	0
w145	no	100	5	16	20	0	0	0
w145	no	100	6	16	17	0	0	0
w145	no	100	7	16	13	0	0	0
w145	no	100	8	16	15	0	0	0
w145	no	100	9	16	9	0	0	0
w145	no	100	10	16	15	0	0	0
w145	no	25	1	16	7	2	0	2
w145	no	25	2	16	5	0	0	0
w145	no	25	3	16	11	2	1	3
w145	no	25	4	16	0	0	0	0
w145	no	25	5	16	12	0	0	0
w145	no	25	6	16	9	2	0	2
w145	no	25	7	16	16	1	1	2
w145	no	25	8	16	7	1	1	2
w145	no	25	9	16	10	5	1	6
w145	no	25	10	16	4	1	0	1
w145	yes	100	1	17	20	0	0	0
w145	yes	100	2	17	17	0	0	0
w145	yes	100	3	17	17	0	0	0
w145	yes	100	4	17	16	0	0	0
w145	yes	100	5	17	18	0	0	0
w145	yes	100	6	17	16	0	0	0
w145	yes	100	7	17	19	0	0	0
w145	yes	100	8	17	15	0	0	0
w145	yes	100	9	17	17	0	0	0
w145	yes	100	10	17	20	0	0	0
w145	yes	25	1	17	17	0	0	0
w145	yes	25	2	17	12	0	0	0
w145	yes	25	3	17	14	0	0	0
w145	yes	25	4	17	18	0	0	0
w145	yes	25	5	17	16	0	0	0
w145	yes	25	6	17	16	0	0	0
w145	yes	25	7	17	15	0	0	0
w145	yes	25	8	17	16	0	0	0
w145	yes	25	9	17	16	0	0	0
w145	yes	25	10	17	15	0	0	0
w145	no	100	1	17	17	0	0	0
w145	no	100	2	17	18	0	0	0
w145	no	100	3	17	20	0	0	0
w145	no	100	4	17	15	0	0	0
w145	no	100	5	17	20	0	0	0
w145	no	100	6	17	17	0	0	0
w145	no	100	7	17	13	0	0	0
w145	no	100	8	17	15	0	0	0
w145	no	100	9	17	9	0	0	0
w145	no	100	10	17	15	0	0	0
w145	no	25	1	17	7	2	1	3
w145	no	25	2	17	5	0	0	0
w145	no	25	3	17	11	2	1	3
w145	no	25	4	17	0	0	0	0
w145	no	25	5	17	12	0	0	0
w145	no	25	6	17	9	1	0	1
w145	no	25	7	17	16	0	2	2
w145	no	25	8	17	7	2	1	3
w145	no	25	9	17	10	1	1	2
w145	no	25	10	17	4	0	0	0
w145	yes	100	1	18	20	0	0	0
w145	yes	100	2	18	17	0	0	0
w145	yes	100	3	18	17	0	0	0
w145	yes	100	4	18	16	0	0	0
w145	yes	100	5	18	18	0	0	0
w145	yes	100	6	18	16	0	0	0
w145	yes	100	7	18	19	0	0	0
w145	yes	100	8	18	15	0	0	0
w145	yes	100	9	18	17	0	0	0
w145	yes	100	10	18	20	0	0	0
w145	yes	25	1	18	17	0	0	0
w145	yes	25	2	18	12	0	0	0
w145	yes	25	3	18	14	0	0	0
w145	yes	25	4	18	18	0	0	0
w145	yes	25	5	18	16	0	0	0
w145	yes	25	6	18	16	0	0	0
w145	yes	25	7	18	15	0	0	0
w145	yes	25	8	18	16	0	0	0
w145	yes	25	9	18	16	0	0	0
w145	yes	25	10	18	15	0	0	0
w145	no	100	1	18	17	0	0	0
w145	no	100	2	18	18	0	0	0
w145	no	100	3	18	20	0	0	0
w145	no	100	4	18	15	0	0	0
w145	no	100	5	18	20	0	0	0
w145	no	100	6	18	17	0	0	0
w145	no	100	7	18	13	0	0	0
w145	no	100	8	18	15	0	0	0
w145	no	100	9	18	9	0	0	0
w145	no	100	10	18	15	0	0	0
w145	no	25	1	18	7	0	0	0
w145	no	25	2	18	5	0	0	0
w145	no	25	3	18	11	0	0	0
w145	no	25	4	18	0	0	0	0
w145	no	25	5	18	12	0	0	0
w145	no	25	6	18	9	0	0	0
w145	no	25	7	18	16	0	0	0
w145	no	25	8	18	7	0	0	0
w145	no	25	9	18	10	0	0	0
w145	no	25	10	18	4	0	0	0
w145	yes	100	1	19	20	0	0	0
w145	yes	100	2	19	17	0	0	0
w145	yes	100	3	19	17	0	0	0
w145	yes	100	4	19	16	0	0	0
w145	yes	100	5	19	18	0	0	0
w145	yes	100	6	19	16	0	0	0
w145	yes	100	7	19	19	0	0	0
w145	yes	100	8	19	15	0	0	0
w145	yes	100	9	19	17	0	0	0
w145	yes	100	10	19	20	0	0	0
w145	yes	25	1	19	17	0	0	0
w145	yes	25	2	19	12	0	0	0
w145	yes	25	3	19	14	0	0	0
w145	yes	25	4	19	18	0	0	0
w145	yes	25	5	19	16	0	0	0
w145	yes	25	6	19	16	0	0	0
w145	yes	25	7	19	15	0	0	0
w145	yes	25	8	19	16	0	0	0
w145	yes	25	9	19	16	0	0	0
w145	yes	25	10	19	15	0	0	0
w145	no	100	1	19	17	0	0	0
w145	no	100	2	19	18	0	0	0
w145	no	100	3	19	20	0	0	0
w145	no	100	4	19	15	0	0	0
w145	no	100	5	19	20	0	0	0
w145	no	100	6	19	17	0	0	0
w145	no	100	7	19	13	0	0	0
w145	no	100	8	19	15	0	0	0
w145	no	100	9	19	9	0	0	0
w145	no	100	10	19	15	0	0	0
w145	no	25	1	19	7	1	0	1
w145	no	25	2	19	5	0	0	0
w145	no	25	3	19	11	0	0	0
w145	no	25	4	19	0	0	0	0
w145	no	25	5	19	12	0	0	0
w145	no	25	6	19	9	0	0	0
w145	no	25	7	19	16	0	1	1
w145	no	25	8	19	7	0	0	0
w145	no	25	9	19	10	0	0	0
w145	no	25	10	19	4	0	0	0
w145	yes	100	1	20	20	0	0	0
w145	yes	100	2	20	17	0	0	0
w145	yes	100	3	20	17	0	0	0
w145	yes	100	4	20	16	0	0	0
w145	yes	100	5	20	18	0	0	0
w145	yes	100	6	20	16	0	0	0
w145	yes	100	7	20	19	0	0	0
w145	yes	100	8	20	15	0	0	0
w145	yes	100	9	20	17	0	0	0
w145	yes	100	10	20	20	0	0	0
w145	yes	25	1	20	17	0	0	0
w145	yes	25	2	20	12	0	0	0
w145	yes	25	3	20	14	0	0	0
w145	yes	25	4	20	18	0	0	0
w145	yes	25	5	20	16	0	0	0
w145	yes	25	6	20	16	0	0	0
w145	yes	25	7	20	15	0	0	0
w145	yes	25	8	20	16	0	0	0
w145	yes	25	9	20	16	0	0	0
w145	yes	25	10	20	15	0	0	0
w145	no	100	1	20	17	0	0	0
w145	no	100	2	20	18	0	0	0
w145	no	100	3	20	20	0	0	0
w145	no	100	4	20	15	0	0	0
w145	no	100	5	20	20	0	0	0
w145	no	100	6	20	17	0	0	0
w145	no	100	7	20	13	0	0	0
w145	no	100	8	20	15	0	0	0
w145	no	100	9	20	9	0	0	0
w145	no	100	10	20	15	0	0	0
w145	no	25	1	20	7	0	0	0
w145	no	25	2	20	5	0	0	0
w145	no	25	3	20	11	0	0	0
w145	no	25	4	20	0	0	0	0
w145	no	25	5	20	12	0	0	0
w145	no	25	6	20	9	0	0	0
w145	no	25	7	20	16	0	0	0
w145	no	25	8	20	7	0	0	0
w145	no	25	9	20	10	0	0	0
w145	no	25	10	20	4	0	0	0
w145	yes	100	1	21	20	0	0	0
w145	yes	100	2	21	17	0	0	0
w145	yes	100	3	21	17	0	0	0
w145	yes	100	4	21	16	0	0	0
w145	yes	100	5	21	18	0	0	0
w145	yes	100	6	21	16	0	0	0
w145	yes	100	7	21	19	0	0	0
w145	yes	100	8	21	15	0	0	0
w145	yes	100	9	21	17	0	0	0
w145	yes	100	10	21	20	0	0	0
w145	yes	25	1	21	17	0	0	0
w145	yes	25	2	21	12	0	0	0
w145	yes	25	3	21	14	0	0	0
w145	yes	25	4	21	18	0	0	0
w145	yes	25	5	21	16	0	0	0
w145	yes	25	6	21	16	0	0	0
w145	yes	25	7	21	15	0	0	0
w145	yes	25	8	21	16	0	0	0
w145	yes	25	9	21	16	0	0	0
w145	yes	25	10	21	15	0	0	0
w145	no	100	1	21	17	0	0	0
w145	no	100	2	21	18	0	0	0
w145	no	100	3	21	20	0	0	0
w145	no	100	4	21	15	0	0	0
w145	no	100	5	21	20	0	0	0
w145	no	100	6	21	17	0	0	0
w145	no	100	7	21	13	0	0	0
w145	no	100	8	21	15	0	0	0
w145	no	100	9	21	9	0	0	0
w145	no	100	10	21	15	0	0	0
w145	no	25	1	21	7	0	0	0
w145	no	25	2	21	5	0	0	0
w145	no	25	3	21	11	0	0	0
w145	no	25	4	21	0	0	0	0
w145	no	25	5	21	12	0	0	0
w145	no	25	6	21	9	0	0	0
w145	no	25	7	21	16	0	0	0
w145	no	25	8	21	7	0	0	0
w145	no	25	9	21	10	0	0	0
w145	no	25	10	21	4	0	0	0
DGRP-320	yes	100	1	4	0	0	0	0
DGRP-320	yes	100	2	4	0	0	0	0
DGRP-320	yes	100	3	4	0	0	0	0
DGRP-320	yes	100	4	4	0	0	0	0
DGRP-320	yes	100	5	4	0	0	0	0
DGRP-320	yes	100	6	4	0	0	0	0
DGRP-320	yes	100	7	4	0	0	0	0
DGRP-320	yes	100	8	4	0	0	0	0
DGRP-320	yes	100	9	4	0	0	0	0
DGRP-320	yes	100	10	4	0	0	0	0
DGRP-320	no	100	1	4	0	0	0	0
DGRP-320	no	100	2	4	0	0	0	0
DGRP-320	no	100	3	4	0	0	0	0
DGRP-320	no	100	4	4	0	0	0	0
DGRP-320	no	100	5	4	0	0	0	0
DGRP-320	no	100	6	4	0	0	0	0
DGRP-320	no	100	7	4	0	0	0	0
DGRP-320	no	100	8	4	0	0	0	0
DGRP-320	no	100	9	4	0	0	0	0
DGRP-320	no	100	10	4	0	0	0	0
DGRP-320	yes	25	1	4	0	0	0	0
DGRP-320	yes	25	2	4	0	0	0	0
DGRP-320	yes	25	3	4	0	0	0	0
DGRP-320	yes	25	4	4	0	0	0	0
DGRP-320	yes	25	5	4	0	0	0	0
DGRP-320	yes	25	6	4	0	0	0	0
DGRP-320	yes	25	7	4	0	0	0	0
DGRP-320	yes	25	8	4	0	0	0	0
DGRP-320	yes	25	9	4	0	0	0	0
DGRP-320	yes	25	10	4	0	0	0	0
DGRP-320	no	25	1	4	0	0	0	0
DGRP-320	no	25	2	4	0	0	0	0
DGRP-320	no	25	3	4	0	0	0	0
DGRP-320	no	25	4	4	0	0	0	0
DGRP-320	no	25	5	4	0	0	0	0
DGRP-320	no	25	6	4	0	0	0	0
DGRP-320	no	25	7	4	0	0	0	0
DGRP-320	no	25	8	4	0	0	0	0
DGRP-320	no	25	9	4	0	0	0	0
DGRP-320	no	25	10	4	0	0	0	0
DGRP-320	yes	100	1	5	0	0	0	0
DGRP-320	yes	100	2	5	0	0	0	0
DGRP-320	yes	100	3	5	0	0	0	0
DGRP-320	yes	100	4	5	0	0	0	0
DGRP-320	yes	100	5	5	1	0	0	0
DGRP-320	yes	100	6	5	0	0	0	0
DGRP-320	yes	100	7	5	1	0	0	0
DGRP-320	yes	100	8	5	0	0	0	0
DGRP-320	yes	100	9	5	1	0	0	0
DGRP-320	yes	100	10	5	0	0	0	0
DGRP-320	no	100	1	5	0	0	0	0
DGRP-320	no	100	2	5	0	0	0	0
DGRP-320	no	100	3	5	0	0	0	0
DGRP-320	no	100	4	5	0	0	0	0
DGRP-320	no	100	5	5	0	0	0	0
DGRP-320	no	100	6	5	0	0	0	0
DGRP-320	no	100	7	5	0	0	0	0
DGRP-320	no	100	8	5	0	0	0	0
DGRP-320	no	100	9	5	0	0	0	0
DGRP-320	no	100	10	5	0	0	0	0
DGRP-320	yes	25	1	5	0	0	0	0
DGRP-320	yes	25	2	5	0	0	0	0
DGRP-320	yes	25	3	5	0	0	0	0
DGRP-320	yes	25	4	5	0	0	0	0
DGRP-320	yes	25	5	5	0	0	0	0
DGRP-320	yes	25	6	5	0	0	0	0
DGRP-320	yes	25	7	5	0	0	0	0
DGRP-320	yes	25	8	5	0	0	0	0
DGRP-320	yes	25	9	5	0	0	0	0
DGRP-320	yes	25	10	5	0	0	0	0
DGRP-320	no	25	1	5	0	0	0	0
DGRP-320	no	25	2	5	0	0	0	0
DGRP-320	no	25	3	5	0	0	0	0
DGRP-320	no	25	4	5	0	0	0	0
DGRP-320	no	25	5	5	0	0	0	0
DGRP-320	no	25	6	5	0	0	0	0
DGRP-320	no	25	7	5	0	0	0	0
DGRP-320	no	25	8	5	0	0	0	0
DGRP-320	no	25	9	5	0	0	0	0
DGRP-320	no	25	10	5	0	0	0	0
DGRP-320	yes	100	1	6	18	0	0	0
DGRP-320	yes	100	2	6	13	0	0	0
DGRP-320	yes	100	3	6	18	0	0	0
DGRP-320	yes	100	4	6	15	0	0	0
DGRP-320	yes	100	5	6	16	0	0	0
DGRP-320	yes	100	6	6	16	0	0	0
DGRP-320	yes	100	7	6	14	0	0	0
DGRP-320	yes	100	8	6	17	0	0	0
DGRP-320	yes	100	9	6	19	0	0	0
DGRP-320	yes	100	10	6	19	0	0	0
DGRP-320	no	100	1	6	17	0	0	0
DGRP-320	no	100	2	6	12	0	0	0
DGRP-320	no	100	3	6	17	0	0	0
DGRP-320	no	100	4	6	14	0	0	0
DGRP-320	no	100	5	6	12	0	0	0
DGRP-320	no	100	6	6	17	0	0	0
DGRP-320	no	100	7	6	16	0	0	0
DGRP-320	no	100	8	6	17	0	0	0
DGRP-320	no	100	9	6	17	0	0	0
DGRP-320	no	100	10	6	16	0	0	0
DGRP-320	yes	25	1	6	0	0	0	0
DGRP-320	yes	25	2	6	0	0	0	0
DGRP-320	yes	25	3	6	0	0	0	0
DGRP-320	yes	25	4	6	0	0	0	0
DGRP-320	yes	25	5	6	0	0	0	0
DGRP-320	yes	25	6	6	0	0	0	0
DGRP-320	yes	25	7	6	0	0	0	0
DGRP-320	yes	25	8	6	0	0	0	0
DGRP-320	yes	25	9	6	0	0	0	0
DGRP-320	yes	25	10	6	0	0	0	0
DGRP-320	no	25	1	6	0	0	0	0
DGRP-320	no	25	2	6	0	0	0	0
DGRP-320	no	25	3	6	0	0	0	0
DGRP-320	no	25	4	6	0	0	0	0
DGRP-320	no	25	5	6	0	0	0	0
DGRP-320	no	25	6	6	0	0	0	0
DGRP-320	no	25	7	6	0	0	0	0
DGRP-320	no	25	8	6	0	0	0	0
DGRP-320	no	25	9	6	0	0	0	0
DGRP-320	no	25	10	6	0	0	0	0
DGRP-320	yes	100	1	7	18	0	0	0
DGRP-320	yes	100	2	7	14	0	0	0
DGRP-320	yes	100	3	7	19	0	0	0
DGRP-320	yes	100	4	7	18	0	0	0
DGRP-320	yes	100	5	7	16	0	0	0
DGRP-320	yes	100	6	7	17	0	0	0
DGRP-320	yes	100	7	7	15	0	0	0
DGRP-320	yes	100	8	7	17	0	0	0
DGRP-320	yes	100	9	7	20	0	0	0
DGRP-320	yes	100	10	7	19	0	0	0
DGRP-320	no	100	1	7	18	0	0	0
DGRP-320	no	100	2	7	14	0	0	0
DGRP-320	no	100	3	7	18	0	0	0
DGRP-320	no	100	4	7	15	0	0	0
DGRP-320	no	100	5	7	13	0	0	0
DGRP-320	no	100	6	7	19	0	0	0
DGRP-320	no	100	7	7	16	0	0	0
DGRP-320	no	100	8	7	18	0	0	0
DGRP-320	no	100	9	7	18	0	0	0
DGRP-320	no	100	10	7	17	0	0	0
DGRP-320	yes	25	1	7	0	0	0	0
DGRP-320	yes	25	2	7	0	0	0	0
DGRP-320	yes	25	3	7	0	0	0	0
DGRP-320	yes	25	4	7	0	0	0	0
DGRP-320	yes	25	5	7	0	0	0	0
DGRP-320	yes	25	6	7	0	0	0	0
DGRP-320	yes	25	7	7	0	0	0	0
DGRP-320	yes	25	8	7	0	0	0	0
DGRP-320	yes	25	9	7	0	0	0	0
DGRP-320	yes	25	10	7	0	0	0	0
DGRP-320	no	25	1	7	0	0	0	0
DGRP-320	no	25	2	7	0	0	0	0
DGRP-320	no	25	3	7	0	0	0	0
DGRP-320	no	25	4	7	0	0	0	0
DGRP-320	no	25	5	7	0	0	0	0
DGRP-320	no	25	6	7	0	0	0	0
DGRP-320	no	25	7	7	0	0	0	0
DGRP-320	no	25	8	7	0	0	0	0
DGRP-320	no	25	9	7	0	0	0	0
DGRP-320	no	25	10	7	0	0	0	0
DGRP-320	yes	100	1	8	18	0	0	0
DGRP-320	yes	100	2	8	15	0	0	0
DGRP-320	yes	100	3	8	19	0	0	0
DGRP-320	yes	100	4	8	18	0	0	0
DGRP-320	yes	100	5	8	16	0	0	0
DGRP-320	yes	100	6	8	17	0	0	0
DGRP-320	yes	100	7	8	15	0	0	0
DGRP-320	yes	100	8	8	17	0	0	0
DGRP-320	yes	100	9	8	20	0	0	0
DGRP-320	yes	100	10	8	19	0	0	0
DGRP-320	no	100	1	8	18	0	0	0
DGRP-320	no	100	2	8	14	0	0	0
DGRP-320	no	100	3	8	18	0	0	0
DGRP-320	no	100	4	8	15	0	0	0
DGRP-320	no	100	5	8	13	0	0	0
DGRP-320	no	100	6	8	19	0	0	0
DGRP-320	no	100	7	8	16	0	0	0
DGRP-320	no	100	8	8	18	0	0	0
DGRP-320	no	100	9	8	18	0	0	0
DGRP-320	no	100	10	8	17	0	0	0
DGRP-320	yes	25	1	8	10	0	0	0
DGRP-320	yes	25	2	8	0	0	0	0
DGRP-320	yes	25	3	8	1	0	0	0
DGRP-320	yes	25	4	8	10	0	0	0
DGRP-320	yes	25	5	8	0	0	0	0
DGRP-320	yes	25	6	8	1	0	0	0
DGRP-320	yes	25	7	8	12	0	0	0
DGRP-320	yes	25	8	8	1	0	0	0
DGRP-320	yes	25	9	8	1	0	0	0
DGRP-320	yes	25	10	8	2	0	0	0
DGRP-320	no	25	1	8	0	0	0	0
DGRP-320	no	25	2	8	0	0	0	0
DGRP-320	no	25	3	8	0	0	0	0
DGRP-320	no	25	4	8	5	0	0	0
DGRP-320	no	25	5	8	0	0	0	0
DGRP-320	no	25	6	8	0	0	0	0
DGRP-320	no	25	7	8	1	0	0	0
DGRP-320	no	25	8	8	1	0	0	0
DGRP-320	no	25	9	8	0	0	0	0
DGRP-320	no	25	10	8	0	0	0	0
DGRP-320	yes	100	1	9	18	0	0	0
DGRP-320	yes	100	2	9	15	0	0	0
DGRP-320	yes	100	3	9	19	0	0	0
DGRP-320	yes	100	4	9	18	0	0	0
DGRP-320	yes	100	5	9	16	0	0	0
DGRP-320	yes	100	6	9	17	0	0	0
DGRP-320	yes	100	7	9	15	0	0	0
DGRP-320	yes	100	8	9	17	0	0	0
DGRP-320	yes	100	9	9	20	0	0	0
DGRP-320	yes	100	10	9	19	0	0	0
DGRP-320	no	100	1	9	18	0	0	0
DGRP-320	no	100	2	9	15	0	0	0
DGRP-320	no	100	3	9	18	0	0	0
DGRP-320	no	100	4	9	15	0	0	0
DGRP-320	no	100	5	9	13	0	0	0
DGRP-320	no	100	6	9	19	0	0	0
DGRP-320	no	100	7	9	17	0	0	0
DGRP-320	no	100	8	9	18	0	0	0
DGRP-320	no	100	9	9	18	0	0	0
DGRP-320	no	100	10	9	17	0	0	0
DGRP-320	yes	25	1	9	15	0	0	0
DGRP-320	yes	25	2	9	16	0	0	0
DGRP-320	yes	25	3	9	10	0	0	0
DGRP-320	yes	25	4	9	15	0	0	0
DGRP-320	yes	25	5	9	15	0	0	0
DGRP-320	yes	25	6	9	12	0	0	0
DGRP-320	yes	25	7	9	17	0	0	0
DGRP-320	yes	25	8	9	14	0	0	0
DGRP-320	yes	25	9	9	12	0	0	0
DGRP-320	yes	25	10	9	16	0	0	0
DGRP-320	no	25	1	9	2	0	0	0
DGRP-320	no	25	2	9	15	0	0	0
DGRP-320	no	25	3	9	12	0	0	0
DGRP-320	no	25	4	9	14	0	0	0
DGRP-320	no	25	5	9	11	0	0	0
DGRP-320	no	25	6	9	15	0	0	0
DGRP-320	no	25	7	9	8	0	0	0
DGRP-320	no	25	8	9	4	0	0	0
DGRP-320	no	25	9	9	9	0	0	0
DGRP-320	no	25	10	9	12	0	0	0
DGRP-320	yes	100	1	10	18	10	8	18
DGRP-320	yes	100	2	10	15	7	5	12
DGRP-320	yes	100	3	10	19	12	5	17
DGRP-320	yes	100	4	10	18	12	3	15
DGRP-320	yes	100	5	10	16	9	5	14
DGRP-320	yes	100	6	10	17	8	7	15
DGRP-320	yes	100	7	10	15	8	4	12
DGRP-320	yes	100	8	10	17	8	8	16
DGRP-320	yes	100	9	10	19	11	8	19
DGRP-320	yes	100	10	10	19	9	6	15
DGRP-320	no	100	1	10	18	8	8	16
DGRP-320	no	100	2	10	15	7	4	11
DGRP-320	no	100	3	10	18	12	6	18
DGRP-320	no	100	4	10	15	6	8	14
DGRP-320	no	100	5	10	13	5	7	12
DGRP-320	no	100	6	10	19	7	9	16
DGRP-320	no	100	7	10	17	8	8	16
DGRP-320	no	100	8	10	18	7	9	16
DGRP-320	no	100	9	10	18	6	11	17
DGRP-320	no	100	10	10	17	6	9	15
DGRP-320	yes	25	1	10	16	0	0	0
DGRP-320	yes	25	2	10	16	0	0	0
DGRP-320	yes	25	3	10	17	0	0	0
DGRP-320	yes	25	4	10	17	0	0	0
DGRP-320	yes	25	5	10	15	0	0	0
DGRP-320	yes	25	6	10	16	0	0	0
DGRP-320	yes	25	7	10	17	0	0	0
DGRP-320	yes	25	8	10	15	0	0	0
DGRP-320	yes	25	9	10	15	0	0	0
DGRP-320	yes	25	10	10	18	0	0	0
DGRP-320	no	25	1	10	14	0	0	0
DGRP-320	no	25	2	10	17	0	0	0
DGRP-320	no	25	3	10	16	0	0	0
DGRP-320	no	25	4	10	14	0	0	0
DGRP-320	no	25	5	10	15	0	0	0
DGRP-320	no	25	6	10	16	0	0	0
DGRP-320	no	25	7	10	8	0	0	0
DGRP-320	no	25	8	10	12	0	0	0
DGRP-320	no	25	9	10	12	0	0	0
DGRP-320	no	25	10	10	17	0	0	0
DGRP-320	yes	100	1	11	18	0	0	0
DGRP-320	yes	100	2	11	15	0	1	1
DGRP-320	yes	100	3	11	19	0	1	1
DGRP-320	yes	100	4	11	18	0	3	3
DGRP-320	yes	100	5	11	16	0	0	0
DGRP-320	yes	100	6	11	17	0	1	1
DGRP-320	yes	100	7	11	15	0	2	2
DGRP-320	yes	100	8	11	17	0	1	1
DGRP-320	yes	100	9	11	19	0	0	0
DGRP-320	yes	100	10	11	19	0	2	2
DGRP-320	no	100	1	11	18	0	2	2
DGRP-320	no	100	2	11	15	1	1	2
DGRP-320	no	100	3	11	18	0	0	0
DGRP-320	no	100	4	11	15	0	0	0
DGRP-320	no	100	5	11	13	0	1	1
DGRP-320	no	100	6	11	19	2	1	3
DGRP-320	no	100	7	11	17	0	0	0
DGRP-320	no	100	8	11	18	0	1	1
DGRP-320	no	100	9	11	18	0	0	0
DGRP-320	no	100	10	11	17	1	1	2
DGRP-320	yes	25	1	11	16	0	0	0
DGRP-320	yes	25	2	11	16	0	0	0
DGRP-320	yes	25	3	11	17	0	0	0
DGRP-320	yes	25	4	11	20	0	0	0
DGRP-320	yes	25	5	11	15	0	0	0
DGRP-320	yes	25	6	11	17	0	0	0
DGRP-320	yes	25	7	11	18	0	0	0
DGRP-320	yes	25	8	11	15	0	0	0
DGRP-320	yes	25	9	11	18	0	0	0
DGRP-320	yes	25	10	11	18	0	0	0
DGRP-320	no	25	1	11	16	0	0	0
DGRP-320	no	25	2	11	17	0	0	0
DGRP-320	no	25	3	11	16	0	0	0
DGRP-320	no	25	4	11	14	0	0	0
DGRP-320	no	25	5	11	15	0	0	0
DGRP-320	no	25	6	11	16	0	0	0
DGRP-320	no	25	7	11	8	0	0	0
DGRP-320	no	25	8	11	15	0	0	0
DGRP-320	no	25	9	11	13	0	0	0
DGRP-320	no	25	10	11	17	0	0	0
DGRP-320	yes	100	1	12	18	0	0	0
DGRP-320	yes	100	2	12	15	0	0	0
DGRP-320	yes	100	3	12	19	0	0	0
DGRP-320	yes	100	4	12	18	0	0	0
DGRP-320	yes	100	5	12	16	0	0	0
DGRP-320	yes	100	6	12	17	0	0	0
DGRP-320	yes	100	7	12	15	0	0	0
DGRP-320	yes	100	8	12	17	0	0	0
DGRP-320	yes	100	9	12	19	0	0	0
DGRP-320	yes	100	10	12	19	0	0	0
DGRP-320	no	100	1	12	18	0	0	0
DGRP-320	no	100	2	12	15	0	0	0
DGRP-320	no	100	3	12	18	0	0	0
DGRP-320	no	100	4	12	15	0	0	0
DGRP-320	no	100	5	12	13	0	0	0
DGRP-320	no	100	6	12	19	0	0	0
DGRP-320	no	100	7	12	17	0	0	0
DGRP-320	no	100	8	12	18	0	0	0
DGRP-320	no	100	9	12	18	0	0	0
DGRP-320	no	100	10	12	17	0	0	0
DGRP-320	yes	25	1	12	16	3	0	3
DGRP-320	yes	25	2	12	17	0	0	0
DGRP-320	yes	25	3	12	17	0	0	0
DGRP-320	yes	25	4	12	20	0	0	0
DGRP-320	yes	25	5	12	15	0	0	0
DGRP-320	yes	25	6	12	17	0	0	0
DGRP-320	yes	25	7	12	18	8	0	8
DGRP-320	yes	25	8	12	15	0	0	0
DGRP-320	yes	25	9	12	18	1	0	1
DGRP-320	yes	25	10	12	18	1	0	1
DGRP-320	no	25	1	12	17	0	0	0
DGRP-320	no	25	2	12	17	0	0	0
DGRP-320	no	25	3	12	16	0	0	0
DGRP-320	no	25	4	12	14	2	0	2
DGRP-320	no	25	5	12	15	0	0	0
DGRP-320	no	25	6	12	16	0	0	0
DGRP-320	no	25	7	12	8	0	0	0
DGRP-320	no	25	8	12	16	0	0	0
DGRP-320	no	25	9	12	13	0	0	0
DGRP-320	no	25	10	12	17	0	0	0
DGRP-320	yes	100	1	13	18	0	0	0
DGRP-320	yes	100	2	13	15	0	0	0
DGRP-320	yes	100	3	13	19	0	0	0
DGRP-320	yes	100	4	13	18	0	0	0
DGRP-320	yes	100	5	13	16	0	0	0
DGRP-320	yes	100	6	13	17	0	0	0
DGRP-320	yes	100	7	13	15	0	0	0
DGRP-320	yes	100	8	13	17	0	0	0
DGRP-320	yes	100	9	13	19	0	0	0
DGRP-320	yes	100	10	13	19	0	0	0
DGRP-320	no	100	1	13	18	0	0	0
DGRP-320	no	100	2	13	15	0	0	0
DGRP-320	no	100	3	13	18	0	0	0
DGRP-320	no	100	4	13	15	0	0	0
DGRP-320	no	100	5	13	13	0	0	0
DGRP-320	no	100	6	13	19	0	0	0
DGRP-320	no	100	7	13	17	0	0	0
DGRP-320	no	100	8	13	18	0	0	0
DGRP-320	no	100	9	13	18	0	0	0
DGRP-320	no	100	10	13	17	0	0	0
DGRP-320	yes	25	1	13	16	5	2	7
DGRP-320	yes	25	2	13	17	6	3	9
DGRP-320	yes	25	3	13	17	0	1	1
DGRP-320	yes	25	4	13	20	8	8	16
DGRP-320	yes	25	5	13	15	2	5	7
DGRP-320	yes	25	6	13	17	5	1	6
DGRP-320	yes	25	7	13	18	3	2	5
DGRP-320	yes	25	8	13	15	8	3	11
DGRP-320	yes	25	9	13	18	2	0	2
DGRP-320	yes	25	10	13	18	3	4	7
DGRP-320	no	25	1	13	17	0	1	1
DGRP-320	no	25	2	13	17	7	1	8
DGRP-320	no	25	3	13	16	3	1	4
DGRP-320	no	25	4	13	14	7	2	9
DGRP-320	no	25	5	13	15	3	1	4
DGRP-320	no	25	6	13	16	7	6	13
DGRP-320	no	25	7	13	8	4	1	5
DGRP-320	no	25	8	13	16	1	0	1
DGRP-320	no	25	9	13	13	6	0	6
DGRP-320	no	25	10	13	17	6	1	7
DGRP-320	yes	100	1	14	18	0	0	0
DGRP-320	yes	100	2	14	15	0	0	0
DGRP-320	yes	100	3	14	19	0	0	0
DGRP-320	yes	100	4	14	18	0	0	0
DGRP-320	yes	100	5	14	16	0	0	0
DGRP-320	yes	100	6	14	17	0	0	0
DGRP-320	yes	100	7	14	15	0	0	0
DGRP-320	yes	100	8	14	17	0	0	0
DGRP-320	yes	100	9	14	19	0	0	0
DGRP-320	yes	100	10	14	19	0	0	0
DGRP-320	no	100	1	14	18	0	0	0
DGRP-320	no	100	2	14	15	0	0	0
DGRP-320	no	100	3	14	18	0	0	0
DGRP-320	no	100	4	14	15	0	0	0
DGRP-320	no	100	5	14	13	0	0	0
DGRP-320	no	100	6	14	19	0	0	0
DGRP-320	no	100	7	14	17	0	0	0
DGRP-320	no	100	8	14	18	0	0	0
DGRP-320	no	100	9	14	18	0	0	0
DGRP-320	no	100	10	14	17	0	0	0
DGRP-320	yes	25	1	14	16	0	1	1
DGRP-320	yes	25	2	14	17	0	2	2
DGRP-320	yes	25	3	14	17	4	5	9
DGRP-320	yes	25	4	14	20	2	0	2
DGRP-320	yes	25	5	14	15	1	6	7
DGRP-320	yes	25	6	14	17	3	5	8
DGRP-320	yes	25	7	14	18	0	1	1
DGRP-320	yes	25	8	14	15	0	2	2
DGRP-320	yes	25	9	14	18	5	7	12
DGRP-320	yes	25	10	14	18	5	5	10
DGRP-320	no	25	1	14	17	5	2	7
DGRP-320	no	25	2	14	17	1	6	7
DGRP-320	no	25	3	14	16	4	6	10
DGRP-320	no	25	4	14	14	0	2	2
DGRP-320	no	25	5	14	15	3	2	5
DGRP-320	no	25	6	14	16	1	2	3
DGRP-320	no	25	7	14	8	0	2	2
DGRP-320	no	25	8	14	16	6	3	9
DGRP-320	no	25	9	14	13	2	0	2
DGRP-320	no	25	10	14	17	5	3	8
DGRP-320	yes	100	1	15	18	0	0	0
DGRP-320	yes	100	2	15	15	0	0	0
DGRP-320	yes	100	3	15	19	0	0	0
DGRP-320	yes	100	4	15	18	0	0	0
DGRP-320	yes	100	5	15	16	0	0	0
DGRP-320	yes	100	6	15	17	0	0	0
DGRP-320	yes	100	7	15	15	0	0	0
DGRP-320	yes	100	8	15	17	0	0	0
DGRP-320	yes	100	9	15	19	0	0	0
DGRP-320	yes	100	10	15	19	0	0	0
DGRP-320	no	100	1	15	18	0	0	0
DGRP-320	no	100	2	15	15	0	0	0
DGRP-320	no	100	3	15	18	0	0	0
DGRP-320	no	100	4	15	15	0	0	0
DGRP-320	no	100	5	15	13	0	0	0
DGRP-320	no	100	6	15	19	0	0	0
DGRP-320	no	100	7	15	17	0	0	0
DGRP-320	no	100	8	15	18	0	0	0
DGRP-320	no	100	9	15	18	0	0	0
DGRP-320	no	100	10	15	17	0	0	0
DGRP-320	yes	25	1	15	16	0	0	0
DGRP-320	yes	25	2	15	17	0	0	0
DGRP-320	yes	25	3	15	17	2	0	2
DGRP-320	yes	25	4	15	20	0	0	0
DGRP-320	yes	25	5	15	15	0	0	0
DGRP-320	yes	25	6	15	17	0	1	1
DGRP-320	yes	25	7	15	18	0	1	1
DGRP-320	yes	25	8	15	15	0	1	1
DGRP-320	yes	25	9	15	18	0	0	0
DGRP-320	yes	25	10	15	18	0	0	0
DGRP-320	no	25	1	15	17	1	3	4
DGRP-320	no	25	2	15	17	1	0	1
DGRP-320	no	25	3	15	16	0	0	0
DGRP-320	no	25	4	15	14	0	0	0
DGRP-320	no	25	5	15	15	0	1	1
DGRP-320	no	25	6	15	16	0	0	0
DGRP-320	no	25	7	15	8	0	0	0
DGRP-320	no	25	8	15	16	3	2	5
DGRP-320	no	25	9	15	13	2	1	3
DGRP-320	no	25	10	15	17	0	1	1
DGRP-320	yes	100	1	16	18	0	0	0
DGRP-320	yes	100	2	16	15	0	0	0
DGRP-320	yes	100	3	16	19	0	0	0
DGRP-320	yes	100	4	16	18	0	0	0
DGRP-320	yes	100	5	16	16	0	0	0
DGRP-320	yes	100	6	16	17	0	0	0
DGRP-320	yes	100	7	16	15	0	0	0
DGRP-320	yes	100	8	16	17	0	0	0
DGRP-320	yes	100	9	16	19	0	0	0
DGRP-320	yes	100	10	16	19	0	0	0
DGRP-320	no	100	1	16	18	0	0	0
DGRP-320	no	100	2	16	15	0	0	0
DGRP-320	no	100	3	16	18	0	0	0
DGRP-320	no	100	4	16	15	0	0	0
DGRP-320	no	100	5	16	13	0	0	0
DGRP-320	no	100	6	16	19	0	0	0
DGRP-320	no	100	7	16	17	0	0	0
DGRP-320	no	100	8	16	18	0	0	0
DGRP-320	no	100	9	16	18	0	0	0
DGRP-320	no	100	10	16	17	0	0	0
DGRP-320	yes	25	1	16	16	0	0	0
DGRP-320	yes	25	2	16	17	0	0	0
DGRP-320	yes	25	3	16	17	0	0	0
DGRP-320	yes	25	4	16	20	0	0	0
DGRP-320	yes	25	5	16	15	0	0	0
DGRP-320	yes	25	6	16	17	1	0	1
DGRP-320	yes	25	7	16	18	0	1	1
DGRP-320	yes	25	8	16	15	0	0	0
DGRP-320	yes	25	9	16	18	0	1	1
DGRP-320	yes	25	10	16	18	0	0	0
DGRP-320	no	25	1	16	17	0	0	0
DGRP-320	no	25	2	16	17	0	0	0
DGRP-320	no	25	3	16	16	0	0	0
DGRP-320	no	25	4	16	14	0	0	0
DGRP-320	no	25	5	16	15	0	0	0
DGRP-320	no	25	6	16	16	0	0	0
DGRP-320	no	25	7	16	8	0	0	0
DGRP-320	no	25	8	16	16	1	0	1
DGRP-320	no	25	9	16	13	0	0	0
DGRP-320	no	25	10	16	17	0	0	0
DGRP-320	yes	100	1	17	18	0	0	0
DGRP-320	yes	100	2	17	15	0	0	0
DGRP-320	yes	100	3	17	19	0	0	0
DGRP-320	yes	100	4	17	18	0	0	0
DGRP-320	yes	100	5	17	16	0	0	0
DGRP-320	yes	100	6	17	17	0	0	0
DGRP-320	yes	100	7	17	15	0	0	0
DGRP-320	yes	100	8	17	17	0	0	0
DGRP-320	yes	100	9	17	19	0	0	0
DGRP-320	yes	100	10	17	19	0	0	0
DGRP-320	no	100	1	17	18	0	0	0
DGRP-320	no	100	2	17	15	0	0	0
DGRP-320	no	100	3	17	18	0	0	0
DGRP-320	no	100	4	17	15	0	0	0
DGRP-320	no	100	5	17	13	0	0	0
DGRP-320	no	100	6	17	19	0	0	0
DGRP-320	no	100	7	17	17	0	0	0
DGRP-320	no	100	8	17	18	0	0	0
DGRP-320	no	100	9	17	18	0	0	0
DGRP-320	no	100	10	17	17	0	0	0
DGRP-320	yes	25	1	17	16	0	0	0
DGRP-320	yes	25	2	17	17	0	0	0
DGRP-320	yes	25	3	17	17	0	0	0
DGRP-320	yes	25	4	17	20	0	0	0
DGRP-320	yes	25	5	17	15	0	0	0
DGRP-320	yes	25	6	17	17	1	0	1
DGRP-320	yes	25	7	17	18	0	0	0
DGRP-320	yes	25	8	17	15	0	0	0
DGRP-320	yes	25	9	17	18	0	0	0
DGRP-320	yes	25	10	17	18	0	0	0
DGRP-320	no	25	1	17	17	0	0	0
DGRP-320	no	25	2	17	17	0	0	0
DGRP-320	no	25	3	17	16	0	0	0
DGRP-320	no	25	4	17	14	0	0	0
DGRP-320	no	25	5	17	15	0	0	0
DGRP-320	no	25	6	17	16	0	0	0
DGRP-320	no	25	7	17	8	0	0	0
DGRP-320	no	25	8	17	16	0	0	0
DGRP-320	no	25	9	17	13	0	0	0
DGRP-320	no	25	10	17	17	0	0	0
DGRP-320	yes	100	1	18	18	0	0	0
DGRP-320	yes	100	2	18	15	0	0	0
DGRP-320	yes	100	3	18	19	0	0	0
DGRP-320	yes	100	4	18	18	0	0	0
DGRP-320	yes	100	5	18	16	0	0	0
DGRP-320	yes	100	6	18	17	0	0	0
DGRP-320	yes	100	7	18	15	0	0	0
DGRP-320	yes	100	8	18	17	0	0	0
DGRP-320	yes	100	9	18	19	0	0	0
DGRP-320	yes	100	10	18	19	0	0	0
DGRP-320	no	100	1	18	18	0	0	0
DGRP-320	no	100	2	18	15	0	0	0
DGRP-320	no	100	3	18	18	0	0	0
DGRP-320	no	100	4	18	15	0	0	0
DGRP-320	no	100	5	18	13	0	0	0
DGRP-320	no	100	6	18	19	0	0	0
DGRP-320	no	100	7	18	17	0	0	0
DGRP-320	no	100	8	18	18	0	0	0
DGRP-320	no	100	9	18	18	0	0	0
DGRP-320	no	100	10	18	17	0	0	0
DGRP-320	yes	25	1	18	16	0	0	0
DGRP-320	yes	25	2	18	17	0	0	0
DGRP-320	yes	25	3	18	17	0	1	1
DGRP-320	yes	25	4	18	20	0	0	0
DGRP-320	yes	25	5	18	15	0	0	0
DGRP-320	yes	25	6	18	17	0	0	0
DGRP-320	yes	25	7	18	18	0	0	0
DGRP-320	yes	25	8	18	15	0	0	0
DGRP-320	yes	25	9	18	18	0	0	0
DGRP-320	yes	25	10	18	18	0	0	0
DGRP-320	no	25	1	18	17	0	0	0
DGRP-320	no	25	2	18	17	0	0	0
DGRP-320	no	25	3	18	16	0	0	0
DGRP-320	no	25	4	18	14	0	0	0
DGRP-320	no	25	5	18	15	0	0	0
DGRP-320	no	25	6	18	16	0	0	0
DGRP-320	no	25	7	18	8	0	0	0
DGRP-320	no	25	8	18	16	0	0	0
DGRP-320	no	25	9	18	13	0	0	0
DGRP-320	no	25	10	18	17	0	0	0
DGRP-320	yes	100	1	19	18	0	0	0
DGRP-320	yes	100	2	19	15	0	0	0
DGRP-320	yes	100	3	19	19	0	0	0
DGRP-320	yes	100	4	19	18	0	0	0
DGRP-320	yes	100	5	19	16	0	0	0
DGRP-320	yes	100	6	19	17	0	0	0
DGRP-320	yes	100	7	19	15	0	0	0
DGRP-320	yes	100	8	19	17	0	0	0
DGRP-320	yes	100	9	19	19	0	0	0
DGRP-320	yes	100	10	19	19	0	0	0
DGRP-320	no	100	1	19	18	0	0	0
DGRP-320	no	100	2	19	15	0	0	0
DGRP-320	no	100	3	19	18	0	0	0
DGRP-320	no	100	4	19	15	0	0	0
DGRP-320	no	100	5	19	13	0	0	0
DGRP-320	no	100	6	19	19	0	0	0
DGRP-320	no	100	7	19	17	0	0	0
DGRP-320	no	100	8	19	18	0	0	0
DGRP-320	no	100	9	19	18	0	0	0
DGRP-320	no	100	10	19	17	0	0	0
DGRP-320	yes	25	1	19	16	0	0	0
DGRP-320	yes	25	2	19	17	0	0	0
DGRP-320	yes	25	3	19	17	0	0	0
DGRP-320	yes	25	4	19	20	0	0	0
DGRP-320	yes	25	5	19	15	0	0	0
DGRP-320	yes	25	6	19	17	0	0	0
DGRP-320	yes	25	7	19	18	0	0	0
DGRP-320	yes	25	8	19	15	1	0	1
DGRP-320	yes	25	9	19	18	0	0	0
DGRP-320	yes	25	10	19	18	0	0	0
DGRP-320	no	25	1	19	17	0	0	0
DGRP-320	no	25	2	19	17	0	0	0
DGRP-320	no	25	3	19	16	0	0	0
DGRP-320	no	25	4	19	14	0	0	0
DGRP-320	no	25	5	19	15	0	0	0
DGRP-320	no	25	6	19	16	0	0	0
DGRP-320	no	25	7	19	8	0	0	0
DGRP-320	no	25	8	19	16	0	0	0
DGRP-320	no	25	9	19	13	0	0	0
DGRP-320	no	25	10	19	17	0	0	0
DGRP-320	yes	100	1	20	18	0	0	0
DGRP-320	yes	100	2	20	15	0	0	0
DGRP-320	yes	100	3	20	19	0	0	0
DGRP-320	yes	100	4	20	18	0	0	0
DGRP-320	yes	100	5	20	16	0	0	0
DGRP-320	yes	100	6	20	17	0	0	0
DGRP-320	yes	100	7	20	15	0	0	0
DGRP-320	yes	100	8	20	17	0	0	0
DGRP-320	yes	100	9	20	19	0	0	0
DGRP-320	yes	100	10	20	19	0	0	0
DGRP-320	no	100	1	20	18	0	0	0
DGRP-320	no	100	2	20	15	0	0	0
DGRP-320	no	100	3	20	18	0	0	0
DGRP-320	no	100	4	20	15	0	0	0
DGRP-320	no	100	5	20	13	0	0	0
DGRP-320	no	100	6	20	19	0	0	0
DGRP-320	no	100	7	20	17	0	0	0
DGRP-320	no	100	8	20	18	0	0	0
DGRP-320	no	100	9	20	18	0	0	0
DGRP-320	no	100	10	20	17	0	0	0
DGRP-320	yes	25	1	20	16	0	0	0
DGRP-320	yes	25	2	20	17	0	0	0
DGRP-320	yes	25	3	20	17	0	0	0
DGRP-320	yes	25	4	20	20	0	0	0
DGRP-320	yes	25	5	20	15	0	0	0
DGRP-320	yes	25	6	20	17	0	0	0
DGRP-320	yes	25	7	20	18	0	0	0
DGRP-320	yes	25	8	20	15	0	0	0
DGRP-320	yes	25	9	20	18	0	0	0
DGRP-320	yes	25	10	20	18	0	0	0
DGRP-320	no	25	1	20	17	0	0	0
DGRP-320	no	25	2	20	17	0	0	0
DGRP-320	no	25	3	20	16	0	0	0
DGRP-320	no	25	4	20	14	0	0	0
DGRP-320	no	25	5	20	15	0	0	0
DGRP-320	no	25	6	20	16	0	0	0
DGRP-320	no	25	7	20	8	0	0	0
DGRP-320	no	25	8	20	16	0	0	0
DGRP-320	no	25	9	20	13	0	0	0
DGRP-320	no	25	10	20	17	0	0	0
DGRP-320	yes	100	1	21	18	0	0	0
DGRP-320	yes	100	2	21	15	0	0	0
DGRP-320	yes	100	3	21	19	0	0	0
DGRP-320	yes	100	4	21	18	0	0	0
DGRP-320	yes	100	5	21	16	0	0	0
DGRP-320	yes	100	6	21	17	0	0	0
DGRP-320	yes	100	7	21	15	0	0	0
DGRP-320	yes	100	8	21	17	0	0	0
DGRP-320	yes	100	9	21	19	0	0	0
DGRP-320	yes	100	10	21	19	0	0	0
DGRP-320	no	100	1	21	18	0	0	0
DGRP-320	no	100	2	21	15	0	0	0
DGRP-320	no	100	3	21	18	0	0	0
DGRP-320	no	100	4	21	15	0	0	0
DGRP-320	no	100	5	21	13	0	0	0
DGRP-320	no	100	6	21	19	0	0	0
DGRP-320	no	100	7	21	17	0	0	0
DGRP-320	no	100	8	21	18	0	0	0
DGRP-320	no	100	9	21	18	0	0	0
DGRP-320	no	100	10	21	17	0	0	0
DGRP-320	yes	25	1	21	16	0	0	0
DGRP-320	yes	25	2	21	17	0	0	0
DGRP-320	yes	25	3	21	17	0	0	0
DGRP-320	yes	25	4	21	20	0	0	0
DGRP-320	yes	25	5	21	15	0	0	0
DGRP-320	yes	25	6	21	17	0	0	0
DGRP-320	yes	25	7	21	18	0	0	0
DGRP-320	yes	25	8	21	15	0	0	0
DGRP-320	yes	25	9	21	18	0	0	0
DGRP-320	yes	25	10	21	18	0	0	0
DGRP-320	no	25	1	21	17	0	0	0
DGRP-320	no	25	2	21	17	0	0	0
DGRP-320	no	25	3	21	16	0	0	0
DGRP-320	no	25	4	21	14	0	0	0
DGRP-320	no	25	5	21	15	0	0	0
DGRP-320	no	25	6	21	16	0	0	0
DGRP-320	no	25	7	21	8	0	0	0
DGRP-320	no	25	8	21	16	0	0	0
DGRP-320	no	25	9	21	13	0	0	0
DGRP-320	no	25	10	21	17	0	0	0
