# Supplementary material for: The intracellular symbiont Wolbachia alters Drosophila development and metabolism to buffer against nutritional stress
Source: PLoS Genet. 2025 Oct 15;21(10):e1011905. doi: 10.1371/journal.pgen.1011905 (PMC12543281; doi:10.1371/journal.pgen.1011905)
Supplement: S10 Table — (XLSX) [file pgen.1011905.s011.xlsx]

## Sheet: S10. Development data, Fig 4A
genotype	wolbachia	media	rep	day	pupae	new_fem	new_male	new_total
DGRP-320	yes	12.5	1	4	0	0	0	0
DGRP-320	yes	12.5	2	4	0	0	0	0
DGRP-320	yes	12.5	3	4	0	0	0	0
DGRP-320	yes	12.5	4	4	0	0	0	0
DGRP-320	yes	12.5	5	4	0	0	0	0
DGRP-320	yes	12.5	6	4	0	0	0	0
DGRP-320	yes	12.5	7	4	0	0	0	0
DGRP-320	yes	12.5	8	4	0	0	0	0
DGRP-320	no	12.5	1	4	0	0	0	0
DGRP-320	no	12.5	2	4	0	0	0	0
DGRP-320	no	12.5	3	4	0	0	0	0
DGRP-320	no	12.5	4	4	0	0	0	0
DGRP-320	no	12.5	5	4	0	0	0	0
DGRP-320	no	12.5	6	4	0	0	0	0
DGRP-320	no	12.5	7	4	0	0	0	0
DGRP-320	no	12.5	8	4	0	0	0	0
DGRP-320	yes	12.5	1	5	0	0	0	0
DGRP-320	yes	12.5	2	5	0	0	0	0
DGRP-320	yes	12.5	3	5	0	0	0	0
DGRP-320	yes	12.5	4	5	0	0	0	0
DGRP-320	yes	12.5	5	5	0	0	0	0
DGRP-320	yes	12.5	6	5	0	0	0	0
DGRP-320	yes	12.5	7	5	0	0	0	0
DGRP-320	yes	12.5	8	5	0	0	0	0
DGRP-320	no	12.5	1	5	0	0	0	0
DGRP-320	no	12.5	2	5	0	0	0	0
DGRP-320	no	12.5	3	5	0	0	0	0
DGRP-320	no	12.5	4	5	0	0	0	0
DGRP-320	no	12.5	5	5	0	0	0	0
DGRP-320	no	12.5	6	5	0	0	0	0
DGRP-320	no	12.5	7	5	0	0	0	0
DGRP-320	no	12.5	8	5	0	0	0	0
DGRP-320	yes	12.5	1	6	0	0	0	0
DGRP-320	yes	12.5	2	6	0	0	0	0
DGRP-320	yes	12.5	3	6	0	0	0	0
DGRP-320	yes	12.5	4	6	0	0	0	0
DGRP-320	yes	12.5	5	6	0	0	0	0
DGRP-320	yes	12.5	6	6	0	0	0	0
DGRP-320	yes	12.5	7	6	0	0	0	0
DGRP-320	yes	12.5	8	6	0	0	0	0
DGRP-320	no	12.5	1	6	0	0	0	0
DGRP-320	no	12.5	2	6	0	0	0	0
DGRP-320	no	12.5	3	6	0	0	0	0
DGRP-320	no	12.5	4	6	0	0	0	0
DGRP-320	no	12.5	5	6	0	0	0	0
DGRP-320	no	12.5	6	6	0	0	0	0
DGRP-320	no	12.5	7	6	0	0	0	0
DGRP-320	no	12.5	8	6	0	0	0	0
DGRP-320	yes	12.5	1	7	0	0	0	0
DGRP-320	yes	12.5	2	7	0	0	0	0
DGRP-320	yes	12.5	3	7	0	0	0	0
DGRP-320	yes	12.5	4	7	0	0	0	0
DGRP-320	yes	12.5	5	7	0	0	0	0
DGRP-320	yes	12.5	6	7	0	0	0	0
DGRP-320	yes	12.5	7	7	0	0	0	0
DGRP-320	yes	12.5	8	7	0	0	0	0
DGRP-320	no	12.5	1	7	0	0	0	0
DGRP-320	no	12.5	2	7	0	0	0	0
DGRP-320	no	12.5	3	7	0	0	0	0
DGRP-320	no	12.5	4	7	0	0	0	0
DGRP-320	no	12.5	5	7	0	0	0	0
DGRP-320	no	12.5	6	7	0	0	0	0
DGRP-320	no	12.5	7	7	0	0	0	0
DGRP-320	no	12.5	8	7	0	0	0	0
DGRP-320	yes	12.5	1	8	0	0	0	0
DGRP-320	yes	12.5	2	8	0	0	0	0
DGRP-320	yes	12.5	3	8	0	0	0	0
DGRP-320	yes	12.5	4	8	0	0	0	0
DGRP-320	yes	12.5	5	8	0	0	0	0
DGRP-320	yes	12.5	6	8	0	0	0	0
DGRP-320	yes	12.5	7	8	0	0	0	0
DGRP-320	yes	12.5	8	8	0	0	0	0
DGRP-320	no	12.5	1	8	0	0	0	0
DGRP-320	no	12.5	2	8	0	0	0	0
DGRP-320	no	12.5	3	8	0	0	0	0
DGRP-320	no	12.5	4	8	0	0	0	0
DGRP-320	no	12.5	5	8	0	0	0	0
DGRP-320	no	12.5	6	8	0	0	0	0
DGRP-320	no	12.5	7	8	0	0	0	0
DGRP-320	no	12.5	8	8	0	0	0	0
DGRP-320	yes	12.5	1	9	0	0	0	0
DGRP-320	yes	12.5	2	9	0	0	0	0
DGRP-320	yes	12.5	3	9	0	0	0	0
DGRP-320	yes	12.5	4	9	0	0	0	0
DGRP-320	yes	12.5	5	9	0	0	0	0
DGRP-320	yes	12.5	6	9	0	0	0	0
DGRP-320	yes	12.5	7	9	0	0	0	0
DGRP-320	yes	12.5	8	9	0	0	0	0
DGRP-320	no	12.5	1	9	1	0	0	0
DGRP-320	no	12.5	2	9	2	0	0	0
DGRP-320	no	12.5	3	9	2	0	0	0
DGRP-320	no	12.5	4	9	1	0	0	0
DGRP-320	no	12.5	5	9	1	0	0	0
DGRP-320	no	12.5	6	9	1	0	0	0
DGRP-320	no	12.5	7	9	6	0	0	0
DGRP-320	no	12.5	8	9	3	0	0	0
DGRP-320	yes	12.5	1	10	0	0	0	0
DGRP-320	yes	12.5	2	10	0	0	0	0
DGRP-320	yes	12.5	3	10	0	0	0	0
DGRP-320	yes	12.5	4	10	0	0	0	0
DGRP-320	yes	12.5	5	10	0	0	0	0
DGRP-320	yes	12.5	6	10	0	0	0	0
DGRP-320	yes	12.5	7	10	0	0	0	0
DGRP-320	yes	12.5	8	10	0	0	0	0
DGRP-320	no	12.5	1	10	5	0	0	0
DGRP-320	no	12.5	2	10	3	0	0	0
DGRP-320	no	12.5	3	10	5	0	0	0
DGRP-320	no	12.5	4	10	3	0	0	0
DGRP-320	no	12.5	5	10	10	0	0	0
DGRP-320	no	12.5	6	10	6	0	0	0
DGRP-320	no	12.5	7	10	9	0	0	0
DGRP-320	no	12.5	8	10	5	0	0	0
DGRP-320	yes	12.5	1	11	0	0	0	0
DGRP-320	yes	12.5	2	11	0	0	0	0
DGRP-320	yes	12.5	3	11	0	0	0	0
DGRP-320	yes	12.5	4	11	0	0	0	0
DGRP-320	yes	12.5	5	11	0	0	0	0
DGRP-320	yes	12.5	6	11	0	0	0	0
DGRP-320	yes	12.5	7	11	0	0	0	0
DGRP-320	yes	12.5	8	11	0	0	0	0
DGRP-320	no	12.5	1	11	7	0	0	0
DGRP-320	no	12.5	2	11	6	0	0	0
DGRP-320	no	12.5	3	11	8	0	0	0
DGRP-320	no	12.5	4	11	4	0	0	0
DGRP-320	no	12.5	5	11	13	0	0	0
DGRP-320	no	12.5	6	11	7	0	0	0
DGRP-320	no	12.5	7	11	11	0	0	0
DGRP-320	no	12.5	8	11	8	0	0	0
DGRP-320	yes	12.5	1	12	1	0	0	0
DGRP-320	yes	12.5	2	12	2	0	0	0
DGRP-320	yes	12.5	3	12	2	0	0	0
DGRP-320	yes	12.5	4	12	4	0	0	0
DGRP-320	yes	12.5	5	12	0	0	0	0
DGRP-320	yes	12.5	6	12	3	0	0	0
DGRP-320	yes	12.5	7	12	2	0	0	0
DGRP-320	yes	12.5	8	12	5	0	0	0
DGRP-320	no	12.5	1	12	10	0	0	0
DGRP-320	no	12.5	2	12	11	0	0	0
DGRP-320	no	12.5	3	12	12	0	0	0
DGRP-320	no	12.5	4	12	9	0	0	0
DGRP-320	no	12.5	5	12	13	0	0	0
DGRP-320	no	12.5	6	12	8	0	0	0
DGRP-320	no	12.5	7	12	11	0	0	0
DGRP-320	no	12.5	8	12	9	0	0	0
DGRP-320	yes	12.5	1	13	3	0	0	0
DGRP-320	yes	12.5	2	13	7	0	0	0
DGRP-320	yes	12.5	3	13	2	0	0	0
DGRP-320	yes	12.5	4	13	12	0	0	0
DGRP-320	yes	12.5	5	13	1	0	0	0
DGRP-320	yes	12.5	6	13	8	0	0	0
DGRP-320	yes	12.5	7	13	6	0	0	0
DGRP-320	yes	12.5	8	13	9	0	0	0
DGRP-320	no	12.5	1	13	10	1	0	1
DGRP-320	no	12.5	2	13	12	0	0	0
DGRP-320	no	12.5	3	13	13	1	0	1
DGRP-320	no	12.5	4	13	9	0	0	0
DGRP-320	no	12.5	5	13	14	3	1	4
DGRP-320	no	12.5	6	13	8	1	0	1
DGRP-320	no	12.5	7	13	11	3	1	4
DGRP-320	no	12.5	8	13	10	0	1	1
DGRP-320	yes	12.5	1	14	9	0	0	0
DGRP-320	yes	12.5	2	14	14	0	0	0
DGRP-320	yes	12.5	3	14	7	0	0	0
DGRP-320	yes	12.5	4	14	17	0	0	0
DGRP-320	yes	12.5	5	14	2	0	0	0
DGRP-320	yes	12.5	6	14	14	0	0	0
DGRP-320	yes	12.5	7	14	9	0	0	0
DGRP-320	yes	12.5	8	14	12	0	0	0
DGRP-320	no	12.5	1	14	11	1	2	3
DGRP-320	no	12.5	2	14	13	1	0	1
DGRP-320	no	12.5	3	14	13	3	0	3
DGRP-320	no	12.5	4	14	10	1	0	1
DGRP-320	no	12.5	5	14	14	3	1	4
DGRP-320	no	12.5	6	14	9	1	3	4
DGRP-320	no	12.5	7	14	12	2	1	3
DGRP-320	no	12.5	8	14	10	0	1	1
DGRP-320	yes	12.5	1	15	11	0	0	0
DGRP-320	yes	12.5	2	15	14	0	0	0
DGRP-320	yes	12.5	3	15	13	0	0	0
DGRP-320	yes	12.5	4	15	15	0	0	0
DGRP-320	yes	12.5	5	15	4	0	0	0
DGRP-320	yes	12.5	6	15	14	0	1	1
DGRP-320	yes	12.5	7	15	9	0	0	0
DGRP-320	yes	12.5	8	15	12	1	0	1
DGRP-320	no	12.5	1	15	11	2	1	3
DGRP-320	no	12.5	2	15	14	0	1	1
DGRP-320	no	12.5	3	15	14	0	0	0
DGRP-320	no	12.5	4	15	10	0	0	0
DGRP-320	no	12.5	5	15	14	0	3	3
DGRP-320	no	12.5	6	15	9	0	0	0
DGRP-320	no	12.5	7	15	14	0	0	0
DGRP-320	no	12.5	8	15	10	0	1	1
DGRP-320	yes	12.5	1	16	11	1	0	1
DGRP-320	yes	12.5	2	16	14	4	2	6
DGRP-320	yes	12.5	3	16	13	0	0	0
DGRP-320	yes	12.5	4	16	17	1	0	1
DGRP-320	yes	12.5	5	16	6	0	0	0
DGRP-320	yes	12.5	6	16	15	5	2	7
DGRP-320	yes	12.5	7	16	9	1	0	1
DGRP-320	yes	12.5	8	16	14	1	1	2
DGRP-320	no	12.5	1	16	11	1	0	1
DGRP-320	no	12.5	2	16	14	1	1	2
DGRP-320	no	12.5	3	16	14	2	2	4
DGRP-320	no	12.5	4	16	10	1	1	2
DGRP-320	no	12.5	5	16	14	0	0	0
DGRP-320	no	12.5	6	16	10	0	4	4
DGRP-320	no	12.5	7	16	14	1	1	2
DGRP-320	no	12.5	8	16	10	0	0	0
DGRP-320	yes	12.5	1	17	11	4	1	5
DGRP-320	yes	12.5	2	17	15	4	2	6
DGRP-320	yes	12.5	3	17	13	1	1	2
DGRP-320	yes	12.5	4	17	17	4	5	9
DGRP-320	yes	12.5	5	17	8	0	0	0
DGRP-320	yes	12.5	6	17	16	0	1	1
DGRP-320	yes	12.5	7	17	9	0	0	0
DGRP-320	yes	12.5	8	17	14	1	1	2
DGRP-320	no	12.5	1	17	11	1	0	1
DGRP-320	no	12.5	2	17	14	1	0	1
DGRP-320	no	12.5	3	17	14	0	0	0
DGRP-320	no	12.5	4	17	10	0	0	0
DGRP-320	no	12.5	5	17	14	0	1	1
DGRP-320	no	12.5	6	17	10	0	0	0
DGRP-320	no	12.5	7	17	14	0	0	0
DGRP-320	no	12.5	8	17	10	1	0	1
DGRP-320	yes	12.5	1	18	11	2	0	2
DGRP-320	yes	12.5	2	18	15	1	0	1
DGRP-320	yes	12.5	3	18	13	0	0	0
DGRP-320	yes	12.5	4	18	17	2	0	2
DGRP-320	yes	12.5	5	18	11	0	0	0
DGRP-320	yes	12.5	6	18	16	1	1	2
DGRP-320	yes	12.5	7	18	9	5	1	6
DGRP-320	yes	12.5	8	18	15	2	2	4
DGRP-320	no	12.5	1	18	11	0	0	0
DGRP-320	no	12.5	2	18	14	0	0	0
DGRP-320	no	12.5	3	18	14	0	0	0
DGRP-320	no	12.5	4	18	10	0	0	0
DGRP-320	no	12.5	5	18	14	0	0	0
DGRP-320	no	12.5	6	18	10	0	0	0
DGRP-320	no	12.5	7	18	14	0	0	0
DGRP-320	no	12.5	8	18	10	0	0	0
DGRP-320	yes	12.5	1	19	11	0	0	0
DGRP-320	yes	12.5	2	19	15	0	1	1
DGRP-320	yes	12.5	3	19	13	2	2	4
DGRP-320	yes	12.5	4	19	17	1	0	1
DGRP-320	yes	12.5	5	19	11	2	0	2
DGRP-320	yes	12.5	6	19	16	1	0	1
DGRP-320	yes	12.5	7	19	9	0	2	2
DGRP-320	yes	12.5	8	19	15	3	1	4
DGRP-320	no	12.5	1	19	11	0	0	0
DGRP-320	no	12.5	2	19	14	0	0	0
DGRP-320	no	12.5	3	19	14	1	0	1
DGRP-320	no	12.5	4	19	10	0	0	0
DGRP-320	no	12.5	5	19	14	0	0	0
DGRP-320	no	12.5	6	19	10	0	0	0
DGRP-320	no	12.5	7	19	14	1	0	1
DGRP-320	no	12.5	8	19	10	0	0	0
DGRP-320	yes	12.5	1	20	11	0	0	0
DGRP-320	yes	12.5	2	20	15	0	0	0
DGRP-320	yes	12.5	3	20	13	0	0	0
DGRP-320	yes	12.5	4	20	17	0	1	1
DGRP-320	yes	12.5	5	20	12	2	1	3
DGRP-320	yes	12.5	6	20	16	0	0	0
DGRP-320	yes	12.5	7	20	9	0	0	0
DGRP-320	yes	12.5	8	20	15	0	0	0
DGRP-320	no	12.5	1	20	11	0	0	0
DGRP-320	no	12.5	2	20	14	0	1	1
DGRP-320	no	12.5	3	20	14	0	0	0
DGRP-320	no	12.5	4	20	10	0	0	0
DGRP-320	no	12.5	5	20	15	0	0	0
DGRP-320	no	12.5	6	20	10	0	0	0
DGRP-320	no	12.5	7	20	14	1	0	1
DGRP-320	no	12.5	8	20	10	0	0	0
DGRP-320	yes	12.5	1	21	11	0	1	1
DGRP-320	yes	12.5	2	21	15	0	0	0
DGRP-320	yes	12.5	3	21	13	0	0	0
DGRP-320	yes	12.5	4	21	17	0	0	0
DGRP-320	yes	12.5	5	21	12	1	1	2
DGRP-320	yes	12.5	6	21	16	1	0	1
DGRP-320	yes	12.5	7	21	9	0	0	0
DGRP-320	yes	12.5	8	21	15	0	0	0
DGRP-320	no	12.5	1	21	11	0	0	0
DGRP-320	no	12.5	2	21	14	0	1	1
DGRP-320	no	12.5	3	21	14	0	0	0
DGRP-320	no	12.5	4	21	10	0	0	0
DGRP-320	no	12.5	5	21	15	0	0	0
DGRP-320	no	12.5	6	21	10	0	0	0
DGRP-320	no	12.5	7	21	14	0	0	0
DGRP-320	no	12.5	8	21	10	0	0	0
DGRP-320	yes	12.5	1	22	11	0	1	1
DGRP-320	yes	12.5	2	22	15	0	0	0
DGRP-320	yes	12.5	3	22	13	0	0	0
DGRP-320	yes	12.5	4	22	17	0	0	0
DGRP-320	yes	12.5	5	22	12	1	0	1
DGRP-320	yes	12.5	6	22	16	0	0	0
DGRP-320	yes	12.5	7	22	9	0	0	0
DGRP-320	yes	12.5	8	22	15	0	0	0
DGRP-320	no	12.5	1	22	11	0	0	0
DGRP-320	no	12.5	2	22	14	0	0	0
DGRP-320	no	12.5	3	22	14	0	0	0
DGRP-320	no	12.5	4	22	10	0	0	0
DGRP-320	no	12.5	5	22	15	0	0	0
DGRP-320	no	12.5	6	22	10	0	0	0
DGRP-320	no	12.5	7	22	14	0	0	0
DGRP-320	no	12.5	8	22	10	0	0	0
DGRP-320	yes	12.5	1	23	11	0	0	0
DGRP-320	yes	12.5	2	23	15	0	0	0
DGRP-320	yes	12.5	3	23	13	0	0	0
DGRP-320	yes	12.5	4	23	17	0	0	0
DGRP-320	yes	12.5	5	23	12	0	0	0
DGRP-320	yes	12.5	6	23	16	0	0	0
DGRP-320	yes	12.5	7	23	9	0	0	0
DGRP-320	yes	12.5	8	23	15	0	0	0
DGRP-320	no	12.5	1	23	11	0	0	0
DGRP-320	no	12.5	2	23	14	0	0	0
DGRP-320	no	12.5	3	23	14	0	0	0
DGRP-320	no	12.5	4	23	10	0	0	0
DGRP-320	no	12.5	5	23	15	0	0	0
DGRP-320	no	12.5	6	23	10	0	0	0
DGRP-320	no	12.5	7	23	14	0	0	0
DGRP-320	no	12.5	8	23	10	0	0	0
DGRP-320	yes	12.5	1	24	11	0	0	0
DGRP-320	yes	12.5	2	24	15	0	0	0
DGRP-320	yes	12.5	3	24	13	0	0	0
DGRP-320	yes	12.5	4	24	17	0	0	0
DGRP-320	yes	12.5	5	24	12	0	0	0
DGRP-320	yes	12.5	6	24	16	0	0	0
DGRP-320	yes	12.5	7	24	9	0	0	0
DGRP-320	yes	12.5	8	24	15	0	0	0
DGRP-320	no	12.5	1	24	11	0	0	0
DGRP-320	no	12.5	2	24	14	0	0	0
DGRP-320	no	12.5	3	24	14	0	0	0
DGRP-320	no	12.5	4	24	10	0	0	0
DGRP-320	no	12.5	5	24	15	0	0	0
DGRP-320	no	12.5	6	24	10	0	0	0
DGRP-320	no	12.5	7	24	14	0	0	0
DGRP-320	no	12.5	8	24	10	0	0	0
DGRP-320	yes	12.5	1	25	11	0	0	0
DGRP-320	yes	12.5	2	25	15	0	0	0
DGRP-320	yes	12.5	3	25	13	0	0	0
DGRP-320	yes	12.5	4	25	17	0	0	0
DGRP-320	yes	12.5	5	25	12	0	0	0
DGRP-320	yes	12.5	6	25	16	0	0	0
DGRP-320	yes	12.5	7	25	9	0	0	0
DGRP-320	yes	12.5	8	25	15	0	0	0
DGRP-320	no	12.5	1	25	11	0	0	0
DGRP-320	no	12.5	2	25	14	0	0	0
DGRP-320	no	12.5	3	25	14	0	0	0
DGRP-320	no	12.5	4	25	10	0	0	0
DGRP-320	no	12.5	5	25	15	0	0	0
DGRP-320	no	12.5	6	25	10	0	0	0
DGRP-320	no	12.5	7	25	14	0	0	0
DGRP-320	no	12.5	8	25	10	0	0	0
