# Supplementary material for: The intracellular symbiont Wolbachia alters Drosophila development and metabolism to buffer against nutritional stress
Source: PLoS Genet. 2025 Oct 15;21(10):e1011905. doi: 10.1371/journal.pgen.1011905 (PMC12543281; doi:10.1371/journal.pgen.1011905)
Supplement: S11 Table — (XLSX) [file pgen.1011905.s012.xlsx]

## Sheet: S11. Pupal size data, Fig 4B
wolbachia	vial	status	length	width	prosph
no	1	hatched	498	161	0.675896
no	1	dead	535	171	0.819115
no	1	hatched	462	181	0.792497
no	1	dead	486	177	0.797226
no	1	hatched	442	153	0.541756
no	1	hatched	458	145	0.504197
no	1	hatched	487	163	0.67749
no	1	hatched	452	147	0.511413
no	1	hatched	503	156	0.640938
no	1	dead	472	160	0.632675
no	1	hatched	459	151	0.547981
no	5	hatched	459	167	0.670261
no	5	hatched	472	170	0.714231
no	5	hatched	470	169	0.702862
no	5	hatched	528	165	0.752663
no	5	dead	543	185	0.973065
no	5	dead	554	180	0.939839
no	5	hatched	471	166	0.679572
no	5	hatched	480	152	0.580667
no	5	hatched	529	189	0.989414
no	5	hatched	526	172	0.814782
no	5	hatched	479	161	0.650109
no	5	dead	520	188	0.962316
yes	1	hatched	496	183	0.869726
yes	1	hatched	545	192	1.05196
yes	1	hatched	532	195	1.0592
yes	1	hatched	530	193	1.03369
yes	1	hatched	542	191	1.0353
yes	1	hatched	526	188	0.97342
yes	2	hatched	544	188	1.00673
yes	2	hatched	551	192	1.06354
yes	2	hatched	491	172	0.760566
yes	2	hatched	504	175	0.808175
yes	2	hatched	513	187	0.939289
yes	2	hatched	505	182	0.875856
yes	2	hatched	514	187	0.94112
yes	2	hatched	513	182	0.889731
yes	2	hatched	507	176	0.822303
yes	2	hatched	542	187	0.992387
yes	2	hatched	482	158	0.630028
yes	2	hatched	509	181	0.873119
no	3	dead	487	153	0.596912
no	3	dead	450	152	0.544375
no	3	hatched	515	175	0.825813
no	3	dead	442	151	0.527685
no	3	hatched	500	174	0.792624
no	3	hatched	443	146	0.494434
no	3	hatched	463	160	0.620611
no	3	hatched	544	184	0.964347
no	3	hatched	459	160	0.61525
no	3	hatched	471	138	0.469654
no	3	hatched	541	186	0.97999
no	4	dead	449	162	0.616986
no	4	hatched	493	149	0.573084
no	4	dead	526	138	0.524496
no	4	dead	454	138	0.452702
no	4	dead	441	150	0.519541
no	4	hatched	478	172	0.740429
no	4	dead	357	116	0.251526
no	4	hatched	469	136	0.454202
no	4	hatched	484	156	0.616727
yes	4	hatched	563	194	1.10946
yes	4	hatched	546	189	1.02121
yes	4	hatched	527	188	0.97527
yes	4	hatched	516	187	0.944782
yes	4	hatched	529	181	0.907426
yes	4	hatched	500	172	0.774507
yes	4	hatched	511	172	0.791546
yes	4	hatched	553	184	0.980301
yes	4	hatched	565	194	1.1134
yes	4	hatched	505	177	0.828393
yes	4	hatched	534	186	0.96731
yes	4	hatched	527	174	0.835426
yes	6	hatched	498	180	0.844837
yes	6	hatched	477	161	0.647394
yes	6	hatched	481	169	0.719312
yes	6	hatched	484	170	0.732389
yes	6	hatched	497	173	0.778838
yes	6	hatched	508	172	0.786899
yes	6	hatched	500	181	0.857681
yes	6	hatched	465	159	0.615525
yes	6	hatched	459	147	0.519333
yes	6	hatched	452	153	0.554013
yes	6	hatched	471	171	0.721127
no	2	dead	435	145	0.478877
no	2	dead	448	158	0.585586
no	2	hatched	463	156	0.589968
no	2	dead	459	154	0.569971
no	2	hatched	458	150	0.539569
no	2	hatched	474	162	0.651339
no	2	hatched	451	156	0.574678
no	2	dead	533	163	0.741483
no	2	dead	508	180	0.861802
no	2	dead	480	161	0.651466
no	2	hatched	477	153	0.584655
no	2	dead	522	141	0.543385
no	2	dead	489	137	0.480561
no	2	dead	529	171	0.809928
no	3	hatched	381	127	0.321759
no	3	dead	515	153	0.631232
yes	1	dead	527	177	0.864482
yes	1	hatched	523	181	0.897134
yes	2	dead	525	172	0.813233
yes	2	hatched	506	141	0.526729
yes	2	hatched	548	192	1.05775
yes	2	hatched	521	217	1.28456
yes	2	dead	519	174	0.822744
yes	3	hatched	525	165	0.748386
yes	3	hatched	474	160	0.635356
yes	3	hatched	544	192	1.05003
yes	3	hatched	503	182	0.872387
yes	3	dead	492	156	0.626921
yes	3	dead	503	184	0.891666
yes	3	dead	528	179	0.885806
yes	3	hatched	502	152	0.607281
yes	3	hatched	469	173	0.73496
yes	3	hatched	492	184	0.872166
yes	3	hatched	506	174	0.802135
yes	3	dead	482	171	0.737969
yes	3	dead	525	181	0.900565
yes	4	hatched	473	196	0.951419
yes	4	hatched	475	188	0.879039
yes	4	dead	528	199	1.09481
yes	4	hatched	551	189	1.03056
yes	5	dead	480	177	0.787384
yes	5	dead	489	173	0.766302
yes	5	hatched	465	154	0.577422
yes	5	hatched	461	172	0.714096
yes	5	dead	471	150	0.554884
yes	5	hatched	524	182	0.908809
yes	5	hatched	474	173	0.742795
yes	5	hatched	429	144	0.46578
yes	5	dead	536	196	1.07814
yes	6	dead	509	184	0.902302
yes	6	dead	494	169	0.738753
yes	6	hatched	506	195	1.00744
yes	6	dead	502	169	0.750716
yes	7	hatched	538	186	0.974556
yes	7	hatched	518	189	0.96884
yes	7	hatched	534	170	0.808049
yes	7	hatched	489	139	0.494694
yes	7	hatched	524	187	0.95943
yes	7	hatched	524	156	0.667697
yes	7	hatched	502	159	0.664502
yes	7	hatched	498	167	0.727212
yes	8	hatched	462	156	0.588694
yes	8	hatched	491	157	0.633694
yes	8	hatched	509	200	1.06605
yes	8	hatched	538	176	0.872582
yes	8	hatched	503	176	0.815815
yes	8	hatched	473	184	0.838485
yes	8	dead	493	191	0.941699
yes	8	hatched	505	198	1.03662
yes	8	hatched	487	189	0.910859
yes	8	hatched	512	207	1.14871
no	4	hatched	438	173	0.686381
no	5	hatched	471	157	0.607881
no	5	dead	480	157	0.619497
no	5	dead	543	158	0.709762
no	6	dead	519	162	0.713175
no	6	hatched	524	166	0.756042
no	6	hatched	546	179	0.916004
no	6	hatched	473	171	0.724189
no	6	dead	486	166	0.701215
no	6	dead	524	176	0.849875
no	6	hatched	464	143	0.496808
no	6	hatched	479	136	0.463887
no	6	dead	499	216	1.21901
no	6	hatched	522	171	0.799211
no	6	hatched	523	194	1.03063
no	7	dead	541	170	0.818641
no	7	hatched	532	169	0.79558
no	7	hatched	550	186	0.996293
no	7	hatched	446	165	0.635772
no	7	hatched	545	214	1.30684
no	7	hatched	527	181	0.903996
no	7	dead	529	159	0.700243
no	7	dead	519	187	0.950275
no	7	hatched	517	183	0.906549
no	7	hatched	518	190	0.979119
no	7	hatched	547	205	1.20363
no	8	hatched	533	141	0.554835
no	8	hatched	488	125	0.399244
no	8	dead	500	161	0.67861
no	8	dead	493	164	0.694278
no	8	dead	381	122	0.296923
no	8	dead	465	140	0.477208
no	8	hatched	445	128	0.38175
no	8	hatched	434	150	0.511294
no	8	dead	465	167	0.679023
no	8	hatched	502	173	0.786674
no	8	hatched	480	163	0.667752
yes	8	dead	496	163	0.69001
yes	8	hatched	507	166	0.731514
yes	8	hatched	496	169	0.741743
