# Supplementary material for: The intracellular symbiont Wolbachia alters Drosophila development and metabolism to buffer against nutritional stress
Source: PLoS Genet. 2025 Oct 15;21(10):e1011905. doi: 10.1371/journal.pgen.1011905 (PMC12543281; doi:10.1371/journal.pgen.1011905)
Supplement: S12 Table — (XLSX) [file pgen.1011905.s013.xlsx]

## Sheet: S12. Sexed pupal sizes, Fig 4C
genotype	wolbachia	media	sex	length_mm	width_mm	volume_mm3
DGRP-320	No	12.5%	Female	2.578	0.9044	1.10409
DGRP-320	No	12.5%	Female	2.504	0.8928	1.04506
DGRP-320	No	12.5%	Female	2.744	0.9521	1.30241
DGRP-320	No	12.5%	Female	2.612	0.8518	0.992309
DGRP-320	No	12.5%	Female	2.711	0.9459	1.27004
DGRP-320	No	12.5%	Female	2.702	0.8948	1.13275
DGRP-320	No	12.5%	Female	2.893	0.9611	1.39921
DGRP-320	No	12.5%	Female	2.853	0.965	1.39109
DGRP-320	No	12.5%	Female	2.801	0.9341	1.27967
DGRP-320	No	12.5%	Female	2.566	0.8667	1.00924
DGRP-320	No	12.5%	Female	2.536	0.8683	1.00112
DGRP-320	No	12.5%	Female	2.777	0.9511	1.31531
DGRP-320	No	12.5%	Female	2.662	0.9157	1.16873
DGRP-320	No	12.5%	Female	2.674	0.9285	1.20705
DGRP-320	No	12.5%	Female	2.426	0.845	0.906991
DGRP-320	No	12.5%	Female	2.415	0.8567	0.928054
DGRP-320	No	12.5%	Female	2.614	0.8835	1.06836
DGRP-320	No	12.5%	Female	2.462	0.8292	0.88635
DGRP-320	No	12.5%	Female	2.578	0.8791	1.04318
DGRP-320	No	12.5%	Female	2.462	0.8189	0.864467
DGRP-320	No	12.5%	Male	2.513	0.8353	0.918071
DGRP-320	No	12.5%	Male	2.508	0.8238	0.891189
DGRP-320	No	12.5%	Male	2.321	0.8247	0.826544
DGRP-320	No	12.5%	Male	2.641	0.8573	1.01633
DGRP-320	No	12.5%	Male	2.661	0.8671	1.04757
DGRP-320	No	12.5%	Male	2.415	0.7975	0.804224
DGRP-320	No	12.5%	Male	2.415	0.8067	0.822886
DGRP-320	No	12.5%	Male	2.506	0.8025	0.845025
DGRP-320	No	12.5%	Male	2.597	0.8396	0.958551
DGRP-320	No	12.5%	Male	2.759	0.8736	1.10249
DGRP-320	No	12.5%	Male	2.588	0.8581	0.997789
DGRP-320	No	12.5%	Male	2.675	0.8869	1.10172
DGRP-320	No	12.5%	Male	2.77	0.9114	1.20475
DGRP-320	No	12.5%	Male	2.377	0.8096	0.815772
DGRP-320	No	12.5%	Male	2.701	0.8816	1.09917
DGRP-320	No	12.5%	Male	2.598	0.8072	0.886339
DGRP-320	No	12.5%	Male	2.454	0.8401	0.906849
DGRP-320	No	12.5%	Male	2.343	0.8146	0.814066
DGRP-320	No	12.5%	Male	2.406	0.7957	0.797614
DGRP-320	No	12.5%	Male	2.156	0.6953	0.545748
DGRP-320	Yes	12.5%	Female	2.822	0.9748	1.40406
DGRP-320	Yes	12.5%	Female	2.971	1.049	1.7118
DGRP-320	Yes	12.5%	Female	2.913	1.012	1.56207
DGRP-320	Yes	12.5%	Female	2.626	0.9464	1.23152
DGRP-320	Yes	12.5%	Female	2.954	0.9809	1.48819
DGRP-320	Yes	12.5%	Female	2.803	0.9875	1.43119
DGRP-320	Yes	12.5%	Female	2.995	1.067	1.78535
DGRP-320	Yes	12.5%	Female	2.685	0.954	1.2795
DGRP-320	Yes	12.5%	Female	2.782	0.9752	1.3853
DGRP-320	Yes	12.5%	Female	2.826	1.014	1.52141
DGRP-320	Yes	12.5%	Female	2.957	1.031	1.64576
DGRP-320	Yes	12.5%	Female	2.942	1.044	1.67897
DGRP-320	Yes	12.5%	Female	2.737	0.9181	1.20796
DGRP-320	Yes	12.5%	Female	2.842	0.994	1.47026
DGRP-320	Yes	12.5%	Female	2.93	1.019	1.593
DGRP-320	Yes	12.5%	Female	2.797	1.053	1.62386
DGRP-320	Yes	12.5%	Female	2.786	0.9496	1.31541
DGRP-320	Yes	12.5%	Female	2.524	0.846	0.945864
DGRP-320	Yes	12.5%	Female	2.741	0.9299	1.24102
DGRP-320	Yes	12.5%	Female	2.844	0.9791	1.42752
DGRP-320	Yes	12.5%	Male	2.775	0.9045	1.18872
DGRP-320	Yes	12.5%	Male	2.514	0.8158	0.876055
DGRP-320	Yes	12.5%	Male	2.502	0.8548	0.957227
DGRP-320	Yes	12.5%	Male	2.672	0.884	1.0933
DGRP-320	Yes	12.5%	Male	2.701	0.9341	1.23399
DGRP-320	Yes	12.5%	Male	2.744	0.9487	1.29313
DGRP-320	Yes	12.5%	Male	2.606	0.8687	1.0297
DGRP-320	Yes	12.5%	Male	2.713	0.9172	1.19502
DGRP-320	Yes	12.5%	Male	2.599	0.8744	1.04046
DGRP-320	Yes	12.5%	Male	2.728	0.9003	1.15776
DGRP-320	Yes	12.5%	Male	2.767	0.8916	1.15172
DGRP-320	Yes	12.5%	Male	2.759	0.8771	1.11134
DGRP-320	Yes	12.5%	Male	2.568	0.875	1.02946
DGRP-320	Yes	12.5%	Male	2.654	0.8867	1.09258
DGRP-320	Yes	12.5%	Male	2.551	0.8031	0.861486
DGRP-320	Yes	12.5%	Male	2.445	0.7645	0.748225
DGRP-320	Yes	12.5%	Male	2.715	0.8931	1.13388
DGRP-320	Yes	12.5%	Male	2.624	0.8268	0.939211
DGRP-320	Yes	12.5%	Male	2.727	0.9019	1.16145
DGRP-320	Yes	12.5%	Male	2.716	0.9582	1.30569
DGRP-320	Yes	12.5%	Male	2.807	0.9532	1.33539
DGRP-320	No	12.5%	Female	2.36	0.7744	0.741039
DGRP-320	No	12.5%	Female	2.428	0.8168	0.848162
DGRP-320	No	12.5%	Female	2.302	0.7606	0.697295
DGRP-320	No	12.5%	Female	2.33	0.7596	0.703922
DGRP-320	No	12.5%	Female	2.249	0.7196	0.609776
DGRP-320	No	12.5%	Female	2.221	0.7534	0.660083
DGRP-320	No	12.5%	Male	2.356	0.7257	0.649663
DGRP-320	No	12.5%	Male	2.298	0.741	0.660671
DGRP-320	No	12.5%	Male	2.03	0.6572	0.459081
DGRP-320	No	12.5%	Male	2.095	0.7165	0.563138
DGRP-320	No	12.5%	Male	2.313	0.7173	0.623126
DGRP-320	No	12.5%	Male	2.272	0.6944	0.573623
DGRP-320	Yes	12.5%	Female	2.772	0.8732	1.10667
DGRP-320	Yes	12.5%	Female	2.75	1.003	1.44855
DGRP-320	Yes	12.5%	Female	2.849	1.023	1.56114
DGRP-320	Yes	12.5%	Male	2.685	0.9216	1.19406
DGRP-320	Yes	12.5%	Male	2.348	0.791	0.769218
DGRP-320	Yes	12.5%	Male	2.491	0.7898	0.813592
DGRP-320	Yes	12.5%	Male	2.319	0.8138	0.804146
DGRP-320	Yes	12.5%	Male	2.421	0.8142	0.840341
DGRP-320	Yes	12.5%	Male	2.834	0.949	1.33638
DGRP-320	No	100%	Female	2.94	1.1016	1.86807
DGRP-320	No	100%	Female	2.999	1.044	1.7115
DGRP-320	No	100%	Female	2.987	1.08	1.82424
DGRP-320	No	100%	Female	2.904	1.023	1.59128
DGRP-320	No	100%	Female	2.886	1.051	1.66917
DGRP-320	No	100%	Female	2.976	1.026	1.64031
DGRP-320	No	100%	Male	2.779	0.9098	1.20442
DGRP-320	No	100%	Female	2.888	0.9987	1.50822
DGRP-320	No	100%	Female	2.962	1.051	1.71313
DGRP-320	No	100%	Female	3.021	1.01	1.61359
DGRP-320	No	100%	Female	2.969	1.055	1.73027
DGRP-320	No	100%	Female	2.891	1.073	1.74279
DGRP-320	No	100%	Female	2.899	1.051	1.67669
DGRP-320	No	100%	Female	2.974	1.068	1.77616
DGRP-320	No	100%	Female	2.928	1.09	1.82147
DGRP-320	No	100%	Female	2.927	1.025	1.61016
DGRP-320	No	100%	Female	2.859	1.06	1.68199
DGRP-320	No	100%	Female	2.797	1.034	1.56579
DGRP-320	No	100%	Female	3.082	1.082	1.88923
DGRP-320	No	100%	Male	2.778	0.9194	1.22953
DGRP-320	No	100%	Male	2.839	0.9741	1.41049
DGRP-320	No	100%	Male	2.74	0.9267	1.23205
DGRP-320	No	100%	Male	2.81	0.9434	1.30947
DGRP-320	No	100%	Male	2.763	0.925	1.23784
DGRP-320	No	100%	Male	2.696	0.9285	1.21698
DGRP-320	No	100%	Male	2.767	0.9562	1.32466
DGRP-320	No	100%	Male	2.713	0.9195	1.20102
DGRP-320	No	100%	Male	2.696	0.965	1.31454
DGRP-320	No	100%	Male	2.763	0.9465	1.29605
DGRP-320	No	100%	Male	2.674	0.9131	1.16734
DGRP-320	No	100%	Male	2.795	0.939	1.29036
DGRP-320	No	100%	Male	2.789	0.9361	1.27965
DGRP-320	No	100%	Male	2.752	0.938	1.26781
DGRP-320	No	100%	Male	2.734	0.9024	1.16572
DGRP-320	No	100%	Male	2.729	0.913	1.19109
DGRP-320	No	100%	Male	2.792	0.9389	1.2887
DGRP-320	No	100%	Male	2.676	0.9693	1.31644
DGRP-320	No	100%	Male	2.732	0.935	1.25055
DGRP-320	No	100%	Male	2.789	0.9358	1.27883
DGRP-320	No	100%	Male	2.729	0.9213	1.21284
DGRP-320	Yes	100%	Female	2.943	1.058	1.72489
DGRP-320	Yes	100%	Female	2.9	1.071	1.74171
DGRP-320	Yes	100%	Female	2.875	1.06	1.69141
DGRP-320	Yes	100%	Female	2.943	1.081	1.8007
DGRP-320	Yes	100%	Female	2.952	1.054	1.7171
DGRP-320	Yes	100%	Female	2.921	1.013	1.56946
DGRP-320	Yes	100%	Female	2.956	1.059	1.73578
DGRP-320	Yes	100%	Female	3.059	1.038	1.72573
DGRP-320	Yes	100%	Female	2.792	0.9922	1.43917
DGRP-320	Yes	100%	Female	2.881	1.005	1.52361
DGRP-320	Yes	100%	Female	2.91	1.043	1.65753
DGRP-320	Yes	100%	Female	2.951	1.079	1.79892
DGRP-320	Yes	100%	Female	2.934	1.079	1.78855
DGRP-320	Yes	100%	Female	3.034	1.058	1.77822
DGRP-320	Yes	100%	Female	3.078	1.064	1.82453
DGRP-320	Yes	100%	Female	2.955	1.04	1.67349
DGRP-320	Yes	100%	Female	2.904	1.071	1.74411
DGRP-320	Yes	100%	Female	2.953	1.078	1.7968
DGRP-320	Yes	100%	Female	2.822	1.007	1.49835
DGRP-320	Yes	100%	Female	2.886	1.029	1.60002
DGRP-320	Yes	100%	Male	2.639	0.8466	0.990363
DGRP-320	Yes	100%	Male	2.69	0.9198	1.19162
DGRP-320	Yes	100%	Male	2.746	0.9345	1.25562
DGRP-320	Yes	100%	Male	2.733	0.9141	1.19571
DGRP-320	Yes	100%	Male	2.724	0.9464	1.27748
DGRP-320	Yes	100%	Male	2.678	0.8806	1.08734
DGRP-320	Yes	100%	Male	2.611	0.8875	1.07682
DGRP-320	Yes	100%	Male	2.66	0.8965	1.11939
DGRP-320	Yes	100%	Male	2.743	0.9561	1.3129
DGRP-320	Yes	100%	Male	2.627	0.9472	1.23408
DGRP-320	Yes	100%	Male	2.81	0.9507	1.32982
DGRP-320	Yes	100%	Male	2.728	0.9156	1.19744
DGRP-320	Yes	100%	Male	2.604	0.9227	1.16081
DGRP-320	Yes	100%	Male	2.699	0.927	1.2144
DGRP-320	Yes	100%	Male	2.67	0.9215	1.18714
DGRP-320	Yes	100%	Male	2.701	0.9337	1.23293
DGRP-320	Yes	100%	Male	2.729	0.9492	1.28741
DGRP-320	Yes	100%	Male	2.709	0.9724	1.34121
DGRP-320	Yes	100%	Male	2.662	0.9401	1.23184
DGRP-320	Yes	100%	Male	2.765	0.9234	1.23445
DGRP-320	No	100%	Female	2.916	1.047	1.67371
DGRP-320	No	100%	Female	2.85	1.029	1.58006
DGRP-320	No	100%	Female	2.875	1.091	1.79179
DGRP-320	No	100%	Female	2.973	1.073	1.79223
DGRP-320	No	100%	Female	2.867	1.041	1.62678
DGRP-320	No	100%	Female	2.954	0.993	1.52513
DGRP-320	No	100%	Male	2.701	0.9251	1.21032
DGRP-320	No	100%	Male	2.801	0.9588	1.34824
DGRP-320	No	100%	Male	2.789	0.9418	1.29528
DGRP-320	No	100%	Male	2.703	0.9669	1.32315
DGRP-320	No	100%	Male	2.807	0.9542	1.3382
DGRP-320	Yes	100%	Female	2.914	1.082	1.78625
DGRP-320	Yes	100%	Female	2.937	1.059	1.72462
DGRP-320	Yes	100%	Female	2.941	1.047	1.68806
DGRP-320	Yes	100%	Female	2.992	1.085	1.84425
DGRP-320	Yes	100%	Male	2.708	0.9029	1.15592
DGRP-320	Yes	100%	Male	2.745	0.9099	1.18995
DGRP-320	Yes	100%	Male	2.722	0.8795	1.10245
DGRP-320	Yes	100%	Male	2.823	0.9133	1.23292
DGRP-320	Yes	100%	Male	2.671	0.9363	1.22603
