# Supplementary material for: The intracellular symbiont Wolbachia alters Drosophila development and metabolism to buffer against nutritional stress
Source: PLoS Genet. 2025 Oct 15;21(10):e1011905. doi: 10.1371/journal.pgen.1011905 (PMC12543281; doi:10.1371/journal.pgen.1011905)
Supplement: S13 Table — (XLSX) [file pgen.1011905.s014.xlsx]

## Sheet: S13. Axenic dev data, Fig 5A,B
wolbachia	media	rep	devday	total pupae	new_fem	new_male	new_total
yes	full	1	5	0	0	0	0
yes	full	2	5	0	0	0	0
yes	full	3	5	0	0	0	0
yes	full	4	5	0	0	0	0
yes	full	5	5	0	0	0	0
yes	full	6	5	0	0	0	0
yes	full	7	5	0	0	0	0
yes	full	8	5	0	0	0	0
yes	full	9	5	0	0	0	0
yes	full	10	5	0	0	0	0
yes	full	11	5	0	0	0	0
yes	full	12	5	0	0	0	0
yes	full	13	5	0	0	0	0
yes	full	14	5	0	0	0	0
yes	full	17	5	0	0	0	0
yes	weak	1	5	0	0	0	0
yes	weak	2	5	0	0	0	0
yes	weak	3	5	0	0	0	0
yes	weak	4	5	0	0	0	0
yes	weak	5	5	0	0	0	0
yes	weak	6	5	0	0	0	0
yes	weak	7	5	0	0	0	0
yes	weak	8	5	0	0	0	0
yes	weak	9	5	0	0	0	0
yes	weak	10	5	0	0	0	0
yes	weak	11	5	0	0	0	0
yes	weak	12	5	0	0	0	0
yes	weak	13	5	0	0	0	0
yes	weak	14	5	0	0	0	0
yes	weak	15	5	0	0	0	0
yes	weak	17	5	0	0	0	0
no	full	1	5	0	0	0	0
no	full	4	5	0	0	0	0
no	full	7	5	0	0	0	0
no	full	8	5	0	0	0	0
no	full	9	5	0	0	0	0
no	full	10	5	0	0	0	0
no	full	11	5	0	0	0	0
no	full	12	5	0	0	0	0
no	full	13	5	0	0	0	0
no	full	14	5	0	0	0	0
no	full	15	5	0	0	0	0
no	full	16	5	0	0	0	0
no	full	17	5	0	0	0	0
no	weak	1	5	0	0	0	0
no	weak	4	5	0	0	0	0
no	weak	5	5	0	0	0	0
no	weak	7	5	0	0	0	0
no	weak	8	5	0	0	0	0
no	weak	10	5	0	0	0	0
no	weak	11	5	0	0	0	0
no	weak	12	5	0	0	0	0
no	weak	13	5	0	0	0	0
no	weak	14	5	0	0	0	0
no	weak	15	5	0	0	0	0
yes	full	1	6	0	0	0	0
yes	full	2	6	0	0	0	0
yes	full	3	6	1	0	0	0
yes	full	4	6	4	0	0	0
yes	full	5	6	0	0	0	0
yes	full	6	6	2	0	0	0
yes	full	7	6	2	0	0	0
yes	full	8	6	0	0	0	0
yes	full	9	6	0	0	0	0
yes	full	10	6	1	0	0	0
yes	full	11	6	0	0	0	0
yes	full	12	6	15	0	0	0
yes	full	13	6	2	0	0	0
yes	full	14	6	1	0	0	0
yes	full	17	6	0	0	0	0
yes	weak	1	6	0	0	0	0
yes	weak	2	6	0	0	0	0
yes	weak	3	6	0	0	0	0
yes	weak	4	6	0	0	0	0
yes	weak	5	6	0	0	0	0
yes	weak	6	6	0	0	0	0
yes	weak	7	6	0	0	0	0
yes	weak	8	6	0	0	0	0
yes	weak	9	6	0	0	0	0
yes	weak	10	6	0	0	0	0
yes	weak	11	6	0	0	0	0
yes	weak	12	6	0	0	0	0
yes	weak	13	6	0	0	0	0
yes	weak	14	6	0	0	0	0
yes	weak	15	6	0	0	0	0
yes	weak	17	6	0	0	0	0
no	full	1	6	0	0	0	0
no	full	4	6	3	0	0	0
no	full	7	6	1	0	0	0
no	full	8	6	1	0	0	0
no	full	9	6	0	0	0	0
no	full	10	6	0	0	0	0
no	full	11	6	1	0	0	0
no	full	12	6	1	0	0	0
no	full	13	6	0	0	0	0
no	full	14	6	0	0	0	0
no	full	15	6	0	0	0	0
no	full	16	6	0	0	0	0
no	full	17	6	0	0	0	0
no	weak	1	6	0	0	0	0
no	weak	4	6	0	0	0	0
no	weak	5	6	0	0	0	0
no	weak	7	6	0	0	0	0
no	weak	8	6	0	0	0	0
no	weak	10	6	0	0	0	0
no	weak	11	6	0	0	0	0
no	weak	12	6	0	0	0	0
no	weak	13	6	0	0	0	0
no	weak	14	6	0	0	0	0
no	weak	15	6	0	0	0	0
yes	full	1	7	0	0	0	0
yes	full	2	7	3	0	0	0
yes	full	3	7	6	0	0	0
yes	full	4	7	8	0	0	0
yes	full	5	7	8	0	0	0
yes	full	6	7	6	0	0	0
yes	full	7	7	9	0	0	0
yes	full	8	7	3	0	0	0
yes	full	9	7	7	0	0	0
yes	full	10	7	8	0	0	0
yes	full	11	7	5	0	0	0
yes	full	12	7	16	0	0	0
yes	full	13	7	9	0	0	0
yes	full	14	7	10	0	0	0
yes	full	17	7	4	0	0	0
yes	weak	1	7	0	0	0	0
yes	weak	2	7	0	0	0	0
yes	weak	3	7	0	0	0	0
yes	weak	4	7	0	0	0	0
yes	weak	5	7	0	0	0	0
yes	weak	6	7	0	0	0	0
yes	weak	7	7	0	0	0	0
yes	weak	8	7	0	0	0	0
yes	weak	9	7	0	0	0	0
yes	weak	10	7	0	0	0	0
yes	weak	11	7	0	0	0	0
yes	weak	12	7	0	0	0	0
yes	weak	13	7	0	0	0	0
yes	weak	14	7	0	0	0	0
yes	weak	15	7	0	0	0	0
yes	weak	17	7	2	0	0	0
no	full	1	7	1	0	0	0
no	full	4	7	10	0	0	0
no	full	7	7	4	0	0	0
no	full	8	7	8	0	0	0
no	full	9	7	0	0	0	0
no	full	10	7	7	0	0	0
no	full	11	7	6	0	0	0
no	full	12	7	5	0	0	0
no	full	13	7	5	0	0	0
no	full	14	7	3	0	0	0
no	full	15	7	2	0	0	0
no	full	16	7	4	0	0	0
no	full	17	7	0	0	0	0
no	weak	1	7	0	0	0	0
no	weak	4	7	0	0	0	0
no	weak	5	7	0	0	0	0
no	weak	7	7	0	0	0	0
no	weak	8	7	0	0	0	0
no	weak	10	7	0	0	0	0
no	weak	11	7	0	0	0	0
no	weak	12	7	0	0	0	0
no	weak	13	7	0	0	0	0
no	weak	14	7	0	0	0	0
no	weak	15	7	0	0	0	0
yes	full	1	8	6	0	0	0
yes	full	2	8	10	0	0	0
yes	full	3	8	7	0	0	0
yes	full	4	8	8	0	0	0
yes	full	5	8	11	0	0	0
yes	full	6	8	7	0	0	0
yes	full	7	8	13	0	0	0
yes	full	8	8	9	0	0	0
yes	full	9	8	10	0	0	0
yes	full	10	8	10	0	0	0
yes	full	11	8	10	0	0	0
yes	full	12	8	17	0	0	0
yes	full	13	8	11	0	0	0
yes	full	14	8	16	0	0	0
yes	full	17	8	11	0	0	0
yes	weak	1	8	0	0	0	0
yes	weak	2	8	0	0	0	0
yes	weak	3	8	0	0	0	0
yes	weak	4	8	0	0	0	0
yes	weak	5	8	0	0	0	0
yes	weak	6	8	0	0	0	0
yes	weak	7	8	0	0	0	0
yes	weak	8	8	0	0	0	0
yes	weak	9	8	0	0	0	0
yes	weak	10	8	0	0	0	0
yes	weak	11	8	0	0	0	0
yes	weak	12	8	0	0	0	0
yes	weak	13	8	0	0	0	0
yes	weak	14	8	0	0	0	0
yes	weak	15	8	0	0	0	0
yes	weak	17	8	10	0	0	0
no	full	1	8	4	0	0	0
no	full	4	8	11	0	0	0
no	full	7	8	10	0	0	0
no	full	8	8	10	0	0	0
no	full	9	8	2	0	0	0
no	full	10	8	11	0	0	0
no	full	11	8	9	0	0	0
no	full	12	8	7	0	0	0
no	full	13	8	10	0	0	0
no	full	14	8	5	0	0	0
no	full	15	8	2	0	0	0
no	full	16	8	9	0	0	0
no	full	17	8	0	0	0	0
no	weak	1	8	0	0	0	0
no	weak	4	8	0	0	0	0
no	weak	5	8	0	0	0	0
no	weak	7	8	0	0	0	0
no	weak	8	8	0	0	0	0
no	weak	10	8	0	0	0	0
no	weak	11	8	0	0	0	0
no	weak	12	8	0	0	0	0
no	weak	13	8	0	0	0	0
no	weak	14	8	0	0	0	0
no	weak	15	8	0	0	0	0
yes	full	1	9	7	0	0	0
yes	full	2	9	10	0	0	0
yes	full	3	9	7	0	0	0
yes	full	4	9	8	0	0	0
yes	full	5	9	11	0	0	0
yes	full	6	9	8	0	0	0
yes	full	7	9	13	0	0	0
yes	full	8	9	9	0	0	0
yes	full	9	9	13	0	0	0
yes	full	10	9	11	0	0	0
yes	full	11	9	11	0	0	0
yes	full	12	9	17	0	0	0
yes	full	13	9	11	0	0	0
yes	full	14	9	16	0	0	0
yes	full	17	9	11	0	0	0
yes	weak	1	9	0	0	0	0
yes	weak	2	9	0	0	0	0
yes	weak	3	9	0	0	0	0
yes	weak	4	9	0	0	0	0
yes	weak	5	9	0	0	0	0
yes	weak	6	9	0	0	0	0
yes	weak	7	9	0	0	0	0
yes	weak	8	9	0	0	0	0
yes	weak	9	9	0	0	0	0
yes	weak	10	9	0	0	0	0
yes	weak	11	9	0	0	0	0
yes	weak	12	9	0	0	0	0
yes	weak	13	9	0	0	0	0
yes	weak	14	9	0	0	0	0
yes	weak	15	9	0	0	0	0
yes	weak	17	9	11	0	0	0
no	full	1	9	9	0	0	0
no	full	4	9	11	0	0	0
no	full	7	9	10	0	0	0
no	full	8	9	11	0	0	0
no	full	9	9	8	0	0	0
no	full	10	9	11	0	0	0
no	full	11	9	10	0	0	0
no	full	12	9	7	0	0	0
no	full	13	9	10	0	0	0
no	full	14	9	5	0	0	0
no	full	15	9	3	0	0	0
no	full	16	9	10	0	0	0
no	full	17	9	0	0	0	0
no	weak	1	9	0	0	0	0
no	weak	4	9	0	0	0	0
no	weak	5	9	0	0	0	0
no	weak	7	9	0	0	0	0
no	weak	8	9	0	0	0	0
no	weak	10	9	0	0	0	0
no	weak	11	9	0	0	0	0
no	weak	12	9	0	0	0	0
no	weak	13	9	0	0	0	0
no	weak	14	9	0	0	0	0
no	weak	15	9	0	0	0	0
yes	full	1	10	9	0	0	0
yes	full	2	10	10	0	0	0
yes	full	3	10	7	1	0	1
yes	full	4	10	8	1	0	1
yes	full	5	10	12	0	0	0
yes	full	6	10	9	0	0	0
yes	full	7	10	13	1	0	1
yes	full	8	10	9	0	0	0
yes	full	9	10	13	0	0	0
yes	full	10	10	11	0	0	0
yes	full	11	10	12	0	0	0
yes	full	12	10	17	7	3	10
yes	full	13	10	11	0	1	1
yes	full	14	10	18	0	0	0
yes	full	17	10	11	0	0	0
yes	weak	1	10	0	0	0	0
yes	weak	2	10	0	0	0	0
yes	weak	3	10	0	0	0	0
yes	weak	4	10	0	0	0	0
yes	weak	5	10	0	0	0	0
yes	weak	6	10	0	0	0	0
yes	weak	7	10	0	0	0	0
yes	weak	8	10	0	0	0	0
yes	weak	9	10	0	0	0	0
yes	weak	10	10	0	0	0	0
yes	weak	11	10	11	0	0	0
yes	weak	12	10	0	0	0	0
yes	weak	13	10	0	0	0	0
yes	weak	14	10	0	0	0	0
yes	weak	15	10	1	0	0	0
yes	weak	17	10	11	0	0	0
no	full	1	10	9	0	0	0
no	full	4	10	12	0	0	0
no	full	7	10	10	0	0	0
no	full	8	10	11	0	0	0
no	full	9	10	8	0	0	0
no	full	10	10	11	0	0	0
no	full	11	10	10	0	0	0
no	full	12	10	7	1	0	1
no	full	13	10	10	0	0	0
no	full	14	10	5	0	0	0
no	full	15	10	5	0	0	0
no	full	16	10	10	0	0	0
no	full	17	10	0	0	0	0
no	weak	1	10	0	0	0	0
no	weak	4	10	0	0	0	0
no	weak	5	10	0	0	0	0
no	weak	7	10	0	0	0	0
no	weak	8	10	0	0	0	0
no	weak	10	10	0	0	0	0
no	weak	11	10	0	0	0	0
no	weak	12	10	0	0	0	0
no	weak	13	10	0	0	0	0
no	weak	14	10	0	0	0	0
no	weak	15	10	0	0	0	0
yes	full	1	11	10	0	0	0
yes	full	2	11	10	1	2	3
yes	full	3	11	7	0	2	2
yes	full	4	11	8	2	3	5
yes	full	5	11	12	2	4	6
yes	full	6	11	10	3	3	6
yes	full	7	11	13	3	2	5
yes	full	8	11	9	0	2	2
yes	full	9	11	13	1	5	6
yes	full	10	11	11	4	1	5
yes	full	11	11	12	3	1	4
yes	full	12	11	17	1	4	5
yes	full	13	11	11	3	2	5
yes	full	14	11	18	1	3	4
yes	full	17	11	11	0	2	2
yes	weak	1	11	0	0	0	0
yes	weak	2	11	0	0	0	0
yes	weak	3	11	0	0	0	0
yes	weak	4	11	0	0	0	0
yes	weak	5	11	0	0	0	0
yes	weak	6	11	0	0	0	0
yes	weak	7	11	0	0	0	0
yes	weak	8	11	0	0	0	0
yes	weak	9	11	0	0	0	0
yes	weak	10	11	0	0	0	0
yes	weak	11	11	11	1	0	1
yes	weak	12	11	0	0	0	0
yes	weak	13	11	0	0	0	0
yes	weak	14	11	0	0	0	0
yes	weak	15	11	5	0	0	0
yes	weak	17	11	11	0	0	0
no	full	1	11	9	0	0	0
no	full	4	11	13	3	5	8
no	full	7	11	11	1	1	2
no	full	8	11	11	4	1	5
no	full	9	11	8	0	1	1
no	full	10	11	11	3	1	4
no	full	11	11	10	1	1	2
no	full	12	11	7	2	0	2
no	full	13	11	12	0	1	1
no	full	14	11	5	1	0	1
no	full	15	11	5	1	0	1
no	full	16	11	10	0	2	2
no	full	17	11	0	0	0	0
no	weak	1	11	0	0	0	0
no	weak	4	11	0	0	0	0
no	weak	5	11	0	0	0	0
no	weak	7	11	0	0	0	0
no	weak	8	11	0	0	0	0
no	weak	10	11	0	0	0	0
no	weak	11	11	0	0	0	0
no	weak	12	11	0	0	0	0
no	weak	13	11	0	0	0	0
no	weak	14	11	0	0	0	0
no	weak	15	11	0	0	0	0
yes	full	1	12	10	2	2	4
yes	full	2	12	10	4	3	7
yes	full	3	12	7	2	2	4
yes	full	4	12	8	0	2	2
yes	full	5	12	12	2	2	4
yes	full	6	12	10	2	0	2
yes	full	7	12	13	2	4	6
yes	full	8	12	9	5	2	7
yes	full	9	12	14	2	2	4
yes	full	10	12	11	1	2	3
yes	full	11	12	12	3	0	3
yes	full	12	12	17	0	0	0
yes	full	13	12	12	0	2	2
yes	full	14	12	18	5	5	10
yes	full	17	12	13	3	4	7
yes	weak	1	12	0	0	0	0
yes	weak	2	12	0	0	0	0
yes	weak	3	12	0	0	0	0
yes	weak	4	12	0	0	0	0
yes	weak	5	12	0	0	0	0
yes	weak	6	12	0	0	0	0
yes	weak	7	12	0	0	0	0
yes	weak	8	12	0	0	0	0
yes	weak	9	12	0	0	0	0
yes	weak	10	12	0	0	0	0
yes	weak	11	12	11	2	1	3
yes	weak	12	12	0	0	0	0
yes	weak	13	12	0	0	0	0
yes	weak	14	12	0	0	0	0
yes	weak	15	12	8	0	0	0
yes	weak	17	12	11	3	5	8
no	full	1	12	9	2	2	4
no	full	4	12	13	1	0	1
no	full	7	12	11	6	1	7
no	full	8	12	11	0	0	0
no	full	9	12	8	0	0	0
no	full	10	12	11	0	0	0
no	full	11	12	10	3	1	4
no	full	12	12	7	1	1	2
no	full	13	12	12	3	5	8
no	full	14	12	5	2	1	3
no	full	15	12	5	1	1	2
no	full	16	12	10	2	2	4
no	full	17	12	0	0	0	0
no	weak	1	12	0	0	0	0
no	weak	4	12	0	0	0	0
no	weak	5	12	0	0	0	0
no	weak	7	12	0	0	0	0
no	weak	8	12	0	0	0	0
no	weak	10	12	0	0	0	0
no	weak	11	12	0	0	0	0
no	weak	12	12	1	0	0	0
no	weak	13	12	0	0	0	0
no	weak	14	12	0	0	0	0
no	weak	15	12	0	0	0	0
yes	full	1	13	11	2	1	3
yes	full	2	13	12	0	0	0
yes	full	3	13	8	0	0	0
yes	full	4	13	8	0	0	0
yes	full	5	13	12	0	1	1
yes	full	6	13	10	0	1	1
yes	full	7	13	13	0	0	0
yes	full	8	13	10	0	0	0
yes	full	9	13	14	0	2	2
yes	full	10	13	11	0	0	0
yes	full	11	13	12	2	2	4
yes	full	12	13	17	0	1	1
yes	full	13	13	12	0	0	0
yes	full	14	13	18	0	0	0
yes	full	17	13	13	0	1	1
yes	weak	1	13	0	0	0	0
yes	weak	2	13	0	0	0	0
yes	weak	3	13	0	0	0	0
yes	weak	4	13	0	0	0	0
yes	weak	5	13	0	0	0	0
yes	weak	6	13	0	0	0	0
yes	weak	7	13	0	0	0	0
yes	weak	8	13	0	0	0	0
yes	weak	9	13	0	0	0	0
yes	weak	10	13	0	0	0	0
yes	weak	11	13	11	1	2	3
yes	weak	12	13	0	0	0	0
yes	weak	13	13	0	0	0	0
yes	weak	14	13	0	0	0	0
yes	weak	15	13	9	0	0	0
yes	weak	17	13	11	0	3	3
no	full	1	13	9	3	2	5
no	full	4	13	13	0	1	1
no	full	7	13	12	1	0	1
no	full	8	13	11	2	2	4
no	full	9	13	8	0	1	1
no	full	10	13	11	1	1	2
no	full	11	13	10	2	0	2
no	full	12	13	7	0	1	1
no	full	13	13	12	3	0	3
no	full	14	13	5	0	0	0
no	full	15	13	5	1	0	1
no	full	16	13	10	0	0	0
no	full	17	13	0	0	0	0
no	weak	1	13	0	0	0	0
no	weak	4	13	0	0	0	0
no	weak	5	13	0	0	0	0
no	weak	7	13	2	0	0	0
no	weak	8	13	0	0	0	0
no	weak	10	13	2	0	0	0
no	weak	11	13	0	0	0	0
no	weak	12	13	5	0	0	0
no	weak	13	13	0	0	0	0
no	weak	14	13	0	0	0	0
no	weak	15	13	2	0	0	0
yes	full	1	14	12	1	0	1
yes	full	2	14	12	0	0	0
yes	full	3	14	8	0	0	0
yes	full	4	14	8	0	0	0
yes	full	5	14	12	0	0	0
yes	full	6	14	10	0	0	0
yes	full	7	14	13	0	0	0
yes	full	8	14	10	0	0	0
yes	full	9	14	14	0	0	0
yes	full	10	14	11	0	0	0
yes	full	11	14	12	0	0	0
yes	full	12	14	17	0	0	0
yes	full	13	14	12	0	0	0
yes	full	14	14	18	0	0	0
yes	full	17	14	13	0	0	0
yes	weak	1	14	0	0	0	0
yes	weak	2	14	0	0	0	0
yes	weak	3	14	0	0	0	0
yes	weak	4	14	0	0	0	0
yes	weak	5	14	0	0	0	0
yes	weak	6	14	0	0	0	0
yes	weak	7	14	0	0	0	0
yes	weak	8	14	1	0	0	0
yes	weak	9	14	0	0	0	0
yes	weak	10	14	0	0	0	0
yes	weak	11	14	12	1	1	2
yes	weak	12	14	0	0	0	0
yes	weak	13	14	0	0	0	0
yes	weak	14	14	0	0	0	0
yes	weak	15	14	9	0	0	0
yes	weak	17	14	11	0	0	0
no	full	1	14	9	0	0	0
no	full	4	14	13	0	0	0
no	full	7	14	12	1	1	2
no	full	8	14	11	0	0	0
no	full	9	14	8	0	0	0
no	full	10	14	11	0	0	0
no	full	11	14	10	1	0	1
no	full	12	14	7	0	0	0
no	full	13	14	12	0	0	0
no	full	14	14	5	0	0	0
no	full	15	14	5	0	0	0
no	full	16	14	10	0	0	0
no	full	17	14	0	0	0	0
no	weak	1	14	0	0	0	0
no	weak	4	14	0	0	0	0
no	weak	5	14	0	0	0	0
no	weak	7	14	4	0	0	0
no	weak	8	14	3	0	0	0
no	weak	10	14	4	0	0	0
no	weak	11	14	3	0	0	0
no	weak	12	14	9	0	0	0
no	weak	13	14	0	0	0	0
no	weak	14	14	0	0	0	0
no	weak	15	14	4	0	0	0
yes	full	1	15	12	1	0	1
yes	full	2	15	12	0	0	0
yes	full	3	15	8	0	0	0
yes	full	4	15	8	0	0	0
yes	full	5	15	12	0	0	0
yes	full	6	15	10	0	0	0
yes	full	7	15	13	0	0	0
yes	full	8	15	10	0	0	0
yes	full	9	15	14	0	0	0
yes	full	10	15	11	0	0	0
yes	full	11	15	12	0	0	0
yes	full	12	15	17	0	0	0
yes	full	13	15	12	0	0	0
yes	full	14	15	18	0	0	0
yes	full	17	15	13	0	1	1
yes	weak	1	15	0	0	0	0
yes	weak	2	15	0	0	0	0
yes	weak	3	15	0	0	0	0
yes	weak	4	15	0	0	0	0
yes	weak	5	15	0	0	0	0
yes	weak	6	15	0	0	0	0
yes	weak	7	15	0	0	0	0
yes	weak	8	15	2	0	0	0
yes	weak	9	15	0	0	0	0
yes	weak	10	15	0	0	0	0
yes	weak	11	15	13	0	1	1
yes	weak	12	15	0	0	0	0
yes	weak	13	15	0	0	0	0
yes	weak	14	15	2	0	0	0
yes	weak	15	15	10	0	0	0
yes	weak	17	15	11	0	0	0
no	full	1	15	9	0	0	0
no	full	4	15	13	0	0	0
no	full	7	15	12	0	0	0
no	full	8	15	11	0	0	0
no	full	9	15	8	0	0	0
no	full	10	15	11	0	0	0
no	full	11	15	10	0	0	0
no	full	12	15	7	0	0	0
no	full	13	15	12	0	0	0
no	full	14	15	5	0	0	0
no	full	15	15	5	0	0	0
no	full	16	15	10	0	0	0
no	full	17	15	0	0	0	0
no	weak	1	15	0	0	0	0
no	weak	4	15	0	0	0	0
no	weak	5	15	0	0	0	0
no	weak	7	15	5	0	0	0
no	weak	8	15	3	0	0	0
no	weak	10	15	7	0	0	0
no	weak	11	15	6	0	0	0
no	weak	12	15	12	0	0	0
no	weak	13	15	0	0	0	0
no	weak	14	15	0	0	0	0
no	weak	15	15	5	0	0	0
yes	full	1	16	12	0	0	0
yes	full	2	16	12	0	0	0
yes	full	3	16	8	0	0	0
yes	full	4	16	8	0	0	0
yes	full	5	16	12	0	0	0
yes	full	6	16	10	0	0	0
yes	full	7	16	13	0	0	0
yes	full	8	16	10	0	0	0
yes	full	9	16	14	1	0	1
yes	full	10	16	11	0	0	0
yes	full	11	16	12	0	0	0
yes	full	12	16	17	0	0	0
yes	full	13	16	12	0	0	0
yes	full	14	16	18	0	0	0
yes	full	17	16	13	0	0	0
yes	weak	1	16	0	0	0	0
yes	weak	2	16	0	0	0	0
yes	weak	3	16	0	0	0	0
yes	weak	4	16	0	0	0	0
yes	weak	5	16	0	0	0	0
yes	weak	6	16	0	0	0	0
yes	weak	7	16	0	0	0	0
yes	weak	8	16	2	0	0	0
yes	weak	9	16	0	0	0	0
yes	weak	10	16	0	0	0	0
yes	weak	11	16	13	0	0	0
yes	weak	12	16	0	0	0	0
yes	weak	13	16	0	0	0	0
yes	weak	14	16	5	0	0	0
yes	weak	15	16	11	1	1	2
yes	weak	17	16	11	0	0	0
no	full	1	16	9	0	0	0
no	full	4	16	13	0	0	0
no	full	7	16	12	0	0	0
no	full	8	16	11	0	0	0
no	full	9	16	8	0	0	0
no	full	10	16	11	0	0	0
no	full	11	16	10	0	0	0
no	full	12	16	7	0	0	0
no	full	13	16	12	0	0	0
no	full	14	16	5	0	0	0
no	full	15	16	5	0	0	0
no	full	16	16	10	0	0	0
no	full	17	16	0	0	0	0
no	weak	1	16	0	0	0	0
no	weak	4	16	0	0	0	0
no	weak	5	16	0	0	0	0
no	weak	7	16	5	0	0	0
no	weak	8	16	3	0	0	0
no	weak	10	16	8	0	0	0
no	weak	11	16	7	0	0	0
no	weak	12	16	13	1	0	1
no	weak	13	16	0	0	0	0
no	weak	14	16	1	0	0	0
no	weak	15	16	8	0	1	1
yes	full	1	17	12	0	0	0
yes	full	2	17	12	0	0	0
yes	full	3	17	8	0	0	0
yes	full	4	17	8	0	0	0
yes	full	5	17	12	0	0	0
yes	full	6	17	10	0	0	0
yes	full	7	17	13	0	0	0
yes	full	8	17	10	0	0	0
yes	full	9	17	14	0	0	0
yes	full	10	17	11	0	0	0
yes	full	11	17	12	0	0	0
yes	full	12	17	17	0	0	0
yes	full	13	17	12	0	0	0
yes	full	14	17	18	0	0	0
yes	full	17	17	13	0	0	0
yes	weak	1	17	0	0	0	0
yes	weak	2	17	0	0	0	0
yes	weak	3	17	0	0	0	0
yes	weak	4	17	0	0	0	0
yes	weak	5	17	0	0	0	0
yes	weak	6	17	0	0	0	0
yes	weak	7	17	1	0	0	0
yes	weak	8	17	2	0	0	0
yes	weak	9	17	0	0	0	0
yes	weak	10	17	0	0	0	0
yes	weak	11	17	13	0	0	0
yes	weak	12	17	0	0	0	0
yes	weak	13	17	0	0	0	0
yes	weak	14	17	9	0	0	0
yes	weak	15	17	11	3	3	6
yes	weak	17	17	11	0	0	0
no	full	1	17	9	0	0	0
no	full	4	17	13	0	0	0
no	full	7	17	12	0	0	0
no	full	8	17	11	0	0	0
no	full	9	17	8	0	0	0
no	full	10	17	11	0	0	0
no	full	11	17	10	0	0	0
no	full	12	17	7	0	0	0
no	full	13	17	12	0	0	0
no	full	14	17	5	0	0	0
no	full	15	17	5	0	0	0
no	full	16	17	10	0	0	0
no	full	17	17	0	0	0	0
no	weak	1	17	0	0	0	0
no	weak	4	17	0	0	0	0
no	weak	5	17	0	0	0	0
no	weak	7	17	5	0	0	0
no	weak	8	17	3	1	0	1
no	weak	10	17	8	2	0	2
no	weak	11	17	9	0	0	0
no	weak	12	17	13	2	3	5
no	weak	13	17	0	0	0	0
no	weak	14	17	1	0	0	0
no	weak	15	17	8	0	1	1
yes	full	1	18	12	0	0	0
yes	full	2	18	12	0	0	0
yes	full	3	18	8	0	0	0
yes	full	4	18	8	0	0	0
yes	full	5	18	12	0	0	0
yes	full	6	18	10	0	0	0
yes	full	7	18	13	0	0	0
yes	full	8	18	10	0	0	0
yes	full	9	18	14	0	0	0
yes	full	10	18	11	0	0	0
yes	full	11	18	12	0	0	0
yes	full	12	18	17	0	0	0
yes	full	13	18	12	1	0	1
yes	full	14	18	18	0	0	0
yes	full	17	18	13	0	0	0
yes	weak	1	18	0	0	0	0
yes	weak	2	18	0	0	0	0
yes	weak	3	18	0	0	0	0
yes	weak	4	18	1	0	0	0
yes	weak	5	18	0	0	0	0
yes	weak	6	18	0	0	0	0
yes	weak	7	18	3	0	0	0
yes	weak	8	18	2	0	0	0
yes	weak	9	18	0	0	0	0
yes	weak	10	18	0	0	0	0
yes	weak	11	18	13	0	0	0
yes	weak	12	18	0	0	0	0
yes	weak	13	18	0	0	0	0
yes	weak	14	18	10	0	0	0
yes	weak	15	18	11	0	0	0
yes	weak	17	18	11	0	0	0
no	full	1	18	9	0	0	0
no	full	4	18	13	0	0	0
no	full	7	18	12	0	0	0
no	full	8	18	11	0	0	0
no	full	9	18	8	0	0	0
no	full	10	18	11	0	0	0
no	full	11	18	10	0	0	0
no	full	12	18	7	0	0	0
no	full	13	18	12	0	0	0
no	full	14	18	5	0	0	0
no	full	15	18	5	0	0	0
no	full	16	18	10	0	0	0
no	full	17	18	0	0	0	0
no	weak	1	18	0	0	0	0
no	weak	4	18	0	0	0	0
no	weak	5	18	0	0	0	0
no	weak	7	18	5	1	2	3
no	weak	8	18	3	1	0	1
no	weak	10	18	8	2	0	2
no	weak	11	18	9	0	0	0
no	weak	12	18	13	2	3	5
no	weak	13	18	0	0	0	0
no	weak	14	18	1	0	0	0
no	weak	15	18	8	0	1	1
yes	full	1	19	12	0	0	0
yes	full	2	19	12	0	0	0
yes	full	3	19	8	0	0	0
yes	full	4	19	8	0	0	0
yes	full	5	19	12	0	0	0
yes	full	6	19	10	0	0	0
yes	full	7	19	13	0	0	0
yes	full	8	19	10	0	0	0
yes	full	9	19	14	0	0	0
yes	full	10	19	11	0	0	0
yes	full	11	19	12	0	0	0
yes	full	12	19	17	0	0	0
yes	full	13	19	12	0	0	0
yes	full	14	19	18	0	0	0
yes	full	17	19	13	0	0	0
yes	weak	1	19	0	0	0	0
yes	weak	2	19	1	0	0	0
yes	weak	3	19	0	0	0	0
yes	weak	4	19	1	0	0	0
yes	weak	5	19	0	0	0	0
yes	weak	6	19	0	0	0	0
yes	weak	7	19	3	0	0	0
yes	weak	8	19	2	0	0	0
yes	weak	9	19	0	0	0	0
yes	weak	10	19	0	0	0	0
yes	weak	11	19	13	0	0	0
yes	weak	12	19	1	0	0	0
yes	weak	13	19	0	0	0	0
yes	weak	14	19	11	0	0	0
yes	weak	15	19	11	2	0	2
yes	weak	17	19	11	0	0	0
no	full	1	19	9	0	0	0
no	full	4	19	13	0	0	0
no	full	7	19	12	0	0	0
no	full	8	19	11	0	0	0
no	full	9	19	8	0	0	0
no	full	10	19	11	0	0	0
no	full	11	19	10	0	0	0
no	full	12	19	7	0	0	0
no	full	13	19	12	0	0	0
no	full	14	19	5	0	0	0
no	full	15	19	5	0	0	0
no	full	16	19	10	0	0	0
no	full	17	19	0	0	0	0
no	weak	1	19	0	0	0	0
no	weak	4	19	0	0	0	0
no	weak	5	19	0	0	0	0
no	weak	7	19	5	1	1	2
no	weak	8	19	3	0	0	0
no	weak	10	19	8	1	0	1
no	weak	11	19	9	0	1	1
no	weak	12	19	13	1	1	2
no	weak	13	19	0	0	0	0
no	weak	14	19	2	0	0	0
no	weak	15	19	8	0	1	1
yes	full	1	20	12	0	0	0
yes	full	2	20	12	0	0	0
yes	full	3	20	8	0	0	0
yes	full	4	20	8	0	0	0
yes	full	5	20	12	0	0	0
yes	full	6	20	10	0	0	0
yes	full	7	20	13	0	0	0
yes	full	8	20	10	0	1	1
yes	full	9	20	14	0	0	0
yes	full	10	20	11	0	0	0
yes	full	11	20	12	0	0	0
yes	full	12	20	17	0	0	0
yes	full	13	20	12	0	0	0
yes	full	14	20	18	0	0	0
yes	full	17	20	13	0	0	0
yes	weak	1	20	0	0	0	0
yes	weak	2	20	1	0	0	0
yes	weak	3	20	0	0	0	0
yes	weak	4	20	1	0	0	0
yes	weak	5	20	0	0	0	0
yes	weak	6	20	1	0	0	0
yes	weak	7	20	3	0	0	0
yes	weak	8	20	2	0	2	2
yes	weak	9	20	2	0	0	0
yes	weak	10	20	0	0	0	0
yes	weak	11	20	13	0	0	0
yes	weak	12	20	1	0	0	0
yes	weak	13	20	0	0	0	0
yes	weak	14	20	11	0	1	1
yes	weak	15	20	11	1	0	1
yes	weak	17	20	11	0	0	0
no	full	1	20	9	0	0	0
no	full	4	20	13	0	0	0
no	full	7	20	12	0	0	0
no	full	8	20	11	0	0	0
no	full	9	20	8	0	0	0
no	full	10	20	11	0	0	0
no	full	11	20	10	0	0	0
no	full	12	20	7	0	0	0
no	full	13	20	12	0	0	0
no	full	14	20	5	0	0	0
no	full	15	20	5	0	0	0
no	full	16	20	10	0	0	0
no	full	17	20	0	0	0	0
no	weak	1	20	0	0	0	0
no	weak	4	20	0	0	0	0
no	weak	5	20	0	0	0	0
no	weak	7	20	5	0	0	0
no	weak	8	20	3	0	0	0
no	weak	10	20	8	0	1	1
no	weak	11	20	9	2	1	3
no	weak	12	20	13	0	0	0
no	weak	13	20	0	0	0	0
no	weak	14	20	4	0	0	0
no	weak	15	20	8	0	1	1
yes	full	1	21	12	0	0	0
yes	full	2	21	12	0	0	0
yes	full	3	21	8	0	0	0
yes	full	4	21	8	0	0	0
yes	full	5	21	12	0	0	0
yes	full	6	21	10	0	0	0
yes	full	7	21	13	0	0	0
yes	full	8	21	10	0	0	0
yes	full	9	21	14	0	0	0
yes	full	10	21	11	0	0	0
yes	full	11	21	12	0	0	0
yes	full	12	21	17	0	0	0
yes	full	13	21	12	0	0	0
yes	full	14	21	18	0	0	0
yes	full	17	21	13	0	1	1
yes	weak	1	21	0	0	0	0
yes	weak	2	21	2	0	0	0
yes	weak	3	21	0	0	0	0
yes	weak	4	21	3	0	0	0
yes	weak	5	21	0	0	0	0
yes	weak	6	21	1	0	0	0
yes	weak	7	21	4	0	0	0
yes	weak	8	21	2	0	0	0
yes	weak	9	21	3	0	0	0
yes	weak	10	21	0	0	0	0
yes	weak	11	21	13	0	0	0
yes	weak	12	21	1	0	0	0
yes	weak	13	21	0	0	0	0
yes	weak	14	21	11	1	1	2
yes	weak	15	21	11	0	0	0
yes	weak	17	21	11	0	0	0
no	full	1	21	9	0	0	0
no	full	4	21	13	0	0	0
no	full	7	21	12	0	0	0
no	full	8	21	11	0	0	0
no	full	9	21	8	0	0	0
no	full	10	21	11	0	0	0
no	full	11	21	10	0	0	0
no	full	12	21	7	0	0	0
no	full	13	21	12	0	0	0
no	full	14	21	5	0	0	0
no	full	15	21	5	0	0	0
no	full	16	21	10	0	0	0
no	full	17	21	0	0	0	0
no	weak	1	21	0	0	0	0
no	weak	4	21	0	0	0	0
no	weak	5	21	1	0	0	0
no	weak	7	21	5	0	0	0
no	weak	8	21	3	0	0	0
no	weak	10	21	8	0	1	1
no	weak	11	21	9	2	1	3
no	weak	12	21	13	0	0	0
no	weak	13	21	0	0	0	0
no	weak	14	21	4	0	0	0
no	weak	15	21	8	0	0	0
yes	full	1	22	12	0	0	0
yes	full	2	22	12	0	0	0
yes	full	3	22	8	0	0	0
yes	full	4	22	8	0	0	0
yes	full	5	22	12	0	0	0
yes	full	6	22	10	0	0	0
yes	full	7	22	13	0	0	0
yes	full	8	22	10	0	0	0
yes	full	9	22	14	0	0	0
yes	full	10	22	11	0	0	0
yes	full	11	22	12	0	0	0
yes	full	12	22	17	0	0	0
yes	full	13	22	12	0	0	0
yes	full	14	22	18	0	0	0
yes	full	17	22	13	0	0	0
yes	weak	1	22	0	0	0	0
yes	weak	2	22	2	0	0	0
yes	weak	3	22	0	0	0	0
yes	weak	4	22	3	0	0	0
yes	weak	5	22	0	0	0	0
yes	weak	6	22	2	0	0	0
yes	weak	7	22	4	0	1	1
yes	weak	8	22	2	0	0	0
yes	weak	9	22	3	0	0	0
yes	weak	10	22	0	0	0	0
yes	weak	11	22	13	0	0	0
yes	weak	12	22	1	0	0	0
yes	weak	13	22	1	0	0	0
yes	weak	14	22	11	0	1	1
yes	weak	15	22	11	0	0	0
yes	weak	17	22	11	0	0	0
no	full	1	22	9	0	0	0
no	full	4	22	13	0	0	0
no	full	7	22	12	0	0	0
no	full	8	22	11	0	0	0
no	full	9	22	8	0	0	0
no	full	10	22	11	0	0	0
no	full	11	22	10	0	0	0
no	full	12	22	7	0	0	0
no	full	13	22	12	0	0	0
no	full	14	22	5	0	0	0
no	full	15	22	5	0	0	0
no	full	16	22	10	0	0	0
no	full	17	22	0	0	0	0
no	weak	1	22	0	0	0	0
no	weak	4	22	0	0	0	0
no	weak	5	22	1	0	0	0
no	weak	7	22	5	0	0	0
no	weak	8	22	3	0	0	0
no	weak	10	22	8	0	0	0
no	weak	11	22	9	1	0	1
no	weak	12	22	13	0	0	0
no	weak	13	22	0	0	0	0
no	weak	14	22	4	0	0	0
no	weak	15	22	8	0	0	0
yes	full	1	23	12	0	0	0
yes	full	2	23	12	0	0	0
yes	full	3	23	8	0	0	0
yes	full	4	23	8	0	0	0
yes	full	5	23	12	0	0	0
yes	full	6	23	10	0	0	0
yes	full	7	23	13	0	0	0
yes	full	8	23	10	0	0	0
yes	full	9	23	14	0	0	0
yes	full	10	23	11	0	0	0
yes	full	11	23	12	0	0	0
yes	full	12	23	17	0	0	0
yes	full	13	23	12	0	0	0
yes	full	14	23	18	0	0	0
yes	full	17	23	13	0	0	0
yes	weak	1	23	0	0	0	0
yes	weak	2	23	2	0	0	0
yes	weak	3	23	0	0	0	0
yes	weak	4	23	4	1	0	1
yes	weak	5	23	0	0	0	0
yes	weak	6	23	2	0	0	0
yes	weak	7	23	4	0	0	0
yes	weak	8	23	2	0	0	0
yes	weak	9	23	3	0	0	0
yes	weak	10	23	0	0	0	0
yes	weak	11	23	13	0	0	0
yes	weak	12	23	1	0	0	0
yes	weak	13	23	1	0	0	0
yes	weak	14	23	11	0	1	1
yes	weak	15	23	11	0	0	0
yes	weak	17	23	11	0	0	0
no	full	1	23	9	0	0	0
no	full	4	23	13	0	0	0
no	full	7	23	12	0	0	0
no	full	8	23	11	0	0	0
no	full	9	23	8	0	0	0
no	full	10	23	11	0	0	0
no	full	11	23	10	0	0	0
no	full	12	23	7	0	0	0
no	full	13	23	12	0	0	0
no	full	14	23	5	0	0	0
no	full	15	23	5	0	0	0
no	full	16	23	10	0	0	0
no	full	17	23	0	0	0	0
no	weak	1	23	0	0	0	0
no	weak	4	23	0	0	0	0
no	weak	5	23	2	0	0	0
no	weak	7	23	5	0	0	0
no	weak	8	23	3	0	0	0
no	weak	10	23	8	0	0	0
no	weak	11	23	9	0	0	0
no	weak	12	23	13	0	0	0
no	weak	13	23	0	0	0	0
no	weak	14	23	4	0	0	0
no	weak	15	23	8	0	0	0
yes	full	1	24	12	0	0	0
yes	full	2	24	12	0	0	0
yes	full	3	24	8	0	0	0
yes	full	4	24	8	0	0	0
yes	full	5	24	12	0	0	0
yes	full	6	24	10	0	0	0
yes	full	7	24	13	0	0	0
yes	full	8	24	10	0	0	0
yes	full	9	24	14	0	0	0
yes	full	10	24	11	0	0	0
yes	full	11	24	12	0	0	0
yes	full	12	24	17	0	0	0
yes	full	13	24	12	0	0	0
yes	full	14	24	18	0	0	0
yes	full	17	24	13	0	0	0
yes	weak	1	24	0	0	0	0
yes	weak	2	24	2	0	0	0
yes	weak	3	24	1	0	0	0
yes	weak	4	24	5	0	0	0
yes	weak	5	24	1	0	0	0
yes	weak	6	24	2	0	0	0
yes	weak	7	24	4	0	0	0
yes	weak	8	24	2	0	0	0
yes	weak	9	24	3	1	0	1
yes	weak	10	24	1	0	0	0
yes	weak	11	24	13	0	0	0
yes	weak	12	24	1	0	0	0
yes	weak	13	24	1	0	0	0
yes	weak	14	24	11	0	0	0
yes	weak	15	24	11	0	0	0
yes	weak	17	24	11	0	0	0
no	full	1	24	9	0	0	0
no	full	4	24	13	0	0	0
no	full	7	24	12	0	0	0
no	full	8	24	11	0	0	0
no	full	9	24	8	0	0	0
no	full	10	24	11	0	0	0
no	full	11	24	10	0	0	0
no	full	12	24	7	0	0	0
no	full	13	24	12	0	0	0
no	full	14	24	5	0	0	0
no	full	15	24	5	0	0	0
no	full	16	24	10	0	0	0
no	full	17	24	0	0	0	0
no	weak	1	24	0	0	0	0
no	weak	4	24	0	0	0	0
no	weak	5	24	2	0	0	0
no	weak	7	24	5	0	0	0
no	weak	8	24	3	0	0	0
no	weak	10	24	8	0	0	0
no	weak	11	24	9	0	0	0
no	weak	12	24	13	0	0	0
no	weak	13	24	0	0	0	0
no	weak	14	24	4	0	0	0
no	weak	15	24	8	0	0	0
yes	full	1	25	12	0	0	0
yes	full	2	25	12	0	0	0
yes	full	3	25	8	0	0	0
yes	full	4	25	8	0	0	0
yes	full	5	25	12	0	0	0
yes	full	6	25	10	0	0	0
yes	full	7	25	13	0	0	0
yes	full	8	25	10	0	0	0
yes	full	9	25	14	0	0	0
yes	full	10	25	11	0	0	0
yes	full	11	25	12	0	0	0
yes	full	12	25	17	0	0	0
yes	full	13	25	12	0	0	0
yes	full	14	25	18	0	0	0
yes	full	17	25	13	0	0	0
yes	weak	1	25	0	0	0	0
yes	weak	2	25	2	0	0	0
yes	weak	3	25	3	1	0	1
yes	weak	4	25	5	0	1	1
yes	weak	5	25	1	0	0	0
yes	weak	6	25	3	0	0	0
yes	weak	7	25	4	0	0	0
yes	weak	8	25	2	0	0	0
yes	weak	9	25	3	1	0	1
yes	weak	10	25	1	0	0	0
yes	weak	11	25	13	0	0	0
yes	weak	12	25	1	0	0	0
yes	weak	13	25	3	0	0	0
yes	weak	14	25	11	0	0	0
yes	weak	15	25	11	0	0	0
yes	weak	17	25	11	0	0	0
no	full	1	25	9	0	0	0
no	full	4	25	13	0	0	0
no	full	7	25	12	0	0	0
no	full	8	25	11	0	0	0
no	full	9	25	8	0	0	0
no	full	10	25	11	0	0	0
no	full	11	25	10	0	0	0
no	full	12	25	7	0	0	0
no	full	13	25	12	0	0	0
no	full	14	25	5	0	0	0
no	full	15	25	5	0	0	0
no	full	16	25	10	0	0	0
no	full	17	25	0	0	0	0
no	weak	1	25	0	0	0	0
no	weak	4	25	0	0	0	0
no	weak	5	25	2	0	0	0
no	weak	7	25	5	0	0	0
no	weak	8	25	3	0	0	0
no	weak	10	25	8	0	0	0
no	weak	11	25	9	0	0	0
no	weak	12	25	13	0	0	0
no	weak	13	25	0	0	0	0
no	weak	14	25	8	0	0	0
no	weak	15	25	8	0	0	0
yes	full	1	26	12	0	0	0
yes	full	2	26	12	0	0	0
yes	full	3	26	8	0	0	0
yes	full	4	26	8	0	0	0
yes	full	5	26	12	0	0	0
yes	full	6	26	10	0	0	0
yes	full	7	26	13	0	0	0
yes	full	8	26	10	0	0	0
yes	full	9	26	14	0	0	0
yes	full	10	26	11	0	0	0
yes	full	11	26	12	0	0	0
yes	full	12	26	17	0	0	0
yes	full	13	26	12	0	0	0
yes	full	14	26	18	0	0	0
yes	full	17	26	13	0	0	0
yes	weak	1	26	0	0	0	0
yes	weak	2	26	2	0	0	0
yes	weak	3	26	3	1	0	1
yes	weak	4	26	5	0	1	1
yes	weak	5	26	1	0	0	0
yes	weak	6	26	3	0	0	0
yes	weak	7	26	4	0	0	0
yes	weak	8	26	2	0	0	0
yes	weak	9	26	3	0	0	0
yes	weak	10	26	1	0	0	0
yes	weak	11	26	13	0	0	0
yes	weak	12	26	1	0	0	0
yes	weak	13	26	6	0	0	0
yes	weak	14	26	11	0	0	0
yes	weak	15	26	11	0	0	0
yes	weak	17	26	11	0	0	0
no	full	1	26	9	0	0	0
no	full	4	26	13	0	0	0
no	full	7	26	12	0	0	0
no	full	8	26	11	0	0	0
no	full	9	26	8	0	0	0
no	full	10	26	11	0	0	0
no	full	11	26	10	0	0	0
no	full	12	26	7	0	0	0
no	full	13	26	12	0	0	0
no	full	14	26	5	0	0	0
no	full	15	26	5	0	0	0
no	full	16	26	10	0	0	0
no	full	17	26	0	0	0	0
no	weak	1	26	0	0	0	0
no	weak	4	26	0	0	0	0
no	weak	5	26	2	0	1	1
no	weak	7	26	5	0	0	0
no	weak	8	26	3	0	0	0
no	weak	10	26	8	0	0	0
no	weak	11	26	9	0	0	0
no	weak	12	26	13	0	0	0
no	weak	13	26	0	0	0	0
no	weak	14	26	8	0	0	0
no	weak	15	26	8	0	0	0
yes	full	1	27	12	0	0	0
yes	full	2	27	12	0	0	0
yes	full	3	27	8	0	0	0
yes	full	4	27	8	0	0	0
yes	full	5	27	12	0	0	0
yes	full	6	27	10	0	0	0
yes	full	7	27	13	0	0	0
yes	full	8	27	10	0	0	0
yes	full	9	27	14	0	0	0
yes	full	10	27	11	0	0	0
yes	full	11	27	12	0	0	0
yes	full	12	27	17	0	0	0
yes	full	13	27	12	0	0	0
yes	full	14	27	18	0	0	0
yes	full	17	27	13	0	0	0
yes	weak	1	27	0	0	0	0
yes	weak	2	27	2	0	0	0
yes	weak	3	27	3	0	0	0
yes	weak	4	27	5	0	0	0
yes	weak	5	27	1	0	0	0
yes	weak	6	27	3	0	0	0
yes	weak	7	27	4	0	0	0
yes	weak	8	27	2	0	0	0
yes	weak	9	27	3	0	0	0
yes	weak	10	27	1	0	0	0
yes	weak	11	27	13	0	0	0
yes	weak	12	27	1	0	0	0
yes	weak	13	27	6	0	0	0
yes	weak	14	27	11	0	0	0
yes	weak	15	27	11	0	0	0
yes	weak	17	27	11	0	0	0
no	full	1	27	9	0	0	0
no	full	4	27	13	0	0	0
no	full	7	27	12	0	0	0
no	full	8	27	11	0	0	0
no	full	9	27	8	0	0	0
no	full	10	27	11	0	0	0
no	full	11	27	10	0	0	0
no	full	12	27	7	0	0	0
no	full	13	27	12	0	0	0
no	full	14	27	5	0	0	0
no	full	15	27	5	0	0	0
no	full	16	27	10	0	0	0
no	full	17	27	0	0	0	0
no	weak	1	27	0	0	0	0
no	weak	4	27	0	0	0	0
no	weak	5	27	2	0	1	1
no	weak	7	27	5	0	0	0
no	weak	8	27	3	0	0	0
no	weak	10	27	8	0	0	0
no	weak	11	27	9	0	0	0
no	weak	12	27	13	0	0	0
no	weak	13	27	0	0	0	0
no	weak	14	27	8	0	0	0
no	weak	15	27	8	0	0	0
yes	full	1	28	12	0	0	0
yes	full	2	28	12	0	0	0
yes	full	3	28	8	0	0	0
yes	full	4	28	8	0	0	0
yes	full	5	28	12	0	0	0
yes	full	6	28	10	0	0	0
yes	full	7	28	13	0	0	0
yes	full	8	28	10	0	0	0
yes	full	9	28	14	0	0	0
yes	full	10	28	11	0	0	0
yes	full	11	28	12	0	0	0
yes	full	12	28	17	0	0	0
yes	full	13	28	12	0	0	0
yes	full	14	28	18	0	0	0
yes	full	17	28	13	0	0	0
yes	weak	1	28	0	0	0	0
yes	weak	2	28	2	0	0	0
yes	weak	3	28	3	0	0	0
yes	weak	4	28	5	0	0	0
yes	weak	5	28	2	0	0	0
yes	weak	6	28	4	0	0	0
yes	weak	7	28	4	0	0	0
yes	weak	8	28	2	0	0	0
yes	weak	9	28	3	0	0	0
yes	weak	10	28	1	0	0	0
yes	weak	11	28	13	0	0	0
yes	weak	12	28	1	0	0	0
yes	weak	13	28	6	0	0	0
yes	weak	14	28	11	0	0	0
yes	weak	15	28	11	0	0	0
yes	weak	17	28	11	0	0	0
no	full	1	28	9	0	0	0
no	full	4	28	13	0	0	0
no	full	7	28	12	0	0	0
no	full	8	28	11	0	0	0
no	full	9	28	8	0	0	0
no	full	10	28	11	0	0	0
no	full	11	28	10	0	0	0
no	full	12	28	7	0	0	0
no	full	13	28	12	0	0	0
no	full	14	28	5	0	0	0
no	full	15	28	5	0	0	0
no	full	16	28	10	0	0	0
no	full	17	28	0	0	0	0
no	weak	1	28	0	0	0	0
no	weak	4	28	0	0	0	0
no	weak	5	28	2	0	0	0
no	weak	7	28	5	0	0	0
no	weak	8	28	3	0	0	0
no	weak	10	28	8	0	0	0
no	weak	11	28	9	0	0	0
no	weak	12	28	13	0	0	0
no	weak	13	28	0	0	0	0
no	weak	14	28	8	0	0	0
no	weak	15	28	8	0	0	0
yes	full	1	29	12	0	0	0
yes	full	2	29	12	0	0	0
yes	full	3	29	8	0	0	0
yes	full	4	29	8	0	0	0
yes	full	5	29	12	0	0	0
yes	full	6	29	10	0	0	0
yes	full	7	29	13	0	0	0
yes	full	8	29	10	0	0	0
yes	full	9	29	14	0	0	0
yes	full	10	29	11	0	0	0
yes	full	11	29	12	0	0	0
yes	full	12	29	17	0	0	0
yes	full	13	29	12	0	0	0
yes	full	14	29	18	0	0	0
yes	full	17	29	13	0	0	0
yes	weak	1	29	0	0	0	0
yes	weak	2	29	2	0	0	0
yes	weak	3	29	3	0	0	0
yes	weak	4	29	5	0	0	0
yes	weak	5	29	2	0	0	0
yes	weak	6	29	4	1	0	1
yes	weak	7	29	4	0	0	0
yes	weak	8	29	2	0	0	0
yes	weak	9	29	3	0	0	0
yes	weak	10	29	2	0	0	0
yes	weak	11	29	13	0	0	0
yes	weak	12	29	1	0	0	0
yes	weak	13	29	6	0	0	0
yes	weak	14	29	11	0	0	0
yes	weak	15	29	11	0	0	0
yes	weak	17	29	11	0	0	0
no	full	1	29	9	0	0	0
no	full	4	29	13	0	0	0
no	full	7	29	12	0	0	0
no	full	8	29	11	0	0	0
no	full	9	29	8	0	0	0
no	full	10	29	11	0	0	0
no	full	11	29	10	0	0	0
no	full	12	29	7	0	0	0
no	full	13	29	12	0	0	0
no	full	14	29	5	0	0	0
no	full	15	29	5	0	0	0
no	full	16	29	10	0	0	0
no	full	17	29	0	0	0	0
no	weak	1	29	0	0	0	0
no	weak	4	29	0	0	0	0
no	weak	5	29	2	0	0	0
no	weak	7	29	5	0	0	0
no	weak	8	29	3	0	0	0
no	weak	10	29	8	0	0	0
no	weak	11	29	9	0	0	0
no	weak	12	29	13	0	0	0
no	weak	13	29	0	0	0	0
no	weak	14	29	8	0	0	0
no	weak	15	29	8	0	0	0
yes	full	1	30	12	0	0	0
yes	full	2	30	12	0	0	0
yes	full	3	30	8	0	0	0
yes	full	4	30	8	0	0	0
yes	full	5	30	12	0	0	0
yes	full	6	30	10	0	0	0
yes	full	7	30	13	0	0	0
yes	full	8	30	10	0	0	0
yes	full	9	30	14	0	0	0
yes	full	10	30	11	0	0	0
yes	full	11	30	12	0	0	0
yes	full	12	30	17	0	0	0
yes	full	13	30	12	0	0	0
yes	full	14	30	18	0	0	0
yes	full	17	30	13	0	0	0
yes	weak	1	30	0	0	0	0
yes	weak	2	30	2	0	0	0
yes	weak	3	30	3	0	0	0
yes	weak	4	30	5	0	0	0
yes	weak	5	30	2	0	0	0
yes	weak	6	30	4	0	0	0
yes	weak	7	30	4	0	0	0
yes	weak	8	30	2	0	0	0
yes	weak	9	30	3	0	0	0
yes	weak	10	30	2	0	0	0
yes	weak	11	30	13	0	0	0
yes	weak	12	30	1	0	0	0
yes	weak	13	30	6	0	0	0
yes	weak	14	30	11	0	0	0
yes	weak	15	30	11	0	0	0
yes	weak	17	30	11	0	0	0
no	full	1	30	9	0	0	0
no	full	4	30	13	0	0	0
no	full	7	30	12	0	0	0
no	full	8	30	11	0	0	0
no	full	9	30	8	0	0	0
no	full	10	30	11	0	0	0
no	full	11	30	10	0	0	0
no	full	12	30	7	0	0	0
no	full	13	30	12	0	0	0
no	full	14	30	5	0	0	0
no	full	15	30	5	0	0	0
no	full	16	30	10	0	0	0
no	full	17	30	0	0	0	0
no	weak	1	30	0	0	0	0
no	weak	4	30	0	0	0	0
no	weak	5	30	2	0	0	0
no	weak	7	30	5	0	0	0
no	weak	8	30	3	0	0	0
no	weak	10	30	8	0	0	0
no	weak	11	30	9	0	0	0
no	weak	12	30	13	0	0	0
no	weak	13	30	0	0	0	0
no	weak	14	30	8	0	0	0
no	weak	15	30	8	0	0	0
yes	full	1	31	12	0	0	0
yes	full	2	31	12	0	0	0
yes	full	3	31	8	0	0	0
yes	full	4	31	8	0	0	0
yes	full	5	31	12	0	0	0
yes	full	6	31	10	0	0	0
yes	full	7	31	13	0	0	0
yes	full	8	31	10	0	0	0
yes	full	9	31	14	0	0	0
yes	full	10	31	11	0	0	0
yes	full	11	31	12	0	0	0
yes	full	12	31	17	0	0	0
yes	full	13	31	12	0	0	0
yes	full	14	31	18	0	0	0
yes	full	17	31	13	0	0	0
yes	weak	1	31	0	0	0	0
yes	weak	2	31	2	0	0	0
yes	weak	3	31	3	0	0	0
yes	weak	4	31	5	0	0	0
yes	weak	5	31	2	0	0	0
yes	weak	6	31	4	0	0	0
yes	weak	7	31	4	0	0	0
yes	weak	8	31	2	0	0	0
yes	weak	9	31	3	0	0	0
yes	weak	10	31	2	0	0	0
yes	weak	11	31	13	0	0	0
yes	weak	12	31	2	0	0	0
yes	weak	13	31	7	0	0	0
yes	weak	14	31	11	0	0	0
yes	weak	15	31	11	0	0	0
yes	weak	17	31	11	0	0	0
no	full	1	31	9	0	0	0
no	full	4	31	13	0	0	0
no	full	7	31	12	0	0	0
no	full	8	31	11	0	0	0
no	full	9	31	8	0	0	0
no	full	10	31	11	0	0	0
no	full	11	31	10	0	0	0
no	full	12	31	7	0	0	0
no	full	13	31	12	0	0	0
no	weak	1	31	0	0	0	0
no	weak	4	31	0	0	0	0
no	weak	5	31	2	0	0	0
no	weak	7	31	5	0	0	0
no	weak	8	31	3	0	0	0
no	weak	10	31	8	0	0	0
no	weak	11	31	9	0	0	0
no	weak	12	31	13	0	0	0
yes	full	1	32	12	0	0	0
yes	full	2	32	12	0	0	0
yes	full	3	32	8	0	0	0
yes	full	4	32	8	0	0	0
yes	full	5	32	12	0	0	0
yes	full	6	32	10	0	0	0
yes	full	7	32	13	0	0	0
yes	full	8	32	10	0	0	0
yes	full	9	32	14	0	0	0
yes	full	10	32	11	0	0	0
yes	full	11	32	12	0	0	0
yes	full	12	32	17	0	0	0
yes	full	13	32	12	0	0	0
yes	full	14	32	18	0	0	0
yes	full	17	32	13	0	0	0
yes	weak	1	32	0	0	0	0
yes	weak	2	32	2	0	0	0
yes	weak	3	32	3	0	0	0
yes	weak	4	32	5	0	0	0
yes	weak	5	32	2	0	0	0
yes	weak	6	32	4	0	0	0
yes	weak	7	32	4	0	0	0
yes	weak	8	32	2	0	0	0
yes	weak	9	32	3	0	0	0
yes	weak	10	32	2	0	0	0
yes	weak	11	32	13	0	0	0
yes	weak	12	32	2	0	0	0
yes	weak	13	32	7	0	0	0
yes	weak	14	32	11	0	0	0
yes	weak	15	32	11	0	0	0
yes	weak	17	32	11	0	0	0
no	full	1	32	9	0	0	0
no	full	4	32	13	0	0	0
no	full	7	32	12	0	0	0
no	full	8	32	11	0	0	0
no	weak	1	32	0	0	0	0
no	weak	4	32	0	0	0	0
no	weak	5	32	2	0	0	0
no	weak	7	32	5	0	0	0
yes	full	1	33	12	0	0	0
yes	full	2	33	12	0	0	0
yes	full	3	33	8	0	0	0
yes	full	4	33	8	0	0	0
yes	full	5	33	12	0	0	0
yes	full	6	33	10	0	0	0
yes	full	7	33	13	0	0	0
yes	full	8	33	10	0	0	0
yes	full	9	33	14	0	0	0
yes	full	10	33	11	0	0	0
yes	full	11	33	12	0	0	0
yes	full	12	33	17	0	0	0
yes	full	13	33	12	0	0	0
yes	full	14	33	18	0	0	0
yes	full	17	33	13	0	0	0
yes	weak	1	33	0	0	0	0
yes	weak	2	33	2	0	0	0
yes	weak	3	33	3	0	0	0
yes	weak	4	33	5	0	0	0
yes	weak	5	33	2	0	0	0
yes	weak	6	33	4	0	0	0
yes	weak	7	33	4	0	0	0
yes	weak	8	33	2	0	0	0
yes	weak	9	33	3	0	0	0
yes	weak	10	33	3	0	0	0
yes	weak	11	33	13	0	0	0
yes	weak	12	33	2	0	0	0
yes	weak	13	33	7	0	0	0
yes	weak	14	33	11	0	0	0
yes	weak	15	33	11	0	0	0
yes	weak	17	33	11	0	0	0
no	full	1	33	9	0	0	0
no	full	4	33	13	0	0	0
no	weak	1	33	0	0	0	0
no	weak	4	33	0	0	0	0
no	weak	5	33	2	0	0	0
yes	full	1	34	12	0	0	0
yes	full	2	34	12	0	0	0
yes	full	3	34	8	0	0	0
yes	full	4	34	8	0	0	0
yes	full	5	34	12	0	0	0
yes	full	6	34	10	0	0	0
yes	full	7	34	13	0	0	0
yes	full	8	34	10	0	0	0
yes	full	9	34	14	0	0	0
yes	full	10	34	11	0	0	0
yes	full	11	34	12	0	0	0
yes	full	12	34	17	0	0	0
yes	full	13	34	12	0	0	0
yes	full	14	34	18	0	0	0
yes	weak	1	34	0	0	0	0
yes	weak	2	34	2	0	0	0
yes	weak	3	34	3	0	0	0
yes	weak	4	34	5	0	0	0
yes	weak	5	34	2	0	0	0
yes	weak	6	34	4	0	0	0
yes	weak	7	34	4	0	0	0
yes	weak	8	34	2	0	0	0
yes	weak	9	34	3	0	0	0
yes	weak	10	34	3	0	0	0
yes	weak	11	34	13	0	0	0
yes	weak	12	34	2	0	0	0
yes	weak	13	34	7	0	0	0
yes	weak	14	34	11	0	0	0
no	full	1	34	9	0	0	0
no	full	4	34	13	0	0	0
no	weak	1	34	0	0	0	0
no	weak	4	34	0	0	0	0
no	weak	5	34	2	0	0	0
yes	full	1	35	12	0	0	0
yes	full	2	35	12	0	0	0
yes	full	3	35	8	0	0	0
yes	full	4	35	8	0	0	0
yes	full	5	35	12	0	0	0
yes	full	6	35	10	0	0	0
yes	full	7	35	13	0	0	0
yes	full	8	35	10	0	0	0
yes	full	9	35	14	0	0	0
yes	full	10	35	11	0	0	0
yes	full	11	35	12	0	0	0
yes	full	12	35	17	0	0	0
yes	full	13	35	12	0	0	0
yes	full	14	35	18	0	0	0
yes	weak	1	35	0	0	0	0
yes	weak	2	35	2	0	0	0
yes	weak	3	35	3	0	0	0
yes	weak	4	35	5	0	0	0
yes	weak	5	35	2	0	0	0
yes	weak	6	35	4	0	0	0
yes	weak	7	35	4	0	0	0
yes	weak	8	35	2	0	0	0
yes	weak	9	35	3	0	0	0
yes	weak	10	35	3	0	0	0
yes	weak	11	35	13	0	0	0
yes	weak	12	35	2	0	0	0
yes	weak	13	35	7	0	0	0
yes	weak	14	35	11	0	0	0
no	full	1	35	9	0	0	0
no	full	4	35	13	0	0	0
no	weak	1	35	0	0	0	0
no	weak	4	35	0	0	0	0
no	weak	5	35	2	0	0	0
yes	full	1	36	12	0	0	0
yes	full	2	36	12	0	0	0
yes	full	3	36	8	0	0	0
yes	full	4	36	8	0	0	0
yes	full	5	36	12	0	0	0
yes	full	6	36	10	0	0	0
yes	full	7	36	13	0	0	0
yes	full	8	36	10	0	0	0
yes	full	9	36	14	0	0	0
yes	full	10	36	11	0	0	0
yes	full	11	36	12	0	0	0
yes	full	12	36	17	0	0	0
yes	full	13	36	12	0	0	0
yes	full	14	36	18	0	0	0
yes	weak	1	36	0	0	0	0
yes	weak	2	36	2	0	0	0
yes	weak	3	36	3	0	0	0
yes	weak	4	36	5	0	0	0
yes	weak	5	36	2	0	0	0
yes	weak	6	36	4	0	0	0
yes	weak	7	36	4	0	0	0
yes	weak	8	36	2	0	0	0
yes	weak	9	36	3	0	0	0
yes	weak	10	36	3	0	0	0
yes	weak	11	36	13	0	0	0
yes	weak	12	36	2	0	0	0
yes	weak	13	36	7	0	0	0
yes	weak	14	36	11	0	0	0
no	full	1	36	9	0	0	0
no	full	4	36	13	0	0	0
no	weak	1	36	0	0	0	0
no	weak	4	36	0	0	0	0
no	weak	5	36	2	0	0	0
yes	full	1	37	12	0	0	0
yes	full	2	37	12	0	0	0
yes	full	3	37	8	0	0	0
yes	full	4	37	8	0	0	0
yes	full	5	37	12	0	0	0
yes	full	6	37	10	0	0	0
yes	full	7	37	13	0	0	0
yes	full	8	37	10	0	0	0
yes	full	9	37	14	0	0	0
yes	full	10	37	11	0	0	0
yes	weak	1	37	0	0	0	0
yes	weak	2	37	2	0	0	0
yes	weak	3	37	3	0	0	0
yes	weak	4	37	5	0	0	0
yes	weak	5	37	2	0	0	0
yes	weak	6	37	4	0	0	0
yes	weak	7	37	4	0	0	0
yes	weak	8	37	2	0	0	0
yes	weak	9	37	3	0	0	0
yes	weak	10	37	3	0	0	0
no	full	1	37	9	0	0	0
no	full	4	37	13	0	0	0
no	weak	1	37	0	0	0	0
no	weak	4	37	0	0	0	0
no	weak	5	37	2	0	0	0
yes	full	1	38	12	0	0	0
yes	full	2	38	12	0	0	0
yes	full	3	38	8	0	0	0
yes	full	4	38	8	0	0	0
yes	full	5	38	12	0	0	0
yes	full	6	38	10	0	0	0
yes	full	7	38	13	0	0	0
yes	full	8	38	10	0	0	0
yes	full	9	38	14	0	0	0
yes	full	10	38	11	0	0	0
yes	weak	1	38	0	0	0	0
yes	weak	2	38	2	0	0	0
yes	weak	3	38	3	0	0	0
yes	weak	4	38	5	0	0	0
yes	weak	5	38	2	0	0	0
yes	weak	6	38	4	0	0	0
yes	weak	7	38	4	0	0	0
yes	weak	8	38	2	0	0	0
yes	weak	9	38	3	0	0	0
yes	weak	10	38	3	0	0	0
no	full	1	38	9	0	0	0
no	full	4	38	13	0	0	0
no	weak	1	38	0	0	0	0
no	weak	4	38	0	0	0	0
no	weak	5	38	2	0	0	0
yes	full	1	39	12	0	0	0
yes	full	2	39	12	0	0	0
yes	full	3	39	8	0	0	0
yes	full	4	39	8	0	0	0
yes	full	5	39	12	0	0	0
yes	full	6	39	10	0	0	0
yes	full	7	39	13	0	0	0
yes	full	8	39	10	0	0	0
yes	weak	1	39	0	0	0	0
yes	weak	2	39	2	0	0	0
yes	weak	3	39	3	0	0	0
yes	weak	4	39	5	0	0	0
yes	weak	5	39	2	0	0	0
yes	weak	6	39	4	0	0	0
yes	weak	7	39	4	0	0	0
yes	weak	8	39	2	0	0	0
no	full	1	39	9	0	0	0
no	weak	1	39	0	0	0	0
