# Supplementary material for: The intracellular symbiont Wolbachia alters Drosophila development and metabolism to buffer against nutritional stress
Source: PLoS Genet. 2025 Oct 15;21(10):e1011905. doi: 10.1371/journal.pgen.1011905 (PMC12543281; doi:10.1371/journal.pgen.1011905)
Supplement: S14 Table — (XLSX) [file pgen.1011905.s015.xlsx]

## Sheet: S14. Axenic pupal sizes, Fig 5C
id	length (mm)	width(mm)	volume	eclosed	wolbachia
100_w-_001_0000	2.814	0.896	1.18287	yes	no
100_w-_001_0001	2.655	0.865	1.04015	yes	no
100_w-_001_0002	2.628	0.807	0.89613	yes	no
100_w-_001_0003	2.632	0.83	0.949381	yes	no
100_w-_001_0004	2.398	0.769	0.742507	yes	no
100_w-_001_0005	2.792	0.904	1.19468	yes	no
100_w-_001_0006	2.637	0.771	0.820763	yes	no
100_w-_004_0000	2.734	0.932	1.24345	yes	no
100_w-_004_0001	2.39	0.854	0.912667	yes	no
100_w-_004_0002	2.513	0.834	0.915215	no	no
100_w-_004_0003	2.588	0.918	1.14195	yes	no
100_w-_004_0004	2.765	0.95	1.30659	yes	no
100_w-_004_0005	2.561	0.838	0.941665	yes	no
100_w-_007_0000	2.723	0.901	1.15743	yes	no
100_w-_007_0001	2.763	0.891	1.14851	yes	no
100_w-_007_0002	2.693	0.896	1.13201	yes	no
100_w-_007_0003	2.753	0.95	1.30092	yes	no
100_w-_007_0004	2.772	0.886	1.13936	yes	no
100_w-_007_0005	2.727	0.922	1.2138	yes	no
100_w-_008_0000	2.603	0.914	1.13858	yes	no
100_w-_008_0001	2.509	0.824	0.891977	yes	no
100_w-_008_0002	2.51	0.888	1.03633	no	no
100_w-_008_0003	2.667	0.939	1.23127	yes	no
100_w-_008_0004	2.676	0.909	1.15774	yes	no
100_w-_008_0005	2.648	0.946	1.24079	yes	no
100_w-_008_0006	2.392	0.828	0.858658	yes	no
100_w-_009_0000	2.546	0.836	0.931686	yes	no
100_w-_009_0001	2.674	1.027	1.47673	yes	no
100_w-_010_0000	2.689	0.916	1.18135	yes	no
100_w-_010_0001	2.366	0.673	0.561104	no	no
100_w-_010_0002	2.693	0.911	1.17023	yes	no
100_w-_011_0000	2.743	0.953	1.3044	yes	no
100_w-_011_0001	2.545	0.882	1.03663	yes	no
100_w-_011_0002	2.5	0.856	0.959149	yes	no
100_w-_011_0003	2.709	0.861	1.05151	yes	no
100_w-_011_0004	2.455	0.843	0.913493	yes	no
100_w-_012_0000	2.797	0.916	1.2288	yes	no
100_w-_012_0001	2.645	0.85	1.0006	yes	no
100_w-_012_0002	2.718	0.952	1.2898	yes	no
100_w-_012_0003	2.523	0.888	1.0417	yes	no
100_w-_013_0000	2.708	0.925	1.2132	yes	no
100_w-_013_0001	2.508	0.823	0.889459	yes	no
100_w-_013_0002	2.678	0.929	1.21015	yes	no
100_w-_013_0003	2.712	0.887	1.11721	yes	no
100_w-_013_0004	2.535	0.838	0.932105	yes	no
100_w-_013_0005	2.763	0.862	1.07496	yes	no
100_w-_013_0006	2.476	0.813	0.8569	yes	no
100_w-_014_0000	2.804	1.064	1.66211	yes	no
100_w-_014_0001	2.279	0.765	0.698338	no	no
100_w-_015_0000	2.627	0.936	1.20506	yes	no
100_w-_015_0001	2.505	0.861	0.972328	yes	no
100_w-_016_0000	2.605	0.829	0.937379	yes	no
100_w-_016_0001	2.181	0.743	0.630423	no	no
100_w-_016_0002	2.649	0.865	1.0378	yes	no
100_w-_016_0003	2.524	0.814	0.875663	yes	yes
100_w+_001_0000	2.584	0.853	0.98444	no	yes
100_w+_001_0001	2.589	0.807	0.882831	yes	yes
100_w+_001_0002	2.788	0.938	1.28439	no	yes
100_w+_001_0003	2.584	0.856	0.991377	yes	yes
100_w+_001_0004	2.763	0.865	1.08246	no	yes
100_w+_001_0005	2.464	0.765	0.755027	yes	yes
100_w+_001_0006	2.667	0.902	1.13615	yes	yes
100_w+_001_0007	2.665	0.849	1.0058	yes	yes
100_w+_001_0008	2.615	0.892	1.08943	yes	yes
100_w+_002_0000	2.543	0.89	1.05469	yes	yes
100_w+_002_0001	2.645	0.949	1.24726	no	yes
100_w+_002_0002	2.711	0.994	1.40249	yes	yes
100_w+_002_0003	2.582	0.915	1.13187	yes	yes
100_w+_002_0004	2.627	0.948	1.23616	yes	yes
100_w+_002_0005	2.735	0.94	1.26535	yes	yes
100_w+_002_0006	2.538	0.943	1.18172	yes	yes
100_w+_002_0007	2.717	1.02	1.48009	yes	yes
100_w+_002_0008	2.631	0.997	1.36934	yes	yes
100_w+_002_0009	2.726	0.946	1.27734	yes	yes
100_w+_002_0010	2.505	0.865	0.981383	yes	yes
100_w+_003_0000	2.741	0.938	1.26274	yes	yes
100_w+_003_0001	2.833	0.964	1.37848	yes	yes
100_w+_003_0002	2.622	0.893	1.0948	yes	yes
100_w+_003_0003	2.543	0.947	1.19411	yes	yes
100_w+_003_0004	2.48	0.89	1.02856	yes	yes
100_w+_003_0005	2.744	0.949	1.29394	yes	yes
100_w+_004_0000	2.622	0.95	1.23902	yes	yes
100_w+_004_0001	2.601	1.025	1.43083	yes	yes
100_w+_004_0002	2.237	0.854	0.854241	yes	yes
100_w+_004_0003	2.604	0.902	1.10931	yes	yes
100_w+_004_0004	2.76	0.957	1.32352	yes	yes
100_w+_005_0000	2.498	0.908	1.07836	yes	yes
100_w+_005_0001	2.618	0.934	1.19581	yes	yes
100_w+_005_0002	2.513	0.9	1.0658	no	yes
100_w+_005_0003	2.617	0.89	1.08538	yes	yes
100_w+_005_0004	2.624	0.949	1.23736	yes	yes
100_w+_005_0005	2.724	0.988	1.39226	yes	yes
100_w+_005_0006	2.708	0.973	1.34237	yes	yes
100_w+_005_0007	2.71	0.969	1.33234	yes	yes
100_w+_005_0008	2.611	0.915	1.14458	yes	yes
100_w+_005_0009	2.597	0.838	0.954902	yes	yes
100_w+_005_0010	2.79	0.931	1.2662	yes	yes
100_w+_006_0000	2.732	0.891	1.13562	yes	yes
100_w+_006_0001	2.609	0.912	1.13622	yes	yes
100_w+_006_0002	2.614	0.864	1.02172	yes	yes
100_w+_006_0003	2.54	0.884	1.03929	yes	yes
100_w+_006_0004	2.567	0.891	1.06704	yes	yes
100_w+_006_0005	2.718	0.965	1.32526	yes	yes
100_w+_006_0006	2.598	0.919	1.14886	yes	yes
100_w+_007_0000	2.478	0.923	1.10536	yes	yes
100_w+_007_0001	2.636	0.957	1.26406	yes	yes
100_w+_007_0002	2.747	0.984	1.39267	yes	yes
100_w+_007_0003	2.766	0.977	1.38242	yes	yes
100_w+_007_0004	2.742	0.948	1.29028	yes	yes
100_w+_007_0005	2.589	0.909	1.1201	yes	yes
100_w+_007_0006	2.765	0.963	1.3426	yes	yes
100_w+_007_0007	2.764	0.978	1.38425	yes	yes
100_w+_007_0008	2.535	0.865	0.993136	yes	yes
100_w+_007_0009	2.5	1.218	1.94193	yes	yes
100_w+_007_0010	2.762	0.912	1.20285	yes	yes
100_w+_008_0000	2.778	0.952	1.31827	yes	yes
100_w+_008_0001	2.455	0.868	0.968478	yes	yes
100_w+_008_0002	2.557	0.887	1.05336	yes	yes
100_w+_008_0003	2.691	0.934	1.22915	yes	yes
100_w+_008_0004	2.5	0.87	0.99078	yes	yes
100_w+_008_0005	2.489	0.807	0.848732	yes	yes
100_w+_008_0006	2.57	0.909	1.11188	yes	yes
100_w+_008_0007	2.573	0.925	1.15271	yes	yes
100_w+_008_0008	2.76	0.953	1.31248	yes	yes
100_w+_008_0009	2.647	0.921	1.17563	yes	yes
100_w+_009_0000	2.543	0.925	1.13927	yes	yes
100_w+_009_0001	2.582	0.9	1.09506	yes	yes
100_w+_009_0002	2.494	0.927	1.12216	yes	yes
100_w+_009_0003	2.568	0.889	1.06267	yes	yes
100_w+_009_0004	2.484	0.856	0.953011	yes	yes
100_w+_009_0005	2.583	0.888	1.06647	yes	yes
100_w+_009_0006	2.688	0.931	1.21991	yes	yes
100_w+_009_0007	2.507	0.918	1.10621	yes	yes
100_w+_009_0008	2.56	0.915	1.12223	no	yes
100_w+_009_0009	2.589	0.945	1.21058	yes	yes
100_w+_009_0010	2.877	0.977	1.4379	yes	yes
100_w+_009_0011	2.702	0.976	1.34767	yes	yes
100_w+_010_0000	2.368	0.845	0.885307	no	yes
100_w+_010_0001	2.623	0.9	1.11245	yes	yes
100_w+_010_0002	2.478	0.869	0.979805	yes	yes
100_w+_010_0003	2.747	0.986	1.39833	yes	yes
100_w+_010_0004	2.627	0.943	1.22316	yes	yes
100_w+_010_0005	2.586	0.964	1.25829	yes	yes
100_w+_010_0006	2.669	0.983	1.35037	yes	yes
100_w+_010_0007	2.591	0.854	0.989422	yes	yes
100_w+_010_0008	2.485	0.891	1.03295	yes	yes
100_w+_010_0009	2.562	0.901	1.089	yes	yes
100_w+_010_0010	2.663	0.962	1.29039	yes	yes
100_w+_011_0000	2.742	1	1.43571	yes	yes
100_w+_011_0001	2.649	0.882	1.07899	yes	yes
100_w+_011_0002	2.436	0.832	0.882922	yes	yes
100_w+_011_0003	2.493	0.834	0.907931	yes	yes
100_w+_011_0004	2.691	0.917	1.18482	yes	yes
100_w+_011_0005	2.712	0.923	1.20974	yes	yes
100_w+_011_0006	2.554	0.817	0.892614	yes	yes
100_w+_011_0007	2.553	0.853	0.97263	yes	yes
100_w+_011_0008	2.746	0.913	1.19851	yes	yes
100_w+_011_0009	2.775	0.908	1.19794	yes	yes
100_w+_012_0000	2.856	0.999	1.49241	yes	yes
100_w+_012_0001	2.834	1.001	1.48685	yes	yes
100_w+_012_0002	2.913	1	1.52524	yes	yes
100_w+_012_0003	2.828	1.061	1.6669	yes	yes
100_w+_012_0004	2.684	0.933	1.22333	yes	yes
100_w+_012_0005	2.966	1.045	1.69591	yes	yes
100_w+_012_0006	2.671	0.941	1.23837	yes	yes
100_w+_012_0007	2.935	1.007	1.55835	yes	yes
100_w+_012_0008	2.758	0.969	1.35594	yes	yes
100_w+_012_0009	2.644	0.868	1.04304	yes	yes
100_w+_012_0010	2.497	0.923	1.11383	yes	yes
100_w+_012_0011	2.988	1.02	1.62772	yes	yes
100_w+_012_0012	2.62	0.948	1.23287	yes	yes
100_w+_013_0000	2.652	0.931	1.20357	yes	yes
100_w+_013_0001	2.531	0.896	1.06391	yes	yes
100_w+_013_0002	2.757	0.944	1.28641	yes	yes
100_w+_013_0003	2.566	0.877	1.03337	yes	yes
100_w+_013_0004	2.52	0.902	1.07353	yes	yes
100_w+_013_0005	2.586	0.911	1.12373	yes	yes
100_w+_013_0006	2.736	0.932	1.24436	yes	yes
100_w+_013_0007	2.57	0.858	0.990618	yes	yes
100_w+_013_0008	2.716	0.802	0.914697	no	yes
100_w+_014_0000	2.518	0.915	1.10382	yes	yes
100_w+_014_0001	2.454	0.902	1.04541	yes	yes
100_w+_014_0002	2.737	0.948	1.28792	yes	yes
100_w+_014_0003	2.463	0.865	0.964929	yes	yes
100_w+_014_0004	2.721	0.961	1.31575	yes	yes
100_w+_014_0005	2.572	0.872	1.02401	yes	yes
100_w+_014_0006	2.642	0.924	1.18107	yes	yes
100_w+_014_0007	2.525	0.915	1.10688	yes	yes
100_w+_014_0008	3.154	0.895	1.32284	no	yes
100_w+_014_0009	2.546	0.843	0.947354	yes	yes
100_w+_014_0010	2.71	0.936	1.24314	yes	yes
100_w+_014_0011	2.2	0.707	0.575785	no	yes
100_w+_014_0012	2.765	0.948	1.3011	yes	yes
100_w+_014_0013	2.573	0.888	1.06234	yes	yes
100_w+_014_0014	2.665	0.83	0.961285	no	yes
100_w+_014_0015	2.563	0.876	1.02981	no	yes
100_w+_017_0000	2.336	0.908	1.00842	yes	yes
100_w+_017_0001	2.799	0.946	1.31155	yes	yes
100_w+_017_0002	2.47	0.852	0.938804	yes	yes
100_w+_017_0003	2.543	0.917	1.11965	yes	yes
100_w+_017_0004	2.49	0.9	1.05605	yes	yes
100_w+_017_0005	2.487	0.976	1.24044	yes	yes
